# Supplementary material for: Single cell RNA sequencing of human microglia uncovers a subset associated with Alzheimer’s disease
Source: Nat Commun. 2020 Nov 30;11:6129. doi: 10.1038/s41467-020-19737-2 (PMC7704703; doi:10.1038/s41467-020-19737-2)
Supplement: Supplementary file 3 — Supplementary Data 1 [file 41467_2020_19737_MOESM3_ESM.xls]

## Sheet: sample overview
Sample ID	Age	Sex	Institution	Brain region	Diagnosis (neurology)	Sample type	PMI (hours)	Tissue processing	Gating strategy
MCI1 GM	95	F	RUSH	dorsolateral prefrontal cortex grey matter	MCI	autopsy	7	ND	CD45+/CD11b+/7AAD-
MCI2 GM	95	F	RUSH	dorsolateral prefrontal cortex grey matter	MCI	autopsy	8.37	ND	CD45+/CD11b+/7AAD-
MCI3 GM	96	M	RUSH	dorsolateral prefrontal cortex grey matter	MCI	autopsy	7.78	ND	CD45+/7AAD-
MCI4 GM	93	F	RUSH	dorsolateral prefrontal cortex grey matter	MCI	autopsy	9.65	ND	CD45+/7AAD-
AD1 GM	97	F	RUSH	dorsolateral prefrontal cortex grey matter	AD	autopsy	6.5	ND	CD45+/CD11b+/7AAD-
AD2 GM	98	F	RUSH	dorsolateral prefrontal cortex grey matter	AD	autopsy	7.33	ND	CD45+/CD11b+/7AAD-
AD3 GM	93	F	RUSH	dorsolateral prefrontal cortex grey matter	AD	autopsy	8.5	ND	CD45+/CD11b+/7AAD-
AD4 GM	90	F	RUSH	dorsolateral prefrontal cortex grey matter	AD	autopsy	5.25	ND	CD45+/7AAD-
AD5 GM	79	F	RUSH	dorsolateral prefrontal cortex grey matter	AD	autopsy	7.83	ND	CD45+/7AAD-
AD6 GM	84	F	RUSH	dorsolateral prefrontal cortex grey matter	AD	autopsy	9.17	ND	CD45+/7AAD-
AD7 GM	89	M	RUSH	dorsolateral prefrontal cortex grey matter	AD	autopsy	8.25	ND	CD45+/7AAD-
AD8 GM	94	F	RUSH	dorsolateral prefrontal cortex grey matter	AD	autopsy	7.33	ND	CD45+/7AAD-
AD9 GM	90	M	RUSH	dorsolateral prefrontal cortex grey matter	AD	autopsy	12	ND	CD45+/7AAD-
AD10 GM	96	F	RUSH	dorsolateral prefrontal cortex grey matter	AD	autopsy	10.35	ND	CD45+/7AAD-
TLE1 CTX	22	F	BWH	left temporal neocortex	TLE	surgical resection	n/a	SD	CD45+/7AAD-
TLE2 CTX	60	M	BWH	right temporal neocortex	TLE	surgical resection	n/a	SD	CD45+/7AAD-
TLE3 CTX	31	F	BWH	left temporal neocrtoex	TLE	surgical resection	n/a	SD	CD45+/7AAD-
Legend:
F	female
M	male
RUSH	RUSH University Medical Center, Chicago, IL
BWH	Brigham and Women's Hospital, Boston, MA
DLPFC	dorsolateral prefrontal cortex, Brodman Area 9/46
GM	cortical grey matter
AD	Alzheimer's disease
MCI	mild cognitive impairment
TLE	temporal lobe epilepsy
PMI	post-mortem interval (time form death to the deposition of the tissue to fortified medium)
SD	same day as the surgical resection/autopsy took place
ND	following day after the surgical resection/autopsy took place
n/a	not available
CD45+/CD11b+/7AAD-	the gate includes live microglia/macrophages
CD45+/7AAD-	the gate includes all live leukocytes

## Sheet: RUSH
Sample ID	study	NIA-AA score	a_score	b_score	c_score	DLB diagnosis	TDP-43 stage	FTLD/other tauopathy	PD pathological diagnosis	Chronic macroscopic infarct, any location, (presence/absence)	Chronic microinfarct, any location, (presence/absence)	CAA severity	Arteriolosclerosis severity	Atheroslcerosis severity	scaled_to	r_ad_lv	cogdx	cogng_random_slope	plaq_d_mf	amyloid_mf	plaq_n_mf	dlb_mfc	nft_mf	tangles_mf	projid
MCI1	MAP	high	3	3	3	limbic-type	neocortical	no	intermediate likelihood	yes	no	mild	moderate	mild	ROSMAP	3	2	-0.0192077	12	3.21	23	0	12	15.7719	34108468
MCI2	MAP	high	3	3	3	none	none	no	not present	yes	no	mild	severe	moderate	ROSMAP	3	2	0.0596538	4	5.96	18	0	3	1.8033	16029910
MCI3	MAP	intermediate	2	3	2	neocortical-type	amygdala-only	no	intermediate likelihood	no	yes	none	none	none	ROSMAP	3	3	0.0524964	20	n/a	7	1	1	n/a	33400773
MCI4	MAP	intermediate	2	2	2	none	none	no	low likelihood	no	no	mild	none	mild	ROSMAP	4	2	0.0358436	20	n/a	4	0	0	n/a	32959281
AD1	MAP	intermediate	2	2	2	none	limbic	no	low likelihood	yes	yes	mild	moderate	severe	ROSMAP	2	4	-0.034462	13	5.8	6	0	0	0	00285563
AD2	MAP	intermediate	2	3	3	none	neocortical	no	low likelihood	no	no	moderate	none	mild	ROSMAP	2	4	-0.119396	5	7.07	21	0	17	25.2703	62578487
AD3	MAP	intermediate	2	2	2	none	neocortical	no	low likelihood	no	no	mild	severe	mild	ROSMAP	1	4	-0.00241945	10	4.08	2	0	0	0.1212	14030021
AD4	MAP	intermediate	2	2	2	none	neocortical	no	low likelihood	no	yes	none	none	moderate	ROSMAP	1	4	-0.0733673	3	n/a	8	0	0	0	73943687
AD5	ROS	high	3	3	3	none	none	no	not present	no	yes	moderate	none	none	ROSMAP	2	n/a	-0.13835	21	n/a	30	0	7	n/a	75142238
AD6	MAP	intermediate	2	2	2	neocortical-type	amygdala-only	no	intermediate likelihood	no	no	mild	none	mild	ROSMAP	1	5	n/a	19	n/a	16	1	0	n/a	55683878
AD7	MAP	high	2	1	2	limbic-type	amygdala-only	no	low likelihood	no	no	moderate	none	none	ROSMAP	3	1	0.0669446	8	0.54	11	0	0	0.0015	69660076
AD8	MAP	high	1	1	3	none	limbic	no	low likelihood	no	yes	severe	none	moderate	ROSMAP	3	2	0.108344	0	n/a	8	0	0	0	51938758
AD9	MAP	intermediate	2	2	3	limbic-type	neocortical	no	low likelihood	no	no	mild	moderate	mild	ROSMAP	1	4	-0.109116	8	n/a	23	0	1	1.5401	24644776
AD10	ROS	intermediate	2	2	2	none	none	no	intermediate likelihood	yes	yes	mild	mild	mild	ROSMAP	2	4	-0.0769843	23	n/a	2	0	0	n/a	21274154
Legend:
study	MAP - Memory and Aging Project; ROS - Religious Orders Study
NIA-AA score (nia_aa_sc)	National Institute on Aging-Alzheimer's Association; "Intermediate" and "High" are consistent with the pathological diagnosis of Alzheimer's Disease
a_score	Thal phase for amyloid plaques by immunohistochemistry
b_score	Braak stage for neurofibrillary degeneration
c_score	CERAD plaque density score (0-3)
DLB diagnosis (dlbdx)	Lewy Body Disease
TDP-43 stage (tdp_stage4)	Hyperphosphorylated transactive response DNA-binding protein 43 stage (none; stage 1- amygdala only; stage 2 - limbic (TDP-43 in hippocampus)); stage 3 - neocortical)
FTLD/other tauopathy (ompd2)	FTLD Frontotemporal Lobar Degeneration
PD pathological diagnosis (pdpathsc)	PD Parkinson Disease
Chronic macroscopic infarct, any location, (presence/absence) (ci_num2_gct)	Presence/absence of chronic macroscopic infarct at any location
Chronic microinfarct, any location, (presence/absence) (ci_num2_mct)	Presence/absence of chronic macroscopic microinfarct at any location
CAA severity (caa_4gp)	Cerebral amyloid angiopathy severity
Arteriolosclerosis severity (arteriol_scler)	https://www.radc.rush.edu/docs/var/detail.htm?category=Pathology&subcategory=Vascular%20-%20General%20measures&variable=arteriol_scler
Atheroslcerosis severity (cvda_4gp2)	Cerebral atherosclerosis; 0 None or possible; 1 Mild; 2 Moderate; 3 Severe
Clinical diagnosis of AD (r_ad_lv)	Clinical diagnosis of AD; 1 Highly Probable; 2 Probable; 3 Possible; 4 Not Present
Cognitive diagnosis (cogdx)	Final consensus cognitive diagnosis; 1 NCI, No cognitive impairment (No impaired domains); 2 MCI, Mild cognitive impairment (One impaired domain) and NO other cause of CI; 3 MCI, Mild cognitive impairment (One impaired domain) AND another cause of CI; 4 AD, Alzheimer’s disease and NO other cause of CI (NINCDS PROB AD); 5AD, Alzheimer’s disease AND another cause of CI (NINCDS POSS AD); 6 Other dem…
Cognitive decline slope (cogng_random_slope)	Estimated slope from random effects model for global cognition; De Jager et al. Neurobiology of aging 2011 Nov 3; 33(5) 1017.e1-1017.e15
plaq_d_mf	Diffuse plaque count - midfrontal cortex
amyloid_mf	Amyloid average - midfrontal cortex
plaq_n_mf	Plaque count in midfrontal cortex
glia_mf	Glia Average -midfrontal cortex
dlb_mfc	Lewy bodies - midfrontal cortex; 1 lewy bodies present in midfrontal cortex; 0 no lewy bodies present in midfrontal cortex
neurons_mf	Neuron average - midfrontal cortex
nft_mf	PHF tau tangles
tangles_mf	Tangle Average - midfrontal gyrus
for more detail on the variables please visit https://www.radc.rush.edu/docs/var/overview.htm?category=Pathology

## Sheet: BWH
Sample ID	Age	Sex	Brain region	Clinical diagnosis (neurology)	Histopathology
TLE1	22	F	left temporal neocortex	TLE	gliosis
TLE2	60	M	right temporal neocortex	TLE	gliosis
TLE3	31	F	left temporal neocrtoex	TLE	neocrotex: gliosis, hipp: mesial temporal sclerosis
Legend:
M	male
F	female
TLE	temporal lobe epilepys
