# Supplementary material for: Single cell RNA sequencing of human microglia uncovers a subset associated with Alzheimer’s disease
Source: Nat Commun. 2020 Nov 30;11:6129. doi: 10.1038/s41467-020-19737-2 (PMC7704703; doi:10.1038/s41467-020-19737-2)
Supplement: Supplementary file 4 — Supplementary Data 2 [file 41467_2020_19737_MOESM4_ESM.xls]

## Sheet: QC_metrics_summary
Sample	Estimated Number of Cells	Mean Reads per Cell	Median Genes per Cell	Number of Reads	Valid Barcodes	Sequencing Saturation	Q30 Bases in Barcode	Q30 Bases in RNA Read	Q30 Bases in Sample Index	Q30 Bases in UMI	Reads Mapped Confidently to Genome	Reads Mapped Confidently to Intergenic Regions	Reads Mapped Confidently to Intronic Regions	Reads Mapped Confidently to Exonic Regions	Reads Mapped Confidently to Transcriptome	Reads Mapped Antisense to Gene	Fraction Reads in Cells	Total Genes Detected	Median UMI Counts per Cell
TLE1 CTX	869	156550	1176	136042264	0.981	0.957	0.972	0.825	0.953	0.969	0.919	0.037	0.356	0.526	0.496	0.037	0.954	16144	2699
TLE2 CTX	1167	229896	1183	268289493	0.981	0.968	0.984	0.872	0.969	0.982	0.93	0.048	0.426	0.456	0.423	0.036	0.948	17565	2349
TLE3 CTX	298	1121969	1390	334347029	0.979	0.987	0.975	0.889	0.958	0.971	0.898	0.056	0.412	0.43	0.389	0.037	0.33	14817	2379
MCI1 GM	784	215719	844	169124465	0.978	0.973	0.952	0.716	0.898	0.947	0.784	0.042	0.325	0.417	0.394	0.04	0.867	17332	1452
MCI2 GM	1183	94839	821	112194777	0.981	0.932	0.972	0.816	0.954	0.971	0.905	0.047	0.346	0.512	0.481	0.036	0.882	16018	1572
MCI3 GM	3756	91445	969	343468172	0.953	0.927	0.945	0.913	0.906	0.944	0.907	0.043	0.317	0.546	0.515	0.012	0.884	18305	2104
MCI4 GM	1402	253565	823	355499269	0.966	0.953	0.931	0.89	0.897	0.93	0.866	0.048	0.32	0.497	0.47	0.01	0.836	16825	1393
AD1 GM	685	287915	965	197222455	0.979	0.981	0.951	0.709	0.897	0.946	0.779	0.035	0.254	0.49	0.466	0.039	0.841	17092	1681
AD2 GM	432	263552	383	113854675	0.979	0.987	0.969	0.889	0.955	0.967	0.929	0.059	0.377	0.493	0.461	0.034	0.908	13695	655
AD3 GM	445	307286	1078	136742376	0.979	0.978	0.973	0.847	0.949	0.971	0.925	0.035	0.314	0.576	0.541	0.04	0.826	14584	1957
AD4 GM	2611	66704	896	174164418	0.975	0.898	0.971	0.765	0.937	0.97	0.849	0.046	0.268	0.535	0.506	0.012	0.838	17505	1805
AD5 GM	804	432390	637	347642223	0.968	0.981	0.944	0.91	0.937	0.942	0.904	0.051	0.325	0.528	0.501	0.009	0.814	15367	951
AD6 GM	1162	305481	808	354970018	0.967	0.981	0.936	0.9	0.903	0.936	0.91	0.027	0.221	0.662	0.631	0.008	0.92	15803	1589
AD7 GM	1856	155213	1016	288076174	0.97	0.95	0.936	0.902	0.898	0.935	0.929	0.045	0.274	0.58	0.548	0.011	0.888	17818	2022
AD8 GM	1945	166759	738	324346916	0.969	0.968	0.926	0.893	0.878	0.927	0.925	0.035	0.246	0.617	0.586	0.011	0.894	16696	1351
AD9 GM	1736	129075	494	224074375	0.959	0.96	0.905	0.835	0.882	0.908	0.862	0.045	0.23	0.556	0.527	0.011	0.848	15576	786
AD10 GM	1485	224603	735	333535969	0.972	0.981	0.934	0.91	0.925	0.932	0.945	0.038	0.236	0.643	0.615	0.01	0.901	15835	1527
