# Supplementary material for: Single cell RNA sequencing of human microglia uncovers a subset associated with Alzheimer’s disease
Source: Nat Commun. 2020 Nov 30;11:6129. doi: 10.1038/s41467-020-19737-2 (PMC7704703; doi:10.1038/s41467-020-19737-2)
Supplement: Supplementary file 5 — Supplementary Data 3 [file 41467_2020_19737_MOESM5_ESM.xls]

## Sheet: cluster_mean_tpm_20190425
	1	2	3	4	5	6	7	8	9	10	11	12	13	14
FAM138A	0	0	0	0	0	0	0	0	0	0	0	0	0	0
OR4F5	0	0	0	0	0	0	0	0	0	0	0	0	0	0
FO538757.3	0.0363764	0	0	0	0	0	0	0	0	0	0	0	0	0
FO538757.2	94.8873	148.842	96.2041	134.881	58.9118	88.1548	85.5934	59.355	94.8386	94.8043	70.7412	26.5957	58.9648	0
AP006222.2	52.9011	35.3799	45.9387	87.8204	20.3564	45.9862	49.2554	61.2868	61.6482	5.24934	8.7154	74.7608	57.6049	0
OR4F29	0	0	0	0	0	0	0	0	0	0	0	0	0	0
OR4F16	0	0	0	0	0	0	0	0	0	0	0	0	0	0
FAM87B	0.374587	0.180642	0	0	1.7928	0	0.375752	0	0	0	0	0	0	0
LINC00115	18.9783	26.5542	33.7083	27.8133	14.7626	15.1066	20.1524	4.88523	12.7058	5.46822	12.5544	40.3877	20.8351	0
FAM41C	7.96522	8.68334	9.50431	8.4668	9.66414	9.45437	9.02804	17.413	7.12781	0	5.47495	0	26.5767	0
SAMD11	0.636753	1.14228	0	0.934259	0.461115	0	0.860767	0.931505	0	0	0	0	0	0
NOC2L	52.0868	64.699	57.2124	49.3132	49.5668	44.1813	50.9506	35.2294	37.385	42.4229	45.0484	25.1357	26.9181	0
KLHL17	2.17221	4.1193	3.65911	2.38803	2.45215	0	5.9054	1.02792	0	0	8.40732	0	0	0
PLEKHN1	0.0490081	0	0	0	0	0	0	0	0	0	0	0	0	0
PERM1	0	0	0	0	0	0	0	0	0	0	0	0	0	0
HES4	0.107147	0.237121	0.915489	3.1945	0	2.49459	0.478447	0	0	19.6978	0	0	17.9895	0
ISG15	34.2489	36.9837	31.1815	1068.49	19.6025	92.1136	50.5356	53.2811	59.0172	533.385	128.297	28.3511	112.497	0
AGRN	2.38222	4.46813	6.01645	11.7015	1.59557	0	6.49804	0	0	6.31313	13.5501	0	0	0
RNF223	0.0437859	0.21677	0	1.30073	0	0	0	0	0	0	0	0	0	0
C1orf159	4.31655	7.09058	1.94232	4.16152	4.36601	1.7196	5.70578	4.92287	6.0615	0	5.73733	0	0	0
LINC01342	0	0	0	0	0	0	0	0	0	0	0	0	0	0
TTLL10-AS1	0	0.24556	0	0	0	0	0	0	0	0	0	0	0	0
TTLL10	0.856465	1.24356	1.92041	6.96703	0.309777	2.02642	1.12613	0	0	0	0	0	0	0
TNFRSF18	0.275415	0.652223	0	0	0.473612	0	0	0	0	0	23.73	0	64.086	0
TNFRSF4	5.60001	6.24923	4.66495	4.93589	8.65991	4.88765	11.8767	7.93065	0	0	3.64347	0	36.8759	0
SDF4	65.7461	71.7036	51.6365	80.323	61.72	70.4395	84.4045	78.4295	118.101	46.8566	87.1172	53.4868	26.8085	0
B3GALT6	20.1231	24.6512	13.9452	14.0656	9.74204	16.8032	14.6256	13.9198	3.08543	0	4.16583	0	0	0
FAM132A	0.84521	0.23953	0	0.400873	0	1.44674	0.901534	0	0	0	0	0	0	0
UBE2J2	38.9916	45.9654	36.2419	33.0554	49.1601	23.5014	47.7464	26.7083	14.0616	67.0167	75.1642	49.8251	10.3726	0
SCNN1D	1.22411	2.86734	0.772392	2.8519	0.709501	0	1.44282	2.51638	8.45995	0	0	0	0	0
ACAP3	7.37597	18.1481	15.1736	9.43658	7.53632	17.4652	16.846	11.897	38.9654	0	17.1877	0	43.9375	0
PUSL1	7.39552	5.50068	5.55504	4.92183	10.9762	12.4247	7.74949	6.39673	0	14.9361	18.0771	0	17.8145	0
CPSF3L	26.8055	33.855	25.7591	34.5747	24.5786	32.9352	28.9115	25.1607	25.678	34.5518	22.5314	28.3511	0	0
CPTP	10.5199	9.72767	6.80687	12.5008	8.58365	8.42056	10.8068	13.3767	21.2206	0	20.9302	0	0	0
TAS1R3	0.187697	0.323519	0	0	0.591286	0	0	0	0	0	0	0	0	0
DVL1	4.69539	10.6928	7.55926	7.86143	3.78374	6.05811	10.6074	3.82375	0	0	8.11798	0	34.1274	0
MXRA8	0.0473151	0	0	0	0	0	0	0	0	0	0	0	0	0
AURKAIP1	112.762	98.3834	86.2692	131.584	107.867	91.4362	96.8865	139.928	194.667	178.372	118.573	93.1962	175.31	0
CCNL2	54.4866	75.3766	66.1551	59.0804	64.6927	58.6817	59.6698	19.0983	35.098	12.5359	76.0041	111.227	0	0
MRPL20	102.717	84.3364	84.5489	116.592	102.936	88.1329	92.7668	121.445	121.63	149.583	103.101	106.1	257.762	0
ANKRD65	27.6179	57.0425	96.413	5.68508	19.7009	26.0669	17.8209	4.23628	20.1403	0	2.94756	0	50.0137	0
TMEM88B	0	0	0	0	0	0	0	0	0	0	0	0	0	0
VWA1	2.19475	3.57596	3.34694	4.87809	0.671624	0	2.34062	2.69615	7.41565	0	0	0	30.4767	0
ATAD3C	5.93507	8.4179	3.66677	12.5826	3.26317	3.97547	7.44003	6.9851	15.8246	0	0	0	31.4228	0
ATAD3B	8.70209	19.6816	10.9999	14.3571	14.2013	3.30705	11.3639	5.82411	7.41565	0	13.9907	0	0	0
ATAD3A	10.3369	11.6608	13.4276	6.22189	5.90782	6.75747	8.34485	11.5298	28.3736	5.46822	4.78726	26.5957	0	0
TMEM240	0.247419	0.27898	0	1.46792	0.586675	0	0	1.63076	0	0	0	0	0	0
SSU72	131.96	115.338	114.605	139.819	113.06	97.9638	129.703	148.93	135.528	167.211	154.612	127.072	181.52	11.9239
AL645728.1	0.194018	0.69052	0	1.3168	0	0	0	0	0	0	0	0	0	0
C1orf233	1.85042	3.20315	0	1.52599	0.737785	0	0.248514	0	2.14953	11.5625	0	0	0	0
MIB2	12.2377	25.5914	8.26602	25.4964	12.587	22.891	14.2836	5.58745	30.108	0	31.4828	0	35.7449	0
MMP23B	0.959827	1.77857	0	1.37751	1.05384	1.55184	2.06107	0	3.79098	0	21.8637	0	0	0
CDK11B	42.2459	62.3553	35.0062	36.8403	59.8889	43.0394	31.9353	23.7686	81.3143	59.1307	54.8409	26.5957	56.5013	0
SLC35E2B	21.6771	35.027	19.1319	32.532	14.9366	22.7624	31.1513	4.26653	17.2956	23.8543	40.0575	0	61.7553	0
CDK11A	53.07	81.0513	43.2738	44.0022	89.3552	69.0885	65.5609	21.7673	75.9409	48.8751	48.6382	86.7407	13.2034	0
SLC35E2	5.04237	8.8238	3.47345	9.13888	3.00824	5.23473	3.48106	0	0	0	14.5685	0	0	0
NADK	16.5459	23.5692	22.3851	41.3495	13.7313	28.2404	22.541	8.59163	20.4775	32.1172	16.1732	0	0	0
GNB1	69.9473	102.642	51.8181	80.6179	67.005	95.4072	69.2806	60.9925	67.2328	162.194	70.8876	66.9835	196.189	0
CALML6	0.0771745	0	0	0	0	0	1.00653	0	0	0	0	0	0	0
TMEM52	0.267032	0.419875	0	0.802745	0	0	0	0	0	0	0	0	0	0
CFAP74	14.2563	25.0136	18.5687	18.0421	14.6334	17.7884	10.3538	2.78285	2.78896	6.17475	15.6677	0	36.0734	0
GABRD	1.79862	0.949242	0.330128	0	0.435246	1.44674	0.934012	0	0	0	0	0	36.5604	0
PRKCZ	3.41919	7.31037	3.44612	2.34542	1.72253	12.6275	4.09185	2.70816	5.25652	0	12.2914	0	75.5072	0
FAAP20	68.3454	75.7108	67.9493	54.3281	49.0653	75.0561	66	113.002	125.47	131.163	44.6629	58.187	60.0267	0
SKI	42.6894	87.1961	35.3656	42.8282	45.4233	37.479	40.727	32.4618	27.7354	20.9739	29.6789	0	23.2926	0
MORN1	2.79316	6.59212	1.79739	8.17946	2.74673	4.79669	4.41562	3.6306	11.907	0	0	0	0	0
RER1	94.4816	98.8339	74.2571	67.3012	83.1374	66.1428	81.5434	98.7181	87.3589	108.489	93.2583	21.474	100.521	21.6732
PEX10	12.3162	13.498	10.1687	6.03786	8.15113	29.9634	12.5649	20.1156	19.7542	0	3.94907	21.474	0	0
PLCH2	0.0587714	0	0	0	0	0	0	0	0	0	0	0	0	0
PANK4	8.29277	10.9223	16.1294	9.50807	9.12042	13.1411	10.0783	1.33313	27.9213	5.46822	14.8408	0	0	0
HES5	0.0169503	0	0	0	0	0	0	0	0	0	0	0	0	0
TNFRSF14	29.0997	36.9845	33.1554	44.2861	16.5598	26.3626	30.8924	20.9105	16.1205	91.7227	73.3216	48.0697	0	0
FAM213B	3.31361	4.0456	7.01393	1.79106	0	1.41966	0.864397	1.26526	0	12.5592	3.64347	0	106.553	0
MMEL1	1.1051	0.457642	0.327924	0.255929	0	0	1.31793	2.0366	0	0	0	0	0	0
TTC34	0.811631	1.13105	0.911973	0	0.441128	0	1.74248	0	0	0	0	0	0	0
ACTRT2	0.0784993	0	0	0	0	0	0	0	0	0	0	0	0	0
LINC00982	0	0	0	0	0	0	0	0	0	0	0	0	0	0
PRDM16	0.126028	0	0	0.596631	0	0	0	0	0	0	0	0	26.1821	0
ARHGEF16	0.0779732	0	0	0	0	0	0	0	3.79098	0	0	0	0	0
MEGF6	0.522709	0.531983	0	0	0.867648	2.18992	0.548417	1.64065	0	0	0	0	0	0
TPRG1L	6.11655	8.94276	6.26912	10.3809	8.48568	4.6807	3.90179	12.6984	2.11447	6.17475	4.16583	0	17.9895	0
WRAP73	17.4388	22.2554	20.3559	14.2348	9.7989	23.6205	22.594	14.2257	34.7169	30.4349	14.6828	0	19.2693	0
TP73	0.133144	0.213337	0	0	0	0	0.876195	0	2.11447	0	0	0	0	0
TP73-AS1	7.38487	13.4375	4.56785	9.9211	4.54823	7.0575	8.72324	1.95041	0	0	5.84303	0	0	0
CCDC27	0	0	0	0	0	0	0	0	0	0	0	0	0	0
SMIM1	12.4366	10.302	10.0274	12.296	4.7852	8.09243	13.561	12.1747	3.88933	9.90835	0	0	0	0
LRRC47	14.5501	15.7633	11.807	9.67251	17.8833	12.3873	10.2053	13.0301	11.3191	19.0931	25.6731	0	36.5604	0
CEP104	17.0477	27.8976	23.282	42.637	12.7815	16.072	12.4385	10.4152	7.60069	13.7919	0	0	0	0
DFFB	3.38526	4.6179	3.3641	7.28998	4.21036	2.86268	5.10102	2.54146	2.78896	0	0	0	0	0
C1orf174	27.5406	23.2425	26.6991	30.8551	25.2465	30.2562	29.3507	22.5098	29.4623	18.4207	52.2989	81.6189	0	0
LINC01134	0.986339	3.26722	1.0482	8.31079	0	0	1.83534	0	0	0	0	0	0	0
LINC01346	0	0	0	0	0	0	0	0	0	0	0	0	0	0
AJAP1	0.0667735	0.275717	0	0	0	0	0	0	0	0	0	0	0	0
NPHP4	3.92587	7.26669	2.29652	1.35006	5.21329	6.51654	3.06362	0	5.32964	0	0	0	0	0
KCNAB2	3.70685	4.12402	2.73146	8.28858	2.23115	18.0344	3.10588	6.22494	0	80.557	18.7323	0	108.683	0
CHD5	0.139186	0.246846	0	0	0.705014	0	0	0	0	0	0	0	31.4228	0
RPL22	1179.28	700.876	993.683	873.14	985.117	872.453	920.604	1677.73	1052.57	1234.61	1196.98	1888.17	1172.44	9.26698
RNF207	2.61674	4.73195	4.55863	1.70363	0.572314	0	2.02567	0	3.88933	0	0	0	0	0
ICMT	11.744	19.2226	2.06358	16.0977	7.78783	17.7787	10.6037	10.834	44.0185	5.46822	18.001	0	0	0
LINC00337	0.78001	1.47319	1.58263	6.4616	0	0	0	0	0	0	0	0	0	0
HES3	0	0	0	0	0	0	0	0	0	0	0	0	0	0
GPR153	0.115492	0.15655	0	0	0	0	0.575712	0	3.5122	0	0	0	0	0
ACOT7	3.18486	2.55942	4.00538	3.10479	1.11459	0	1.56258	7.07742	45.6204	4.38068	14.2469	0	47.2097	0
HES2	5.38384	10.1072	13.122	19.167	5.52545	3.61282	4.89895	0	13.9268	13.2406	4.16583	0	0	0
ESPN	0.0633299	0.206788	0	0	0	0	0	0	0	0	0	0	0	0
TNFRSF25	14.357	28.4158	12.1721	19.7667	5.92693	23.906	19.0326	6.44928	3.85368	0	22.8163	21.474	0	0
PLEKHG5	7.38902	14.7328	10.4905	4.10793	9.28821	2.83059	11.2755	1.30391	2.78896	0	10.1601	0	13.3733	0
NOL9	14.058	20.3075	13.2217	34.1873	24.098	31.3029	15.536	3.65973	49.5708	13.9934	2.85193	37.3804	13.885	0
TAS1R1	0.209743	0.661698	0	0	0	0	1.09815	0	0	0	0	0	0	0
ZBTB48	13.4088	18.7766	15.5324	12.7543	16.2111	22.9308	18.3099	12.3579	0	6.17475	13.1408	21.474	13.3733	0
KLHL21	7.02887	13.7361	4.10152	4.09929	4.53061	3.81999	5.35227	3.79589	9.09054	0	0	0	0	0
PHF13	4.79072	7.47977	6.17417	5.65736	22.1513	4.87933	5.4602	6.5987	11.5398	6.9025	2.81551	22.7645	11.6128	0
THAP3	14.9773	16.6158	10.5802	16.3909	5.78013	8.98263	25.4446	27.8714	0	12.7172	18.9583	21.474	51.9419	0
DNAJC11	13.4492	18.2235	12.0696	12.0745	11.6279	26.3416	20.2481	10.2935	21.0642	6.9025	13.2501	0	26.1821	0
CAMTA1	100.025	104.57	94.4045	90.4332	93.398	103.186	106.973	148.388	245.353	46.7145	71.0564	0	191.514	0
VAMP3	53.8436	46.5514	57.8293	52.1492	61.9835	64.7283	52.2421	89.3797	53.8523	65.5581	13.7059	26.5957	14.1977	0
PER3	6.94749	9.68858	10.753	4.25512	9.53951	25.8018	16.5305	4.24013	3.62518	0	0	0	0	0
UTS2	0.108538	0.26612	0	0	0	0	0	0	0	0	3.90028	0	0	0
TNFRSF9	1.91931	3.72208	2.76626	30.3796	0	2.40144	0.447681	0	0	0	9.48898	21.474	0	0
PARK7	272.791	187.659	240.48	256.743	163.849	236.991	237.772	393.12	372.806	175.928	284.975	58.8544	683.839	55.583
ERRFI1	4.04039	4.37644	1.78164	2.66598	0.98232	0	1.50359	2.14748	4.30819	0	7.86416	0	0	0
SLC45A1	0.520613	0.490608	0.678334	0.87065	0.772122	0	0.894562	2.24248	0	0	0	0	0	0
RERE	60.8361	106.482	57.0754	50.549	61.03	72.8084	65.1693	12.5356	84.8448	19.3662	40.5067	88.4574	31.9714	11.9239
ENO1	385.722	313.727	388.331	340.393	314.276	294.83	295.837	528.71	473.669	454.589	323.202	314.549	368.302	40.1741
ENO1-AS1	1.85868	4.41578	12.6798	1.25241	1.22352	2.6714	0.637997	1.28328	0	0	0	0	0	0
CA6	0.0754231	0.601068	0	1.03424	0	0	0	0	0	0	0	0	0	0
SLC2A7	0	0	0.837942	0	0	0	0	0	0	0	0	0	0	0
SLC2A5	434.278	582.408	332.481	326.63	392.439	525.259	417.078	300.274	269.026	32.0842	270.514	21.474	285.896	25.061
GPR157	5.53031	9.31118	13.7973	12.8057	2.06125	2.00786	3.07205	1.18283	3.88933	0	0	0	0	0
MIR34AHG	15.6821	23.3972	12.5197	13.9823	7.85286	12.3419	13.2036	2.07865	4.9845	0	0	0	0	0
H6PD	16.6892	26.6817	8.63177	11.8085	14.4291	12.8954	16.5008	13.9337	11.145	17.4265	0	63.1522	0	0
SPSB1	1.55161	3.44371	4.41411	4.14175	3.80476	0	1.5577	0	0	0	0	0	0	0
SLC25A33	17.6103	19.2985	17.897	21.3501	50.2966	25.2306	17.0711	12.9328	14.4524	0	10.6204	66.1026	76.1899	0
TMEM201	2.17308	2.76558	1.45494	0.192874	1.76638	7.13944	2.47874	1.2471	17.1008	0	0	0	0	0
PIK3CD	21.803	36.8445	11.1042	37.0475	11.5496	16.3872	23.6665	8.21223	14.3082	44.7548	7.21043	0	0	0
PIK3CD-AS1	1.13189	1.36321	0.740385	1.62777	1.03472	0	0	0	9.8494	0	0	0	0	0
PIK3CD-AS2	0.181418	0.152089	0	1.15683	0	0	0	0	0	0	0	0	0	0
CLSTN1	32.79	54.8324	27.5289	28.5477	37.9766	35.0829	46.6023	22.0609	37.9243	5.22739	22.3433	0	109.869	0
AL357140.1	0	0	0	0	0	0	0	0	0	0	0	0	0	0
CTNNBIP1	14.0416	12.1599	13.5954	14.2049	7.67103	10.2635	9.08125	23.5179	30.0894	80.0084	11.798	0	35.629	0
LZIC	19.6318	19.6927	16.3639	25.8375	14.444	23.3654	15.0571	13.76	46.2217	31.3326	23.1298	0	35.4256	0
NMNAT1	18.3657	39.4713	16.2006	80.445	8.29263	15.3171	18.6854	3.72867	22.4482	6.22278	10.9104	0	0	0
RBP7	10.7628	5.54101	4.11914	11.4723	3.95268	12.2172	11.6266	25.9345	74.7233	128.621	0	0	0	0
UBE4B	12.2445	17.6806	15.9594	20.7373	9.27016	11.5995	10.2342	10.0138	28.5953	38.2869	7.8347	33.0513	0	0
KIF1B	15.9329	29.226	18.5669	55.145	14.4832	25.8394	19.5011	3.29219	46.6548	0	14.4605	33.0513	175.134	21.6732
PGD	29.9625	23.545	19.9013	29.8469	19.1081	32.8516	26.5746	26.9774	26.4071	139.768	12.2388	0	49.7859	0
APITD1-CORT	0.28148	0	0	0	0	0	0	0	0	0	0	0	0	0
APITD1	1.43091	0.518507	0.684527	5.06127	1.64633	2.48307	2.13881	5.73028	48.9382	6.22278	0	0	0	0
CORT	0.0545368	0	0	0	0	0	0	0	0	0	0	0	0	0
DFFA	21.4556	30.117	20.1619	46.3649	19.5985	30.9812	24.5153	21.5889	9.50809	22.6542	17.946	25.1357	43.9966	0
PEX14	9.83938	11.5061	13.2206	3.84559	9.85729	13.0966	8.16236	6.58588	4.92413	0	7.01776	0	0	0
CASZ1	1.03149	2.57079	1.04054	5.50755	0	0	0.750379	0	0	0	0	0	0	0
C1orf127	0.111092	0.232064	0	0	0.788561	0	0	0	0	0	0	0	0	0
TARDBP	63.3977	78.6561	62	63.1853	70.2481	60.2056	81.2705	37.0405	88.8859	32.1572	51.2583	58.8544	20.7452	37.1609
MASP2	0.47705	0.870843	1.02335	1.36597	0	0	0	0	0	0	0	0	0	0
SRM	67.9426	55.449	55.4342	54.704	27.979	51.2742	62.2846	109.524	32.4979	22.4086	29.3105	26.5957	58.5298	0
EXOSC10	29.8493	37.2558	26.9415	26.9139	22.7343	52.041	33.5805	13.5862	24.4842	5.24934	22.7415	21.474	16.6069	0
MTOR	8.85427	16.4197	3.36504	9.59354	4.95816	37.234	7.55124	3.8861	23.431	5.22739	13.9902	0	0	0
MTOR-AS1	0	0.267125	0	0	0	0	0	0	0	0	0	0	0	0
ANGPTL7	0.171316	0.639769	0	0	0	0	0	0	0	0	0	0	0	0
UBIAD1	17.3871	21.4129	15.8327	16.0736	18.4088	22.9686	13.0099	8.78762	0	5.46822	14.8938	53.4868	0	0
PTCHD2	0.0511429	0	0	0	0	1.7855	0	0	0	0	0	0	0	0
FBXO2	1.04106	1.17361	3.12471	0	1.58979	3.93951	0.462268	3.19179	0	0	3.7386	22.7645	713.514	0
FBXO44	15.5912	19.4525	24.0069	15.3733	10.2405	2.38019	13.6533	4.65888	7.37133	0	35.4671	0	34.7754	0
FBXO6	15.9304	17.1163	26.7439	37.3013	10.5441	7.77886	20.123	11.1834	8.32917	52.7757	69.7239	0	0	0
MAD2L2	32.2072	19.082	33.7825	23.2113	21.5711	35.3129	24.3709	43.8016	103.327	39.2891	59.3522	28.3511	66.2078	0
DRAXIN	6.48507	16.2531	10.0935	76.4881	7.21125	5.62979	10.3529	0.948203	2.78896	4.38068	1.5715	0	0	0
AGTRAP	44.6596	36.2382	38.6822	58.508	25.814	21.9134	43.3804	41.6011	28.6731	181.109	83.138	0	47.6862	37.1609
C1orf167	0.94747	1.16414	3.01197	4.48018	0.434263	0	0	0	0	6.99545	4.43734	0	0	0
MTHFR	21.6968	36.3143	32.478	27.704	30.0233	26.7196	32.8364	13.9602	0	13.2406	24.4602	37.3804	19.2693	0
CLCN6	15.7742	31.3317	10.0242	14.5701	22.0188	30.3518	18.7398	6.77836	18.8917	6.31313	36.4254	0	53.1605	0
NPPA-AS1	2.3666	3.93717	1.05285	1.53101	2.13822	0	5.05015	1.74665	0	0	0	0	0	0
NPPA	0.0311662	0.282321	0	0	1.2783	0	0	0	0	0	0	0	0	0
NPPB	0	0	0	0	0	0	0	0	0	0	0	0	0	0
KIAA2013	27.0921	50.9194	19.4069	20.7832	15.9765	28.5403	29.4799	15.1177	39.687	32.0126	18.0785	0	0	0
PLOD1	26.0029	33.3253	20.8247	27.6845	10.0161	23.7274	28.6518	13.3475	37.7483	6.4041	23.1895	0	13.6051	0
MFN2	11.1325	17.1132	11.0009	14.7582	14.7934	5.9424	7.46964	19.7169	24.5193	4.38068	6.75808	0	36.5604	0
MIIP	38.3446	46.5301	34.854	44.0378	21.7495	33.864	19.9491	25.0125	53.7959	48.8914	38.6569	0	0	0
TNFRSF8	1.5626	1.56771	3.87707	1.95635	1.04169	2.0397	0	0	0	28.9574	0	0	0	0
TNFRSF1B	112.936	192.951	118.625	105.674	205.728	134.485	120.817	72.6488	66.3208	344.12	146.628	74.7608	40.2244	0
VPS13D	28.7915	36.4525	35.7628	17.5034	38.0173	42.9672	32.1808	15.1829	26.7201	6.31313	40.9891	0	0	0
DHRS3	110.643	107.626	87.1433	142.346	63.2019	108.722	119.045	77.9646	72.4866	0	69.6602	28.3511	36.8759	30.9071
AADACL4	0	0	0	0	0	0	0	0	0	0	0	0	0	0
AADACL3	0	0	0	0	0	0	0	0	0	0	0	0	0	0
C1orf158	0.161689	0.55527	0.625879	5.79697	0	0	0	0	0	0	0	0	0	0
PRAMEF12	0	0	0	0	0	0	0	0	0	0	0	0	0	0
PRAMEF1	0	0	0	0	0	0	0	0	0	0	0	0	0	0
PRAMEF11	0	0	0	0	0	0	0	0	0	0	0	0	0	0
HNRNPCL1	0.829829	0.981973	0	7.73024	0.645802	0	0.448482	1.02923	5.76057	0	0	0	0	0
PRAMEF2	0	0	0	0	0	0	0	0	0	0	0	0	0	0
PRAMEF4	0	0	0	0	0	0	0	0	0	0	0	0	0	0
PRAMEF10	0	0	0	0	0	0	0	0	0	0	0	0	0	0
PRAMEF7	0	0	0	0	0	0	0	0	0	0	0	0	0	0
PRAMEF6	0	0	0	0	0	0	0	0	0	0	0	0	0	0
PRAMEF27	0	0	0	0	0	0	0	0	0	0	0	0	0	0
PRAMEF26	0	0	0	0	0	0	0	0	0	0	0	0	0	0
PRAMEF25	0	0	0	0	0	0	0	0	0	0	0	0	0	0
HNRNPCL3	0.0418151	0.157596	0	2.84802	0	0	0	0	0	0	0	0	0	0
HNRNPCL2	0.307109	0	1.15251	1.93385	0	0	0.645667	0	0	5.46822	0	0	0	0
HNRNPCL4	0.0370964	0	0	0.396432	0	0	0.808908	0	0	0	0	0	0	0
PRAMEF9	0	0	0	0	0	0	0	0	0	0	0	0	0	0
PRAMEF18	0	0	0	0	0	0	0	0	0	0	0	0	0	0
PRAMEF5	0	0	0	0	0	0	0	0	0	0	0	0	0	0
PRAMEF8	0	0	0	0	0	0	0	0	0	0	0	0	0	0
PRAMEF15	0	0	0	0	0	0	0	0	0	0	0	0	0	0
PRAMEF14	0	0	0	0	0	0	0	0	0	0	0	0	0	0
PRAMEF19	0	0	0	0	0	0	0	0	0	0	0	0	0	0
PRAMEF17	0	0	0	0	0	0	0	0	0	0	0	0	0	0
PRAMEF20	0	0	0	0	0	0	0	0	0	0	0	0	0	0
LRRC38	0	0	0	0	0	0	0	0	0	0	0	0	0	0
PDPN	76.044	73.7843	47.7117	65.9418	157.725	81.6622	88.896	80.2347	64.4752	0	12.061	37.3804	24.9861	0
CTA-520D8.2	0	0	0	0	0	0	0	0	0	0	0	0	0	0
PRDM2	42.7534	59.6628	42.7427	32.7146	39.6576	56.1026	44.3519	27.7408	47.4261	61.7881	52.2395	40.3877	83.0449	0
KAZN	0.0693159	0.759238	0	0	0	0	0	0	0	0	0	0	11.6128	0
TMEM51-AS1	0.49741	0.445374	1.41218	2.97582	0	0	4.31091	0	0	0	0	0	0	0
TMEM51	29.2361	35.519	28.5641	38.3198	23.5227	21.4526	31.7501	27.3513	36.5906	0	0	26.5957	11.6128	0
C1orf195	0.0862986	0	0	0	0	0	0	0	0	0	0	0	0	0
FHAD1	2.46444	4.37586	7.88671	2.63836	1.31676	3.5098	5.44902	0	0	0	0	0	0	0
EFHD2	105.475	142.335	119.233	83.966	64.7325	84.5595	114.439	136.017	143.421	213.956	192.273	0	83.9027	0
CTRC	0.375729	0.218444	0	0.949473	0	0	0	0	0	0	0	0	0	0
CELA2A	0.198012	0.403133	1.01388	2.36101	0	0	0.679512	0	0	0	0	0	0	0
CELA2B	0.0607722	0	0	0	0.632117	0	0	0	0	0	0	0	0	0
CASP9	5.68863	5.5227	9.44609	5.11849	6.65273	11.0671	12.2734	4.89248	0	12.2448	3.94907	0	11.6128	0
DNAJC16	15.5607	24.7562	13.1921	28.0114	11.9187	33.2738	19.6381	11.2779	8.10424	11.4716	19.2109	0	0	0
AGMAT	12.7416	14.2095	15.7586	30.8232	15.2326	30.6233	14.6226	8.00106	40.5098	0	17.6955	0	0	0
DDI2	18.4356	30.6374	23.9693	48.7101	16.2524	9.2451	25.3783	5.27666	17.0122	0	21.9032	0	0	0
RSC1A1	0	0	0	0	0	0	0	0	0	0	0	0	0	0
PLEKHM2	15.6092	35.9384	22.6982	22.0574	19.8413	4.10972	14.0813	7.52636	34.1216	6.9025	1.5715	80.7754	165.258	0
SLC25A34	1.05405	2.16324	0.771251	0.376944	4.78388	0	1.11436	0	0	0	0	0	0	0
TMEM82	0	0	0	0	0	2.03619	0	0	0	0	0	0	0	0
FBLIM1	10.2447	19.3085	24.3969	20.193	10.6407	27.108	16.7002	1.18283	11.2542	0	3.61878	0	0	0
UQCRHL	56.7976	28.1898	50.1855	110.045	42.2102	61.3295	47.0655	74.3244	26.0661	72.2767	38.7883	66.9835	38.5386	0
FLJ37453	23.5742	31.2519	31.8842	18.4061	17.0759	38.9615	20.8688	3.81508	41.3652	4.38068	13.759	0	0	0
SPEN	35.2347	63.3555	30.7368	29.2705	41.5234	48.6336	24.308	29.374	47.5764	44.8714	46.4496	21.474	49.1184	0
ZBTB17	9.59579	17.4061	10.3749	13.0977	8.71157	17.4691	7.63653	6.45933	2.44663	12.184	14.3808	0	36.5604	0
C1orf64	0.608456	0.404676	0.826277	15.8981	0	0	0	0	0	0	0	0	0	0
HSPB7	0.166351	0.230317	0	0	0.397268	0	0	0	0	0	0	0	26.1821	0
CLCNKA	0	0	0	0	0	0	0	0	0	0	0	0	0	0
CLCNKB	0	0	0	0	0	0	0	0	0	0	0	0	0	0
FAM131C	0.023869	0	0	0	0	0	0	0	0	0	0	0	0	0
EPHA2	1.2998	3.05884	1.7935	5.09972	2.06122	0	3.95896	2.64624	0	0	0	0	35.7449	0
ARHGEF19-AS1	0	0	0	0	0	0	0	0	0	0	0	0	0	0
ARHGEF19	3.79286	4.49169	6.69167	4.77794	4.84519	9.26286	3.33797	0	4.9247	0	5.60488	33.0513	0	0
RSG1	0.476305	0.344262	0	0	0	0	0.577037	0	0	6.17475	0	0	0	0
FBXO42	18.2004	27.5894	23.7393	25.9927	24.5792	33.1063	30.1337	3.66758	23.3188	0	34.8184	0	13.885	0
SZRD1	37.7457	41.1765	27.4178	39.1032	36.319	42.2425	36.479	52.877	41.2816	23.002	70.2516	0	45.2478	0
SPATA21	0.87206	0.774774	0.761358	1.80104	0	0	1.03345	0	0	0	0	0	0	0
NECAP2	51.043	60.507	95.3922	69.8693	36.6304	64.604	53.272	61.0269	29.7519	92.1883	43.5743	135.067	52.1142	0
FAM231C	0	0	0	0	0	0	0	0	0	0	0	0	0	0
NBPF1	26.4464	36.0918	22.2451	28.5042	12.8118	29.4366	27.6051	2.45651	17.9526	0	21.9135	0	0	0
FAM231A	0	0	0	0	0	0	0	0	0	0	0	0	0	0
CROCC	7.9464	17.6974	8.98318	9.44654	6.58679	7.30237	12.0494	7.57357	3.33683	6.88942	6.03127	21.474	0	0
MFAP2	0	0	0	0	0	0	0	0	0	0	0	0	0	0
ATP13A2	22.6578	34.0192	15.7936	12.4706	18.4917	11.2397	18.5064	16.8569	37.0913	7.09094	15.5166	68.7388	0	0
SDHB	65.387	52.0137	53.1849	68.4957	48.5726	67.5575	70.7975	92.1509	85.5134	83.006	27.0374	107.547	55.2639	0
PADI2	139.814	197.715	144.843	143.405	65.1401	91.716	123.211	174.741	146.088	12.184	26.4019	0	82.9169	0
PADI1	0.484547	0.392149	0.915489	0	0.525548	0	0.571772	0	0	0	0	0	0	0
PADI3	0	0	0	0	0	0	0	0	0	0	0	0	0	0
PADI4	0.254978	0	0	0.833492	0	0	0	0	0	22.5235	9.23463	0	0	0
AC004824.2	0.182114	0.481922	0.950301	1.56797	0	0	0	0	0	0	0	0	0	0
PADI6	0.0540495	0.445916	0	0	0	0	0	0	0	0	0	0	0	0
RCC2	41.5469	91.8049	41.271	50.7946	64.0984	46.6992	44.9822	30.5438	61.803	30.3824	54.0776	25.1357	79.0937	0
ARHGEF10L	21.9567	39.4074	15.7955	21.8418	28.5994	33.1411	31.5824	15.7313	46.5767	6.99545	0	22.7645	36.8759	0
ACTL8	0	0	0	0	0	0	0	0	0	0	0	0	0	0
IGSF21	152.592	169.523	140.931	100.588	130.797	123.645	151.834	166.663	101.951	6.17475	29.2471	0	50.1061	0
KLHDC7A	0.116807	0.306849	0	0.872322	0.341176	0	0	0	0	0	0	0	0	0
PAX7	0	0	0	0	0	0	0	0	0	0	0	0	0	0
TAS1R2	0	0	0	0	0	0	0	0	0	0	0	0	0	0
ALDH4A1	1.90642	1.7338	1.41313	2.293	1.62975	0	0.913319	3.44721	13.8589	6.22278	0	0	84.4053	0
IFFO2	0.487686	1.54611	0	0	0.849687	0	1.62071	0	0	0	3.43359	0	0	0
UBR4	23.2733	34.5266	20.0161	28.22	26.4447	21.9912	24.2315	3.80632	36.8524	34.418	48.0256	0	34.1274	0
EMC1	14.8781	21.396	12.0049	21.0623	12.8521	22.306	20.5727	5.02592	32.6674	0	45.6652	0	10.3726	0
MRTO4	27.55	27.5409	23.141	28.8546	29.9216	21.0791	23.3713	22.0484	10.6544	31.6971	17.2509	0	0	0
AKR7A3	0.501598	0.152007	0.311027	2.64168	0	0	0	0	0	0	0	0	0	0
AKR7A2	36.2049	21.5021	20.3772	31.757	34.1494	39.0094	48.0611	63.8896	51.7573	42.1946	36.9716	0	54.0447	0
PQLC2	13.5266	18.3054	11.0177	12.6025	16.6416	14.6809	10.2245	3.87932	3.79098	9.2829	0	26.5957	15.2383	0
CAPZB	467.902	444.094	406.421	394.819	515.19	526.479	535.729	505.006	263.819	308.374	379.081	186.202	435.625	0
MINOS1	295.926	257.031	220.634	309.981	205.623	202.72	249.85	378.043	438.232	301.099	136.428	101.79	733.819	0
MINOS1-NBL1	0	0	0	0	0	0	0	0	0	0	0	0	0	0
NBL1	46.7666	61.96	46.128	40.4037	101.877	68.9776	74.5194	33.9873	67.5166	0	27.1997	0	23.2256	0
HTR6	0	0	0	0	0	0	0	0	0	0	0	0	0	0
TMCO4	6.23297	10.3786	7.86756	6.71552	3.60772	9.43998	4.15902	10.4371	9.71272	0	6.64858	0	21.9854	0
RNF186	0	0	0	0	0	0	0	0	0	0	0	0	0	0
OTUD3	5.42747	10.0863	6.358	8.13966	2.07883	0	6.53858	6.90571	33.2004	7.54432	0	0	0	0
PLA2G2E	0	0	0	0	0	0	0	0	0	0	0	0	0	0
PLA2G2A	0	0	0	0	0	0	0	0	0	0	0	0	0	0
PLA2G5	0.0713983	0	0	0	0	0	0	0	0	0	0	0	16.6069	0
PLA2G2D	0.598259	1.3493	1.75264	5.06431	0	0	0.91075	0	0	0	0	0	0	0
PLA2G2F	0	0.26587	0	0	0	0	0	0	0	0	0	0	0	0
PLA2G2C	0.915524	1.21878	1.25061	3.7703	0	5.60337	0	0	0	0	0	0	0	0
UBXN10-AS1	0.0790527	0	1.11793	0.766812	0	1.41221	0	0	0	0	0	0	26.1821	0
UBXN10	0.0953105	0.269415	0	0	0	0	0	0	0	0	0	0	0	0
VWA5B1	0.193421	0.227766	1.04589	0.751076	0	0	0	0	0	0	0	0	0	0
LINC01141	7.04114	7.90242	4.42526	3.09565	7.99815	44.1014	14.5671	1.05147	7.44125	6.22278	29.3787	0	0	0
CAMK2N1	5.50395	11.1157	6.55632	2.70045	5.79345	17.2741	0.892069	10.3513	0	0	0	0	760.819	0
MUL1	18.0989	20.1363	19.0051	20.4471	10.6001	25.3772	24.3805	12.8008	11.4903	41.105	11.4964	0	0	0
FAM43B	0	0	0	0	0	0	0	0	0	0	0	0	0	0
CDA	0.0745066	0	0	0	0	0	0	0	0	102.509	0	0	0	0
PINK1	18.2126	21.4584	13.2133	17.4186	10.4259	24.0546	21.2698	13.724	3.9176	22.5632	10.695	0	305.742	0
PINK1-AS	1.77478	1.84218	0.659152	4.61141	0.920568	7.63469	2.55962	0	0	0	0	0	0	0
DDOST	136.047	97.2181	109.725	94.4959	126.045	102.895	184.018	94.9437	61.6238	72.9129	112.337	76.4208	34.9054	0
KIF17	3.61235	3.43057	5.13295	1.29581	2.16333	1.91529	4.92799	4.65275	2.67599	0	0	0	0	0
SH2D5	0.0729267	0	0	0	0	0	0	0	0	0	0	0	0	0
HP1BP3	154.81	248.667	154.267	199.845	124.065	142.564	157.973	38.8279	479.895	99.4893	184.337	120.049	107.453	0
EIF4G3	42.2606	70.5321	41.428	56.2351	27.2065	51.0632	34.6589	21.9798	23.5641	12.7717	22.4902	0	53.2712	0
ECE1	0.980478	2.86011	0	13.5774	1.61795	2.14857	0	0	0	24.1532	0	0	0	0
NBPF3	2.40853	4.68742	5.23467	16.6733	1.92139	8.44121	1.25739	0	8.41453	0	0	0	0	0
ALPL	0.0896208	0	0	0	0	0	0	0	0	0	0	0	0	0
RAP1GAP	0	0.154413	0	0	0	0	0	0	0	0	0	0	31.9714	0
USP48	31.413	42.4747	34.8129	26.0346	21.8268	40.5081	34.3932	14.0213	41.38	14.2857	17.6408	25.1357	27.5118	0
LDLRAD2	0	0	0	0	0	0	0	0	0	0	0	0	0	0
HSPG2	0.259568	0.835527	0	3.42291	0	0	0	0	0	0	0	0	0	0
CELA3B	0.0530738	0	0	0	0	0	0	0	0	0	0	0	0	0
CELA3A	0	0	0	0	0	0	0	0	0	0	0	0	0	0
LINC00339	10.1201	10.0374	11.7162	19.1659	6.88668	11.6508	9.44115	16.279	5.77471	0	7.68343	0	19.2693	0
CDC42	280.547	253.622	238.834	240.252	322.898	295.957	320.817	318.927	219.787	517.937	353.131	256.457	91.5264	0
WNT4	0	0	0	0	0	0	0	0	0	0	0	0	0	0
ZBTB40	8.51651	11.3046	4.26798	7.92128	8.92385	0	8.83765	2.81497	0	4.38068	6.81496	0	0	0
EPHA8	0.235432	0.180297	0	0	0	0	0	0	0	0	0	0	0	0
C1QA	4531.37	3769.37	3900.55	4664.91	2936.35	3068.69	5381.21	5252.41	2831.06	493.276	794.934	128.229	1183.28	97.2622
C1QC	6323.91	5049.37	4738.2	6843.36	4606.28	4607.19	7993.1	6215.63	3896.42	328.294	1105.32	164.917	1147.17	118.155
C1QB	7361.28	5745.75	5327.63	7562.48	5118.72	4658.73	8713.49	7860.41	5048.23	580.991	1323.08	180.137	1761.2	179.671
EPHB2	12.056	19.1733	11.4827	21.8355	14.105	12.4093	21.948	9.24363	10.0008	12.6263	4.43734	0	0	0
LACTBL1	0	0	0	0	0	0	0	0	0	0	0	0	0	0
C1orf234	0.0832069	0	0	0	0	0	0	0	0	0	0	0	0	0
KDM1A	17.6954	24.5115	15.0073	19.2147	13.1825	23.0591	18.7375	8.36397	47.4813	13.2182	8.2153	0	24.8832	0
LUZP1	78.7817	113.26	67.5802	68.1265	104.504	125.001	80.4619	19.0325	80.341	18.0997	69.3443	26.5957	11.6798	0
HTR1D	0	0	0	0	0	0	0	0	0	0	0	0	0	0
LINC01355	16.0495	21.6041	12.0614	19.9137	12.397	24.1056	12.8994	0	27.636	0	0	0	0	0
HNRNPR	96.0106	99.78	59.6261	72.4478	105.759	98.9583	78.824	101.118	190.901	79.999	134.901	103.886	102.387	0
ZNF436	2.00312	2.68663	3.11712	3.60136	1.574	0	2.84808	1.39432	0	5.24934	3.90028	0	0	0
ZNF436-AS1	5.48864	7.87407	6.48945	2.49895	0.912621	2.24475	7.81319	0.490542	0	0	0	0	0	0
TCEA3	0	0.123801	0	0	0	0	0	0	0	0	0	21.474	0	0
ASAP3	0.171479	0.199778	0	0	0	0	0	0	0	0	0	0	0	0
E2F2	0.0946862	0.310456	0	0.303717	0	0	0	0	36.319	28.08	0	0	0	0
ID3	2.99508	4.45886	21.8482	3.50732	2.31881	4.28194	3.23854	3.24407	11.145	0	9.49286	74.6655	0	0
MDS2	0.0542323	0.797262	0	0.922811	0	1.98031	0	0	0	0	8.34168	0	0	0
RPL11	3109.77	1865.9	2830.66	2680.95	2415.97	2511.97	2470.9	4453.63	2254.2	3304.07	3852.95	6075.66	2116.37	72.8705
TCEB3	24.2421	31.3636	22.961	21.5748	31.4815	34.4747	32.8602	23.3786	2.11447	4.38068	25.4754	0	30.3324	0
TCEB3-AS1	4.09179	5.45622	4.10591	6.5522	1.68731	1.26165	3.5493	4.33586	16.2915	6.22278	3.64347	0	0	0
PITHD1	34.9577	24.8396	35.9326	29.7024	40.1876	26.4979	37.9511	42.9883	62.4911	51.3336	71.2918	85.2806	111.106	21.6732
LYPLA2	29.6053	29.5285	21.2904	19.031	37.2284	36.2131	23.9761	39.5053	32.1661	17.0979	30.9434	21.474	0	0
GALE	23.7102	30.8557	16.3933	24.2819	11.7849	13.8851	17.7655	18.3925	3.85368	0	13.6216	0	0	0
HMGCL	43.9224	62.6762	49.0945	148.656	23.0493	47.0311	52.3875	18.433	61.587	6.88942	28.1848	0	11.6798	0
FUCA1	71.227	55.4405	48.2202	46.4623	50.6067	45.7299	87.166	63.2296	60.6174	42.4798	44.0902	0	16.6069	0
CNR2	1.29589	2.62499	2.62758	7.59495	1.6076	5.10256	0	0	0	0	0	0	0	0
PNRC2	75.3976	74.3249	66.9018	74.0167	118.406	69.4003	80.339	69.3949	127.79	71.1953	107.278	136.489	32.4479	9.26698
SRSF10	121.052	154.223	135.838	121.442	153.226	119.917	135.546	66.3647	397.965	79.2604	102.246	74.6655	103.545	0
MYOM3	0.81968	2.56748	3.64151	8.80792	0.967701	0	2.33158	0	0	0	0	0	0	0
IL22RA1	0.101934	0	0	0	0	0	0	0	0	0	0	0	0	0
IFNLR1	5.37445	6.60547	6.52213	3.71696	8.93543	0	4.33391	3.94695	23.8141	0	5.87268	0	0	0
GRHL3	0.119759	0.219802	0	0	0	0	0	0	0	0	0	0	0	0
STPG1	11.7861	14.7102	16.3276	19.2508	6.2834	3.61996	7.49477	1.89641	11.0085	5.22739	2.49039	0	0	0
NIPAL3	17.2066	23.6605	15.2091	24.8781	10.4847	24.262	15.927	3.82207	20.9099	0	17.4692	0	19.2693	0
RCAN3	13.5689	18.8497	16.6149	19.6895	13.0056	20.2251	10.906	8.75591	6.70657	30.3448	29.1232	0	0	0
NCMAP	6.39016	7.63365	4.65281	23.1743	7.39829	6.54198	4.97632	8.38684	0	6.17475	6.05708	0	0	0
SRRM1	175.45	204.315	144.93	165.334	179.069	197.434	196.065	91.2988	216.073	178.063	135.944	49.8251	102.297	0
CLIC4	5.27195	6.52119	3.0529	5.55605	7.72422	11.0779	3.29873	4.65552	14.9131	26.0885	0	28.3511	0	0
RUNX3	4.6421	8.25292	7.2136	7.70185	5.42733	8.22695	4.67173	6.70775	2.78896	0	61.2219	0	13.6051	0
SYF2	123.87	102.076	117.901	103.382	95.7655	119.557	111.528	120.267	125.059	179.452	151.532	194.043	155.855	0
RSRP1	337.066	373.782	268.308	273.745	370.383	351.938	409.476	94.3924	229.406	274.67	291.755	314.664	185.011	0
RHD	0.512821	1.02723	0	2.50069	0	2.44007	0	0	16.8702	0	0	0	0	0
TMEM50A	164.571	133.117	119.611	152.17	131.041	163.606	204.704	152.686	145.413	254.643	130.063	37.3804	112.426	0
RHCE	0.355204	0	0	0	0	0	0.5361	0	0	0	0	0	0	0
TMEM57	26.8745	34.4352	13.374	25.1364	32.9399	32.0574	38.1147	17.3146	0	6.31313	13.863	28.3511	0	0
LDLRAP1	7.62942	13.3837	4.66907	8.02781	3.97961	9.68866	13.6524	1.17427	13.8081	7.09094	33.7585	0	0	0
MAN1C1	10.1023	16.2208	7.9425	7.97536	7.34292	1.92303	12.3943	11.827	13.7441	6.9025	11.1939	0	0	0
SEPN1	16.5793	37.4277	17.5829	19.2261	11.1388	15.1241	21.4178	24.1843	34.5748	24.4483	3.90028	0	30.4919	0
MTFR1L	32.5106	38.2509	25.9024	27.0201	22.3489	34.3183	39.4444	20.8742	60.0043	16.9398	19.6406	0	20.7564	0
AUNIP	0.196692	0.179155	0	0.797971	0	0	0	0	12.9338	0	0	0	0	0
PAQR7	32.1334	35.2254	22.8911	14.4441	20.9795	24.4173	41.8687	6.05448	19.8637	26.2138	11.2592	0	19.2693	0
STMN1	98.5511	86.7035	72.2784	123.184	56.5694	58.837	80.1139	122.59	2047.01	0	182.794	63.9761	453.735	0
PAFAH2	6.6456	9.05496	5.11095	12.2313	2.4805	16.7514	6.50502	3.97887	2.44663	0	17.1477	0	19.2693	0
EXTL1	0.0180835	0.123801	0	0	0	0	0	0	0	0	0	0	66.8928	0
SLC30A2	2.49541	5.24478	2.69666	29.0196	0	6.60566	0.674634	0	11.907	0	0	0	0	0
TRIM63	0	0	0	0.598071	0	0	0	0	0	0	0	0	0	0
PDIK1L	11.1128	11.7582	9.12492	12.4644	2.97312	10.438	7.91981	0	3.34589	0	3.61878	0	0	0
FAM110D	0.843144	3.47491	6.23336	3.98064	0	0	0	0	16.1016	0	0	0	0	0
ZNF593	35.274	35.0157	26.5729	37.1493	52.2776	39.0288	26.5248	55.7167	15.3762	54.7642	6.64916	54.9468	10.3726	0
CNKSR1	0.70481	0.405163	0.493761	0.819261	0.798387	0	0	0	0	0	0	0	0	0
CATSPER4	0	0	0	0	0	0	0	0	0	0	0	0	0	0
CEP85	4.70894	8.99556	7.30387	4.97103	1.75743	7.14667	4.40472	4.50646	16.4271	0	3.94907	0	0	0
SH3BGRL3	533.71	502.143	452.257	610.705	477.027	365.448	447.471	864.069	504.071	2217.67	1159.26	669.51	370.19	60.2773
UBXN11	14.8869	18.2609	18.7842	40.5499	13.2497	11.4389	11.8776	7.57624	39.7795	86.9674	14.1948	0	75.6771	0
CD52	1.74874	1.45215	0.989237	0.975581	4.00291	12.2995	4.57929	9.07192	0	1742.36	1043.16	2447.24	87.9856	0
AIM1L	0	0	0	0	0	0	0	0	0	0	0	0	0	0
ZNF683	0.122821	0.149992	0	0	0.665937	0	0	0	0	0	27.3362	0	36.8759	0
LIN28A	0.425867	0.627229	0.94303	2.76946	0	0	2.09858	0	0	0	0	0	0	0
DHDDS	12.0671	21.3249	6.66626	10.9954	16.5336	15.8233	15.3451	5.44733	19.9398	9.2829	15.0576	40.3877	0	0
HMGN2	160.511	135.928	132.061	179.432	145.438	205.448	186.535	185.671	1081.27	260.948	312.28	424.828	240.115	37.1609
RPS6KA1	87.7604	122.746	112.211	100.501	67.4724	109.264	101.044	79.296	128.414	93.5246	189.321	26.5957	19.2693	0
ARID1A	46.4403	81.7919	31.5416	54.262	51.5744	61.3273	59.9119	25.5641	71.6042	80.005	35.3608	33.0513	31.3628	0
PIGV	9.61737	6.24222	9.40915	11.2792	4.23821	3.36011	6.54881	6.38979	15.7212	5.22739	9.90541	0	0	0
ZDHHC18	2.74087	4.51438	5.47566	2.02919	0.207148	0	1.26524	1.11252	0	11.8694	12.2454	0	0	0
SFN	0	0	0	0	0	0	0	0	0	0	0	0	0	0
GPN2	15.5093	26.1441	17.4459	58.7701	19.3774	19.7212	14.6139	12.8244	35.2864	6.4041	20.6914	0	27.5118	0
GPATCH3	7.29043	8.81965	9.49812	11.873	6.50614	4.1444	3.54992	9.04814	7.64495	0	5.53783	0	10.3726	0
NUDC	113.586	89.3007	88.9114	83.9458	75.7391	98.2565	107.347	153.053	150.702	70.0212	96.001	101.557	263.612	0
NR0B2	0	0	0	0	0	0	0	0	0	0	0	0	0	0
KDF1	0	0	0	0	0	0	0	0	0	0	3.1127	21.474	0	0
TRNP1	0.0584451	0	0	0	0	0	0	0	0	0	0	0	0	0
FAM46B	0	0	0	0	0	0	0	0	0	0	0	0	0	0
AL137860.1	0	0	0	0	0	0	0	0	0	0	0	0	0	0
SLC9A1	3.35831	6.16146	3.22832	10.8615	1.84349	4.43918	4.81967	4.67929	9.63744	6.17475	5.11185	0	0	0
WDTC1	11.9261	20.9481	12.6627	13.6267	9.67506	8.94125	16.1821	15.6908	29.5573	36.381	12.8781	0	13.885	0
TMEM222	25.8001	35.0349	21.953	22.8016	27.0146	31.9953	29.1058	20.9756	25.5609	43.7839	40.0396	33.0513	0	0
SYTL1	0.523707	1.00033	0	4.74854	0.475434	9.24695	0	0	0	16.6776	108.709	80.0826	0	0
MAP3K6	6.32771	9.64759	8.96183	11.7197	1.34559	10.8339	4.31903	0	20.3017	0	2.78056	0	0	0
FCN3	0	0	0	0	0	0	0	0	0	0	0	0	0	0
CD164L2	0.0741928	0	0	0	0	0	0	0	0	0	0	0	0	0
GPR3	0.0749171	0	0	0.53659	0.319975	3.13741	0	0	0	0	0	0	0	0
WASF2	301.516	373.632	245.671	195.555	368.423	347.77	298.107	248.962	113.619	52.92	184.414	112.977	78.4012	0
AHDC1	13.0583	29.8488	14.1111	19.2681	32.1006	24.4652	6.37321	0	5.76057	5.22739	9.36738	0	0	0
FGR	18.5211	19.6259	20.0772	19.6845	25.6276	19.2746	12.549	21.1354	28.1677	321.835	48.1566	53.1915	23.9777	0
IFI6	72.1675	64.9313	35.4138	862.172	53.0215	101.149	105.137	100.996	296.54	623.277	92.2724	45.529	97.5845	0
FAM76A	19.0686	17.9485	16.8053	19.0515	20.5865	13.0503	20.506	3.16141	14.5513	5.22739	17.9405	0	13.2034	0
STX12	47.9489	47.7113	42.5545	45.7427	52.6001	68.8362	46.9912	71.7178	20.959	28.8664	18.2761	72.5896	63.235	0
PPP1R8	20.9918	21.3046	17.7426	11.7802	21.2327	20.6646	23.4882	16.3613	14.0894	16.9595	29.5167	0	19.2693	0
AL109927.1	0.0350172	0	0	0	0	0	0	0	0	0	0	0	0	0
THEMIS2	76.4801	78.3906	66.4712	75.2332	144.374	87.9125	93.4749	51.2699	23.6897	237.205	92.7881	47.9003	28.3954	0
RPA2	58.1437	40.5538	50.0268	39.877	67.025	47.1269	48.6544	52.1004	101.649	13.1122	101.319	48.0697	13.3733	0
SMPDL3B	0.107416	0	0	0	0	0	0	0	0	0	0	0	0	0
XKR8	9.19343	9.12824	5.27219	8.48817	8.59586	9.77351	13.9788	0	3.79098	0	3.1127	33.0513	0	0
EYA3	24.6868	26.6153	15.4162	18.6862	27.2347	33.9702	29.4632	5.83862	48.5563	9.2829	5.9585	0	10.3726	0
PTAFR	196.966	252.619	144.409	160.5	126.899	212.003	242.645	119.428	126.042	40.5844	114.448	22.7645	0	0
DNAJC8	133.689	127.773	117.895	125.34	108.876	104.092	117.003	142.837	189.228	106.752	107.447	46.6097	154.032	34.6681
ATPIF1	149.163	162.428	135.682	159.295	108.677	166.793	148.218	190.668	240.225	189.338	177.51	233.424	371.495	0
SESN2	6.63414	8.82936	3.17513	1.58725	8.97999	16.2902	8.06796	5.25292	3.5122	0	12.8609	0	44.4999	0
MED18	7.72547	7.39263	3.44772	2.99346	8.65766	4.452	5.76373	2.04978	14.6514	5.22739	5.53783	0	0	0
PHACTR4	41.0392	66.4796	38.8984	67.9067	27.5051	45.5128	40.0021	17.3353	46.5644	11.4241	24.1366	22.7645	13.885	0
RCC1	13.5322	15.2951	13.5745	10.3536	5.70963	12.7264	11.6011	15.7692	77.0443	0	15.6008	0	0	0
TRNAU1AP	32.9262	46.344	35.0342	51.6455	36.239	52.982	29.0625	12.0979	79.0395	17.4333	43.698	0	46.8403	0
SNHG12	18.3185	28.2143	33.2753	35.6663	17.1622	17.9183	21.3766	15.2407	33.4233	0	25.2163	22.7645	0	0
TAF12	43.9406	36.2165	43.1026	50.9369	27.5285	30.392	37.6219	62.0648	40.2028	44.9955	26.634	0	30.9491	0
RAB42	3.9115	5.67001	14.6993	20.8372	1.14036	0	1.41635	6.93223	3.88933	0	0	0	0	0
RNU11	0.91653	0.370732	8.01022	0	3.14061	6.83907	1.90168	2.21795	0	0	0	0	0	0
GMEB1	17.4772	23.1308	20.2643	37.3079	23.2197	19.8319	13.9856	9.074	28.5359	0	18.9231	44.2385	0	0
YTHDF2	66.9598	64.6024	55.9466	57.311	85.1411	58.6021	74.7358	49.4672	86.5462	49.6917	44.7662	0	82.4106	0
OPRD1	1.43759	4.65634	4.82371	15.7162	2.17169	2.79639	0	0	0	0	0	0	0	0
EPB41	27.1973	49.3068	16.1939	17.069	19.2477	25.9477	23.2099	32.5461	81.8522	0	41.6343	0	32.4479	19.2012
TMEM200B	0.211204	0.264132	1.29148	1.54837	0	2.02642	0.592031	0	0	0	0	0	0	0
SRSF4	83.1973	101.704	58.1102	92.0494	85.6682	80.7442	79.8482	60.2048	108.431	39.0975	76.1754	53.1915	62.9204	0
MECR	12.1308	13.523	7.36418	11.2208	4.90539	4.62928	14.5776	14.4953	12.9265	0	9.50344	0	24.8832	0
PTPRU	0.17052	0.458482	0	1.61192	0	2.40731	0	0	0	0	0	0	0	0
MATN1	0.022351	0.523367	0	0	0	0	0	0	0	0	0	0	0	0
MATN1-AS1	0.823031	2.28768	1.62796	1.90045	1.55908	0	1.05738	1.84185	3.33683	0	6.64858	0	0	0
LAPTM5	1411.5	1417.16	1056.11	1205.33	1470.94	1473.49	1654.38	1314.52	993.59	944.657	798.519	1119.61	508.77	52.5803
SDC3	7.33687	13.1649	4.71021	6.63529	7.12333	1.949	10.5805	8.70222	23.3923	0	0	0	33.2138	0
PUM1	47.3649	80.9019	56.791	39.4183	46.2058	43.7823	50.8437	21.3725	77.3513	44.2782	33.6521	33.0513	31.9714	0
NKAIN1	0	0	0	0	0	0	0	0	0	0	0	0	0	0
SNRNP40	37.5616	30.0905	36.4563	28.354	35.3868	38.8123	41.2865	28.4658	39.5897	38.3165	81.1588	25.1357	26.9783	0
ZCCHC17	31.3991	23.4964	21.4246	28.5222	22.416	48.0154	23.3321	40.2219	23.3258	0	43.6585	0	41.5604	0
FABP3	3.91849	2.71682	2.34695	2.54344	2.87604	5.26047	5.88975	10.1968	0	0	0	0	0	0
SERINC2	0.21837	0.457909	0	0	0	0	0	0	0	0	0	0	0	0
LINC01226	0.128452	0	0	0.983693	0	0	0	0	0	0	0	0	0	0
TINAGL1	0	0.365171	0	0	0	0	0	0	0	0	0	0	0	0
HCRTR1	0	0	0	0	0	0	0	0	0	0	0	0	0	0
PEF1	24.1986	25.0101	28.1305	25.9652	22.329	11.4863	23.1014	30.1668	3.85368	32.3827	18.6916	51.7315	59.3272	0
COL16A1	0.025156	0	0	0	0	0	0	0	0	0	0	0	0	0
ADGRB2	0.0235845	0	0.625879	0	0	0	0	0	0	0	0	0	36.5604	0
SPOCD1	0.507324	0.849895	1.09074	4.57643	0	0	0	0	0	0	0	0	0	0
PTP4A2	117.64	137.599	107.735	108.31	83.0351	100.679	111.473	120.419	159.967	249.465	128.616	48.0697	190.46	0
KHDRBS1	63.8987	63.8419	63.1454	51.3587	73.9545	82.3932	57.1126	72.2056	122.338	104.55	92.2315	87.5766	82.8051	0
TMEM39B	30.3926	31.2377	28.2923	25.3201	38.1129	38.8835	26.4146	14.9644	33.3964	6.31313	21.6505	0	11.6128	0
KPNA6	40.3436	58.5962	30.0967	48.1184	71.2648	32.055	42.3467	15.7838	0	0	22.8401	0	0	0
TXLNA	18.8491	30.0567	16.2346	14.3462	27.4323	39.5432	14.8654	13.6719	17.9029	0	18.7029	0	27.571	0
CCDC28B	4.67945	4.47677	1.42014	4.59118	3.03015	0.992979	5.74133	4.53293	8.58049	0	14.3135	0	0	0
IQCC	1.66772	2.31488	1.21454	5.7759	2.85882	4.53335	0	0	13.9268	0	0	0	0	0
DCDC2B	0.257162	0.139147	0	0	0.998769	1.95157	0	0	0	0	0	0	0	0
TMEM234	12.3194	12.8695	11.9192	7.61597	14.6471	14.9204	19.1548	6.37229	21.2677	0	13.7509	0	0	0
EIF3I	104.236	74.6346	98.4384	84.2617	93.2457	123.923	106.788	144.351	146.806	72.8443	127.128	162.394	57.5908	37.1609
FAM167B	0.0486289	0	0	0	0	0	0	0	0	0	0	0	0	0
LCK	0.445941	0.833655	0.684527	2.58482	0.787049	0	0.537441	0	0	0	251.433	102.595	43.9928	0
HDAC1	29.1261	33.7248	26.0421	10.8213	29.7852	28.7647	30.5303	30.5678	48.1621	66.272	46.8256	177.356	23.7459	0
MARCKSL1	1.68484	2.61932	4.40062	1.87149	7.29786	0.745892	2.73409	3.0421	0	45.3343	18.0522	48.0697	277.965	0
TSSK3	0.540519	0.689878	0.169685	0	0.210911	0	0	1.10545	0	0	0	0	0	0
FAM229A	2.63873	6.41827	7.11808	0.937346	1.5223	2.44107	3.91227	0	0	0	0	0	0	0
BSDC1	51.9663	80.6711	44.6369	54.732	45.7766	78.0398	69.0636	20.2152	54.2145	23.758	81.0915	28.3511	0	0
ZBTB8B	3.38895	8.38393	3.90091	20.5048	3.19745	5.44511	1.06917	0	25.8338	0	0	0	0	0
ZBTB8A	9.22696	17.4178	10.2689	19.6499	5.07748	16.818	8.72552	1.59129	46.7752	0	0	61.8617	0	0
ZBTB8OS	49.9421	53.6379	41.6497	83.3289	39.0057	52.2788	49.5647	45.5831	80.7507	74.9193	56.1983	0	13.6051	0
RBBP4	82.2288	102.089	64.3742	82.1709	63.6861	77.1188	90.3226	56.9134	215.203	41.4483	124.468	116.847	45.7312	0
SYNC	27.3134	33.0813	19.1431	32.3477	14.5546	39.3925	37.9515	11.8893	57.8413	5.46822	22.0394	0	0	0
KIAA1522	0.422736	0.480502	0	0	0	0	0	0	8.32917	0	0	0	0	0
YARS	20.3157	26.7088	24.8983	32.1755	20.8532	32.7701	18.7099	17.1821	5.17293	41.7217	28.7325	33.0513	30.3324	0
S100PBP	22.845	34.4472	20.1125	49.1938	23.6678	33.9465	34.5186	7.91468	75.4204	20.2111	40.1565	0	31.9714	0
FNDC5	0.0534723	0	0	0	0	0	0	0	0	0	0	0	0	0
HPCA	0.589595	0.308444	0	0.79014	1.91002	0	1.19575	0	0	0	0	0	30.3324	0
TMEM54	9.92224	8.8305	10.9872	7.55576	1.49494	8.12321	6.59053	17.0139	43.7353	0	2.85193	0	29.4943	0
RNF19B	10.5155	16.3381	2.77976	8.50656	4.48721	5.75321	18.345	4.77894	7.44411	14.5398	5.84303	0	0	0
AK2	85.809	83.0277	97.0837	93.423	64.8617	75.0954	70.4434	104.51	163.016	82.0011	38.3257	54.9468	17.9895	0
AZIN2	19.4751	24.4743	15.7108	11.6874	25.6202	41.4067	42.593	8.31624	40.5793	0	26.3507	0	49.043	0
TRIM62	1.55643	1.82337	1.74724	1.40498	0.630025	0	3.21801	3.13558	11.907	0	3.7386	0	0	0
ZNF362	12.238	20.1353	8.89725	20.5282	10.4866	19.8908	13.3212	11.2372	2.71561	10.6938	23.0149	26.5957	0	0
A3GALT2	0	0	0	0	0	0	0	0	0	0	0	0	0	0
PHC2	62.4917	127.826	56.2869	77.1673	53.0284	79.1171	49.613	58.9373	88.0011	46.4657	19.2593	0	17.9895	0
ZSCAN20	0.972826	2.48016	2.5988	4.14916	0.64173	1.24677	0.917486	1.39432	0	0	0	0	0	0
CSMD2	1.19092	5.29262	2.10338	10.3208	0.473612	1.22992	0.29748	0	0	0	0	0	0	0
HMGB4	0	0	0	0	0	0	0	0	0	0	0	0	0	0
CSMD2-AS1	0	0	0	0	0	0	0	0	0	0	0	0	0	0
C1orf94	0	0	0	0	0	0	0	0	0	0	0	0	0	0
SMIM12	43.5868	28.8813	34.1417	55.6783	52.0395	55.0171	51.5722	51.2818	35.6721	30.3445	63.8495	0	49.368	0
GJB5	0	0	0	0	0	0	0	0	0	0	0	0	0	0
GJB4	0	0	0	0	0	0	0	0	0	0	0	0	0	0
GJB3	0.0316744	0	0	0	0	0	0	0	0	0	0	0	35.7449	0
GJA4	0.043045	0	0	0	0	0	0	0	0	0	0	0	0	0
DLGAP3	9.87607	9.66155	6.40018	3.21846	12.3045	14.6547	4.29442	11.0499	0	5.22739	7.86534	0	66.0774	0
ZMYM6NB	7.15223	4.50778	1.10053	1.38025	3.35661	17.1279	7.61239	6.24369	0	0	29.9379	0	0	0
ZMYM6	17.3978	26.2132	22.8242	24.1351	13.9635	13.6948	17.213	6.91162	13.5132	27.2341	1.5715	0	0	0
ZMYM1	7.602	8.33937	5.0301	5.2031	4.76064	9.33427	8.66762	2.71116	6.12049	7.09094	11.2801	0	15.2383	0
SFPQ	156.742	188.454	137.306	146.677	306.018	190.953	145.491	129.015	275.949	72.7261	132.038	25.1357	118.953	0
ZMYM4	20.8425	30.11	12.5998	17.6889	11.7975	33.3707	15.6347	6.20139	9.0475	0	11.3549	37.3804	26.4068	0
ZMYM4-AS1	0.095269	0	0	0	0	1.60183	0.611036	0	0	6.31313	0	0	0	0
KIAA0319L	27.2059	44.6337	18.8672	48.4372	25.0513	20.1305	22.6579	14.3327	47.0497	58.6613	14.5188	58.8544	0	0
NCDN	5.21767	9.05032	8.57115	4.3273	2.6398	9.67729	5.00083	1.51878	7.7591	0	0	0	180.579	0
TFAP2E	1.6172	2.24739	4.40615	4.0425	0.30578	0	1.4628	0	0	0	0	0	0	21.6732
PSMB2	83.2564	62.2262	67.3687	111.463	75.5349	94.0323	70.4609	79.8957	107.758	181.143	132.718	156.082	84.3681	0
C1orf216	16.5431	19.4765	12.4871	20.4881	33.2083	9.68586	11.8582	7.87778	0	5.46822	0	0	13.2034	0
CLSPN	4.96744	9.38418	7.84196	21.0098	1.18526	5.0569	3.81816	2.76687	301.805	0	0	0	0	0
AGO4	20.6428	36.6441	18.4539	18.9977	13.6611	15.6079	13.9115	12.3466	19.2857	24.5613	2.85193	0	0	0
AGO1	15.0765	22.7284	11.2231	15.3769	9.27622	27.8793	26.0633	7.13865	3.9176	29.4232	7.29593	0	24.8832	0
AGO3	49.6579	88.2532	45.9778	83.4336	62.6551	77.9419	48.0264	11.9268	63.3662	29.1758	24.2827	40.3877	31.8452	0
TEKT2	0	0	0	0	0	0	0	0	0	0	0	0	0	0
ADPRHL2	45.8438	50.6859	41.9342	63.0257	46.5649	63.4105	50.243	44.6043	65.1941	14.8355	22.5411	28.3511	32.0122	0
COL8A2	17.1175	37.0207	14.439	16.429	13.0854	16.1639	22.656	10.0691	22.1151	0	0	0	13.885	0
TRAPPC3	73.2569	64.9363	56.9991	71.341	52.5531	73.514	67.4738	79.0793	68.8929	10.5554	68.5835	65.7315	15.2383	0
MAP7D1	54.4527	61.9056	56.1687	47.7735	50.5895	48.0645	56.4782	44.7749	67.2325	41.1491	35.0981	97.0274	85.9727	0
THRAP3	84.8129	84.0179	89.1421	71.3067	75.1008	101.98	71.0683	79.0207	97.1665	62.5131	124.108	115.053	64.4862	0
SH3D21	13.654	13.6404	10.9022	8.17379	17.8654	19.5727	13.3543	11.6658	31.0064	0	4.16583	0	0	0
EVA1B	7.17868	10.211	9.09742	10.6244	5.18608	7.19251	8.78418	5.9244	0	29.5698	8.40732	0	0	0
STK40	10.2862	14.0122	7.35413	10.8096	12.4288	14.2237	8.63553	6.25418	0	11.4241	19.5974	0	33.6202	0
LSM10	78.0977	62.5926	65.7965	98.6389	44.16	64.7299	71.2995	103.544	32.7843	68.7808	69.0643	175.204	118.715	0
OSCP1	1.08017	1.43096	0	1.06582	1.11911	0	2.28452	1.33686	0	0	0	0	0	0
MRPS15	50.9222	44.3344	44.3641	64.383	29.9581	46.3797	48.8069	63.5036	70.414	27.6949	45.3906	0	64.0316	0
CSF3R	316.544	490.132	382.338	250.067	379.145	419.828	410.429	66.7061	201.427	238.621	201.487	53.1915	87.7169	0
GRIK3	0	0	0	0	0	0	0	0	0	0	0	0	0	0
LINC01137	1.42054	1.14724	0.816333	1.09582	0.527632	0	0	0	0	0	3.1127	0	0	0
ZC3H12A	3.41176	6.39899	3.52455	6.42836	11.9154	9.57574	3.03983	2.1666	0	0	13.4581	0	13.3733	0
MEAF6	72.9705	70.2449	83.1765	85.5553	65.552	107.49	78.1377	70.1674	120.583	11.7813	179.704	44.2385	27.0884	49.975
SNIP1	5.45365	8.2774	4.19359	6.87422	7.39952	5.09719	4.98434	2.97653	0	0	7.59445	37.3804	11.6128	0
DNALI1	0.251817	0.381982	0	0	0.371506	7.12055	0	0	0	0	0	0	0	0
GNL2	32.635	36.6985	30.6096	21.8425	52.9835	40.2823	28.8847	31.8574	37.2528	34.6837	45.1107	0	14.1977	0
RSPO1	0	0	0	0	0	0	0	0	0	0	0	0	0	0
C1orf109	14.1952	13.6164	18.2419	16.1725	9.15496	8.68649	22.3343	5.05538	9.63744	11.3761	6.81496	22.7645	0	0
CDCA8	1.19315	1.14132	1.02645	2.48735	0.592096	3.29986	1.06801	0.855517	87.4347	0	0	0	0	0
EPHA10	0	0.397149	0	0	0	0	0	0	0	0	0	0	0	0
MANEAL	0.634154	2.22644	0	1.2646	0.662367	0	1.68343	0	7.14224	0	0	0	14.1977	0
YRDC	10.0761	10.5675	5.15473	4.34304	14.1871	8.9713	7.04372	10.997	5.79153	14.2857	23.8241	0	0	0
C1orf122	55.9087	54.1347	46.9338	46.254	45.4582	44.2298	54.9425	83.4449	46.6069	43.6591	34.3907	21.474	165.271	0
MTF1	15.3364	21.7621	13.3405	18.8397	13.9519	41.1009	15.9677	7.42584	10.6295	73.7814	15.77	0	0	0
INPP5B	14.8204	25.1967	20.3489	38.1242	18.4599	12.7928	12.6583	3.87656	36.6261	6.9025	13.4708	37.3804	0	0
SF3A3	47.0119	45.219	44.408	46.2704	47.2005	55.3484	56.4714	26.5007	57.5836	42.7167	77.7526	0	23.2256	0
FHL3	28.4457	24.3147	18.5007	25.2187	87.0094	60.7285	28.3385	16.7966	11.1044	35.2261	23.1506	0	0	9.26698
UTP11L	47.0435	42.1505	37.2364	34.9192	55.7244	32.4319	47.4087	39.4267	49.2575	17.6559	47.828	22.7645	120.374	0
POU3F1	0.429147	0.769858	1.31104	1.48689	0	0	0	1.67338	0	0	0	0	0	0
LINC01343	0	0	0	0	0	0	0	0	0	0	0	0	0	0
RRAGC	26.2714	29.0284	23.3555	22.8012	40.4006	27.7003	37.0053	14.7505	18.4713	6.31313	30.0615	21.474	34.9541	18.534
MYCBP	18.5723	14.7219	19.8881	15.5036	9.15895	11.7703	20.2375	21.8943	57.982	17.7848	37.6592	28.3511	14.1977	0
GJA9	0	0	0	0	0	0	0	0	0	0	0	0	0	0
RHBDL2	0.872642	2.38914	1.84828	8.65563	1.41631	1.81787	0.494008	0	0	0	0	0	0	0
AKIRIN1	43.9153	47.6838	38.0696	52.6323	65.4051	49.1222	55.1805	24.2492	27.6966	47.0388	52.9532	21.474	21.9854	0
NDUFS5	227.791	200.662	210.584	207.612	167.304	165.113	193.817	355.297	321.152	321.625	189.032	89.5577	956.979	21.6732
MACF1	65.7441	121.808	64.4695	79.1065	66.7711	70.5107	68.2327	9.20745	122.482	99.3142	79.7661	22.7645	90.3061	33.9098
BMP8A	0.0553563	0	0	0	0.30578	0	0	0	0	0	0	0	0	0
PABPC4	108.515	139.789	148.801	72.3152	118.604	85.2627	106.363	112.481	108.984	77.4387	37.9235	90.5719	11.6128	0
HEYL	0.145486	0.256005	0	0	0	0	0	0	0	0	0	0	0	0
NT5C1A	0	0	0	0	0	0	0	0	0	0	0	0	0	0
HPCAL4	0.0435575	0	0	0	0.444871	0	0	0	0	0	0	0	65.1851	0
PPIE	43.8884	41.3043	34.3208	49.1757	34.9703	43.5435	42.6253	33.5608	51.109	10.4987	65.3885	0	11.6128	0
BMP8B	1.25406	1.2684	1.04054	4.54821	1.14363	2.73816	1.45241	1.20034	0	0	0	0	0	0
OXCT2	0	0	0	0.289207	0	2.4862	0.49239	0	0	0	0	0	0	0
TRIT1	13.0385	18.1051	7.82912	15.2982	7.27167	15.5358	11.8029	4.12246	8.32917	0	19.611	0	0	0
MYCL	5.73626	3.9877	4.0367	0.441422	4.93769	12.4277	10.2105	1.20034	0	16.8808	5.11185	0	0	0
MFSD2A	12.7733	16.4758	8.27752	14.65	36.7405	7.77246	13.4337	14.3866	10.8248	11.8694	0	0	11.6128	0
CAP1	392.291	334.657	386.65	342.44	435.022	417.411	403.192	351.396	263.759	293.364	320.583	170.889	177.94	0
PPT1	325.344	234.965	229.958	272.917	307.014	326.359	399.281	293.922	234.164	223.416	115.496	44.2385	159.423	0
RLF	21.2961	29.3526	17.1682	18.2662	31.2975	21.0445	25.3571	17.3475	4.9845	6.22278	31.2025	21.474	0	0
TMCO2	0.0631341	0	0	0	0	0	0	0	0	0	0	0	0	0
ZMPSTE24	41.4295	42.3218	32.8622	25.8914	40.1229	24.6623	59.5587	36.1961	42.6034	5.24934	39.6799	68.7388	48.9483	0
COL9A2	43.6486	59.1026	46.5427	47.1805	38.1199	30.5716	46.5592	12.8683	0	0	2.85193	0	19.2693	9.26698
SMAP2	224.198	238.389	204.675	148.148	218.35	314.507	193.683	144.044	87.9872	92.8115	132.98	154.391	101.105	0
ZFP69B	0.645219	0.457088	0	1.19725	5.3475	2.0397	2.10404	0	14.6572	0	0	0	0	0
ZFP69	2.89868	2.79458	1.1086	2.50586	2.08149	3.74286	2.37257	3.92817	2.78896	0	0	0	0	0
EXO5	5.19541	6.77457	5.54613	7.14812	7.79302	0.840506	7.39393	2.98106	31.9128	0	4.23442	0	0	0
ZNF684	4.42341	5.66361	5.50571	5.18014	4.53767	4.26616	3.63718	4.27247	5.76057	48.2948	2.85193	0	13.3733	0
RIMS3	1.36392	2.91242	0.63965	0.872795	2.43512	0	0.496618	0	2.44663	0	0	0	13.2034	0
NFYC-AS1	2.89704	4.01648	1.88317	4.67343	1.79995	7.58744	5.53768	0	0	0	4.16583	0	0	0
NFYC	35.2612	34.8693	29.6217	30.4183	31.9259	52.3388	41.2269	34.4623	42.4177	10.4987	35.1451	0	15.2383	0
KCNQ4	0.062816	0	0	0	0	0	0	0	0	0	0	0	0	0
CITED4	21.5765	26.9279	24.2591	9.09397	8.2391	12.9283	10.7627	26.5828	10.1902	4.38068	19.9667	0	48.4887	0
CTPS1	10.8324	20.1432	13.4213	11.1251	12.6791	16.8746	14.8145	5.41263	24.7107	0	14.0669	0	15.2383	0
SLFNL1-AS1	0.310084	0.507481	0	1.74548	0	0	0	0	0	0	0	0	0	0
SLFNL1	0.150597	0.171135	0	1.36063	1.18003	0	0.768793	0	0	0	0	0	0	0
SCMH1	10.6721	15.2776	10.9252	6.26887	10.1035	16.9085	10.8376	2.18214	24.4183	0	20.1598	0	0	0
FOXO6	0	0	0	0	0	0	0	0	7.32118	0	0	0	0	0
EDN2	0	0.245987	0.390274	0	0	0	0	0	0	0	0	0	0	0
HIVEP3	33.9838	45.8645	23.2296	47.7118	53.5644	85.8422	57.8809	14.5955	4.9247	5.46822	26.5541	0	69.2847	9.26698
GUCA2B	0	0	0	0	0	0	0	0	0	0	0	0	0	0
GUCA2A	0	0	0	0	0	0	0	0	0	0	0	0	0	0
FOXJ3	20.1564	35.1653	11.9377	16.5995	17.2731	24.3345	20.5822	8.29689	12.4001	11.4721	12.841	0	36.5547	0
RIMKLA	0.536032	0.454916	2.0845	1.87066	0	0	0	0	0	0	0	0	0	0
ZMYND12	0.330052	1.40257	0	0.224402	0	0	0.427447	0	0	0	0	0	0	0
PPCS	75.6457	62.589	57.2839	56.8552	49.3062	60.2791	82.5897	81.7702	83.125	59.143	69.4514	0	48.1486	0
CCDC30	9.1476	22.9313	11.1804	28.3329	7.57785	8.0314	7.79847	0.779087	13.9268	11.4502	3.59164	0	0	0
PPIH	25.6326	18.4537	21.4714	22.1521	16.3046	26.56	23.426	38.1722	63.1788	13.9484	43.6167	48.0697	0	0
YBX1	847.338	465.456	638.93	780.635	607.837	554.618	583.413	1202.82	1355.77	753.449	650.8	748.073	225.984	440.689
CLDN19	0.116345	0.91452	0	1.62756	0	1.2769	0.530053	0	0	0	0	0	0	0
P3H1	27.6091	44.254	33.2756	76.7749	23.0108	33.2318	25.4191	11.632	54.0723	14.5398	7.09281	0	10.3726	0
C1orf50	17.0326	16.293	18.1361	14.5711	21.286	21.0466	18.9796	17.7948	8.89949	9.90835	29.9015	0	56.5416	0
SVBP	110.128	71.9904	84.4948	114.878	74.2087	87.4016	108.849	146.995	88.4161	45.2869	29.6575	79.4667	68.8047	0
ERMAP	16.6283	16.4118	12.3057	8.99522	8.66583	13.7225	15.2872	9.29086	4.22894	0	0	0	0	0
ZNF691	24.9616	28.6465	21.3921	21.5773	11.2419	31.27	28.4371	23.1418	0	13.898	4.43734	37.3804	0	0
SLC2A1	7.78188	10.5409	18.4574	14.1454	7.86176	10.5022	8.36939	6.85803	11.7294	0	29.628	21.474	0	51.6796
SLC2A1-AS1	0.566605	0.645089	0	2.51651	1.16316	0	2.63673	0	0	0	0	0	0	0
FAM183A	0	0.144698	0	0	0	0	0	0	5.25652	0	0	0	0	0
EBNA1BP2	32.1961	23.8589	22.8809	30.158	25.7861	19.5677	33.7193	41.6142	43.4288	11.4721	18.2349	26.5957	17.8145	0
CFAP57	0.223245	0	0	0	0	0	0	0	0	0	0	0	0	0
TMEM125	0.112151	0	0	0	0	0	0	0	0	0	0	0	0	0
C1orf210	0	0	0	0	0	0	0	0	0	0	0	0	0	0
TIE1	2.43542	4.74486	4.01193	6.97028	1.8159	2.5538	2.28188	0	0	0	6.67735	0	0	0
MPL	0	0	0	0	0	0	0	0	0	0	0	0	0	0
CDC20	0.181949	0.596444	0	3.63188	1.14476	0	0	0	77.4815	0	0	0	0	0
ELOVL1	80.7997	88.5691	57.1072	68.7696	57.3418	48.7884	79.1045	65.0278	45.639	36.0624	33.7611	0	0	0
MED8	38.6968	42.9578	22.4514	38.7403	31.1828	29.7167	45.9768	27.5684	24.9115	12.3183	13.2915	26.5957	0	0
SZT2	14.4977	21.7975	11.5218	22.6733	14.1469	10.1038	12.2324	13.3796	16.3368	5.22739	13.3496	40.3877	0	0
SZT2-AS1	0.0917842	0	0	0	0	0	0	0	0	0	0	0	0	0
HYI	31.2111	40.3506	36.9648	33.9456	23.0442	41.6444	25.1512	29.784	94.5351	11.643	13.4866	0	30.3324	0
HYI-AS1	0.175131	0	0	0	0	0	1.28326	0	3.88933	0	0	0	0	0
PTPRF	2.93909	3.64703	4.65948	10.0415	1.60681	5.97636	3.51126	0	0	0	1.5715	0	16.6069	0
KDM4A	11.1241	14.6364	7.02916	5.78682	8.40468	30.4585	13.2003	7.37684	0	4.38068	13.0816	0	0	0
KDM4A-AS1	2.07166	4.15488	3.11555	5.6895	0.576509	3.82888	2.82344	0.709563	2.78896	0	1.5715	0	0	0
ST3GAL3	5.25248	7.46565	5.63666	4.33817	4.48376	5.03608	5.78156	3.13557	13.9196	0	0	0	35.7449	0
ARTN	0	0	0	0	0	0	0	0	0	0	0	0	0	0
IPO13	6.92554	11.3254	8.98214	9.05087	4.20834	9.07858	6.91414	8.56095	13.7918	19.5538	0	0	0	0
DPH2	11.8051	14.1146	9.1565	8.85479	14.7133	10.5826	9.04811	14.3104	11.0628	0	19.1117	26.5957	13.6051	0
ATP6V0B	606.08	473.796	431.471	446.367	621.676	612.704	662.135	419.031	383.001	427.485	229.859	145.198	342.366	30.9402
B4GALT2	2.01146	3.35023	0.993376	2.04977	0.953563	0	1.77342	0	3.79098	0	0	0	131.055	0
CCDC24	5.32979	8.16	7.73252	3.79859	4.99003	10.1593	4.97252	2.19166	0	0	8.96244	0	0	0
SLC6A9	0.278662	0.480029	0	0	0	0	0	1.10194	6.08376	0	0	0	0	0
KLF17	0.376705	0.803242	0	4.80772	0	0	0	0	3.88933	0	0	0	0	0
KLF18	0	0	0	0	0	0	0	0	0	0	0	0	0	0
DMAP1	24.9668	29.538	14.2876	23.0048	20.9521	28.2453	22.8121	26.2009	17.8543	23.0748	19.3587	53.1915	41.1169	0
ERI3	23.2339	21.2285	18.2254	14.8125	18.9977	24.0851	15.4684	22.1078	35.7974	6.31313	16.8887	28.3511	68.1662	0
RNF220	27.4194	37.5245	22.1252	29.2774	10.5006	49.7406	42.5843	18.5975	25.4654	6.9025	28.1862	0	46.2477	0
TMEM53	4.55492	3.71704	3.51334	3.7923	4.11654	4.99609	3.0708	4.74422	5.25652	0	7.47921	0	0	0
C1orf228	51.3847	76.6561	51.4713	69.8046	14.456	40.4629	30.3001	27.5479	119.322	0	26.2504	0	19.2693	0
KIF2C	0.111411	0	0	1.36797	0	0	0	0	43.3998	0	0	0	0	0
RPS8	2832.64	1911.33	2393.01	2104.66	2282.18	2232.17	2132.04	3599.05	2424.25	1948.18	2746.62	5902.55	2180.38	21.6732
BEST4	0.314788	0.133499	0.472002	0	0	0	0.350608	0	0	0	0	0	0	0
PLK3	92.4376	126.665	147.083	105.535	318.565	225.058	150.538	27.9911	108.622	29.1619	64.0014	0	84.5779	9.26698
TCTEX1D4	0.150713	0	0	0	0	0	0	0	0	0	0	0	0	0
BTBD19	5.07987	9.17631	7.67273	11.8493	29.1541	10.6455	4.45493	2.4485	4.9845	19.0865	16.9674	0	0	0
PTCH2	6.05846	10.6016	65.9631	8.46763	6.29944	12.9718	10.4054	0	21.7932	15.1357	8.34232	0	0	0
EIF2B3	26.1818	32.8445	27.9755	24.0664	24.4175	36.7897	24.4207	13.9702	48.3922	18.4068	48.4134	0	0	0
HECTD3	9.81585	13.4017	8.56054	10.0797	8.26006	7.89016	10.6931	2.41618	0	6.99545	2.94756	0	0	0
UROD	47.7759	47.0377	40.0554	43.2945	32.6688	47.979	54.1044	50.6224	70.178	11.4021	18.3127	62.5161	70.2382	0
ZSWIM5	0.0631493	0.210951	0	0	0	0	0	0	0	0	0	0	0	0
LINC01144	0.4813	0.481464	0	0	0	0	0	0	0	0	0	0	0	0
HPDL	0.357635	0.128526	0.916608	1.91819	0	0	0	0	0	0	4.88014	0	0	0
MUTYH	21.96	33.1806	10.6793	24.3026	21.2345	27.7897	30.1989	11.4138	84.2534	13.2182	8.10837	0	0	0
TOE1	11.1623	8.50877	7.85337	10.0625	14.8074	13.3867	16.1177	5.6691	20.4955	0	28.1194	33.0513	13.2034	0
TESK2	2.00667	2.84541	1.10341	3.72775	2.72155	0	1.90862	0	3.79098	0	5.11185	0	0	0
CCDC163P	1.95499	2.82501	2.29207	6.01109	0	0	2.49658	0	2.78896	5.46822	0	0	13.885	0
MMACHC	11.9527	13.1314	9.29321	21.8701	6.55975	16.9646	8.90744	6.26942	2.78896	6.31313	1.5715	0	0	0
PRDX1	350.543	276.395	242.488	345.036	275.925	324.113	296.759	564.823	254.457	480.736	164.293	115.928	603.177	0
AKR1A1	260.636	271.523	180.144	213.151	204.059	247.371	249.308	260.652	184.549	88.0021	65.5453	51.7315	94.5589	0
NASP	84.068	107.035	84.465	95.5625	72.3464	105.658	80.753	48.6974	391.461	17.713	63.5419	109.303	52.1142	0
CCDC17	1.71856	2.58317	1.53119	3.60811	1.97137	0	0	0	0	0	0	0	0	0
GPBP1L1	43.358	48.2683	37.2847	63.6669	34.721	49.2942	53.6466	29.1216	57.2094	78.0275	45.8636	40.3877	11.6798	0
TMEM69	29.2752	32.2243	31.2299	27.9663	20.9959	19.165	35.4812	31.3514	29.8023	31.2945	19.6727	33.0513	0	0
IPP	1.34616	2.0433	2.35753	4.04891	1.7845	0	0.494983	0.490345	2.44663	6.4041	16.6239	28.3511	0	0
MAST2	6.02434	8.37898	6.09204	7.30467	3.96063	1.08512	4.54115	3.54965	24.5926	0	8.52461	0	31.0179	0
PIK3R3	0	0	0	0	0	0	0	0	0	0	0	0	0	0
TSPAN1	0	0	0	0	0	0	0	1.46219	0	0	0	0	0	0
POMGNT1	25.1893	34.3479	27.9613	40.4333	57.0783	34.0249	30.1127	16.4192	0	25.4062	19.7835	22.7645	0	0
LURAP1	4.0233	4.72784	2.09329	0.425107	4.95683	1.36529	2.21891	1.65278	18.6116	0	0	0	0	0
RAD54L	0.242863	0	0	0.547351	0	0	0.523047	0	46.686	0	0	0	0	0
LRRC41	25.5447	29.3995	12.6599	33.1563	36.3462	51.8385	31.5934	22.801	7.5015	39.0807	23.5894	40.3877	0	0
UQCRH	279.537	160.461	289.418	251.297	206.015	202.811	220.647	442.314	389.73	402.539	231.534	270.306	671.539	21.6732
NSUN4	14.77	19.8007	15.2643	12.2168	24.1978	35.999	20.7041	10.5898	7.9619	12.3183	13.9941	0	0	0
FAAH	1.15864	1.56994	2.62781	1.44	1.16522	2.85439	0.80458	0	11.2542	5.22739	0	0	20.7564	0
DMBX1	0.164991	0.375487	1.38761	2.64005	0	0	0	0	0	0	0	0	0	0
MKNK1-AS1	0.232838	0.462661	0	0	0.616793	1.17684	0	0	0	0	0	0	0	0
KNCN	0	0	0	0	0	0	0	0	0	0	0	0	0	0
MKNK1	301.62	495.734	263.263	267.966	346.579	378.4	331.502	73.7254	225.406	42.1206	132.475	0	66.9865	21.6732
MOB3C	25.6193	33.9875	21.9568	13.2972	61.868	56.2824	26.0914	21.676	16.7423	5.22739	20.9394	0	11.6798	0
ATPAF1	31.1514	22.487	20.9366	26.3246	24.717	26.5151	20.9414	36.3688	54.1257	0	27.9667	0	26.1821	0
TEX38	0	0	0	0	0	0	0	0	0	0	0	0	0	0
EFCAB14-AS1	0.12565	0	0	0	0	0	0	0	0	0	0	0	0	0
EFCAB14	41.3204	56.3919	42.1994	36.3856	37.5586	35.6623	40.8886	42.2116	47	24.4286	17.9386	33.0513	117.337	0
CYP4B1	0	0	0	0	0	0	0	0	0	0	0	0	0	0
CYP4A11	0	0	0	0	0	0	0	0	0	0	0	0	0	0
CYP4X1	0	0	0	0	0	0	0	0	0	0	0	0	0	0
CYP4Z1	0	0	0	0	0	0	0	0	0	0	0	0	0	0
CYP4A22-AS1	0.545831	2.0927	0.296154	6.16853	0.748963	0	0.733541	0	23.1612	0	0	0	0	0
CYP4A22	0	0	0	0	0	0	0	0	0	0	0	0	0	0
LINC00853	0.392978	0	0.801633	0	0	0	0	1.02792	0	0	0	0	31.8745	0
PDZK1IP1	1.5144	1.11045	2.77861	4.27873	1.4429	2.02712	0.575712	2.71951	5.50457	0	0	0	0	9.26698
TAL1	86.943	127.982	86.2149	72.0073	164.539	134.442	117.013	64.4644	65.055	19.1939	26.1412	37.3804	13.885	0
STIL	0.73862	0.782384	0.445018	4.95108	0.531196	0	0	0	8.70806	0	1.5715	0	0	0
CMPK1	82.1548	49.0538	76.7182	85.4337	87.1225	67.0658	91.4482	101.193	68.6067	51.1086	172.699	153.288	45.5846	0
LINC01389	0.012872	0	0	0	0	0	0	0	0	0	0	0	0	0
FOXE3	0	0	0	0	0	0	0	0	0	0	0	0	0	0
FOXD2-AS1	1.91379	0.640448	1.26839	1.15137	0.46899	2.30688	0	0	0	0	4.37859	0	0	0
FOXD2	0.578663	1.07476	0	1.62312	0	0	0	0	0	0	0	0	0	0
TRABD2B	0	0	0	0	0	0	0	1.06761	0	0	0	0	0	0
AL356289.1	0.0436964	0.141655	0	1.09545	0	0	0	0	0	0	0	0	0	0
SLC5A9	1.62802	1.72	0	1.07199	1.98095	0	2.25313	2.7899	0	0	0	0	0	0
SPATA6	46.6079	59.7322	49.3141	39.6699	23.5678	25.0693	43.3778	21.6157	55.1889	0	14.186	0	0	0
AGBL4	0.19993	0.181105	0	0.302291	0	0	0	0	0	0	0	0	0	0
BEND5	2.04652	1.48591	2.63574	1.87083	1.8308	4.20394	2.60523	2.57824	14.6514	0	0	123.623	0	0
ELAVL4	12.9667	13.5451	10.5165	9.26613	27.8948	28.3643	23.2274	3.79491	0	0	0	0	72.9894	0
DMRTA2	0	0.274646	0	0	0	0	0	0	0	0	0	0	0	0
FAF1	16.0183	20.9395	18.4792	12.2185	9.84098	22.209	14.8525	12.3361	54.4316	24.3205	17.6449	37.3804	36.5604	0
CDKN2C	3.36945	2.91588	6.68768	12.1749	3.08368	6.13125	3.39761	4.32632	149.547	13.1122	12.1443	0	0	0
C1orf185	0	0	0	0	0	0	0	0	0	0	0	0	0	0
LINC01562	0.558134	1.49225	0.331356	1.81948	0.440679	1.49877	1.42148	0	2.78896	0	0	0	0	0
RNF11	23.2899	24.4757	22.2526	21.3203	24.6298	13.5074	23.0133	19.5697	23.089	111.384	60.3667	42.9479	184.741	0
TTC39A	1.22454	5.62227	1.57969	14.3231	0.547675	4.5377	0.583758	0.804327	0	0	0	0	0	0
TTC39A-AS1	0	0	0	0.418805	0	0	0.788134	0	0	0	0	0	0	0
EPS15	54.8901	75.8533	52.7094	72.3359	46.308	44.517	65.9605	28.4859	32.6438	69.2944	17.7815	0	16.6069	0
OSBPL9	25.0791	28.4745	29.4085	27.1505	21.3025	33.7984	28.9989	20.7656	34.7442	16.162	39.0113	0	0	0
NRDC	123.285	215.822	114.137	121.433	100.824	121.121	135.781	59.8835	101.867	36.2322	91.4217	63.9761	41.9849	0
RAB3B	4.39466	7.72802	7.81537	28.0068	5.45124	3.8161	7.04251	2.42823	0	0	2.49039	0	0	0
TXNDC12	91.2098	62.9825	80.8785	74.4201	68.2862	86.2979	104.968	88.4467	92.0297	50.101	65.4292	0	62.525	0
KTI12	9.2775	7.11062	5.7505	4.93507	8.93577	12.1536	12.7043	8.5231	7.09625	0	2.78056	0	34.1274	0
TXNDC12-AS1	0	0	0	0	0	0	0	0	0	0	0	0	0	0
BTF3L4	84.6616	71.5942	66.0011	82.2103	98.23	113.739	90.5115	83.2624	72.0929	99.9992	43.1647	50.2715	25.0531	0
ZFYVE9	5.1953	8.71014	6.44957	2.15178	4.63229	4.29656	1.36025	5.42142	0	0	6.78885	0	27.5118	0
CC2D1B	8.87086	14.5829	8.70106	8.86463	9.10681	9.10163	10.1539	2.6189	0	12.3576	8.00452	0	0	0
ORC1	0.129522	0.469921	0	0.507503	0	0	0	0	22.2792	0	0	0	0	0
PRPF38A	44.7293	50.2167	28.2377	62.7335	64.3216	69.6206	47.5725	41.761	39.4547	43.2627	59.1053	107.547	0	0
ZCCHC11	70.7242	105.69	82.6238	72.9019	57.8082	60.7451	68.0063	26.9633	74.1217	0	98.6183	21.474	0	0
GPX7	19.2162	13.6124	14.2889	11.114	18.5885	18.9296	18.3785	10.7407	18.2886	0	29.3173	48.0697	0	0
FAM159A	9.63306	13.8625	12.141	11.5153	4.69788	15.6143	11.1455	6.69203	9.55572	6.88942	34.713	0	0	0
COA7	12.1109	15.7454	14.9152	17.956	5.50785	15.9842	16.5143	12.4017	16.8702	0	9.79568	0	0	0
ZYG11B	16.8808	27.15	18.2041	28.9036	18.6174	8.96987	21.7758	15.9324	29.2741	5.46822	0	0	0	0
ZYG11A	0.11516	0.246846	0	1.9919	0	0	0	0	0	0	0	0	0	0
ECHDC2	41.9263	62.8456	48.1048	79.1858	50.2116	55.059	57.744	10.8623	61.2188	9.90835	43.8846	28.3511	41.5015	0
SCP2	103.894	80.3111	93.8258	103.556	79.0923	96.8214	111.974	128.304	98.6251	56.4497	87.3351	188.99	161.141	0
AL445183.1	0	0	0	0	0	0	0	0	0	0	0	0	0	0
PODN	0	0.944037	0.647501	0.488416	0	0	0	0	0	0	0	0	0	0
SLC1A7	0	0	0	0	0	0	0	0	0	0	0	0	0	0
CPT2	12.2953	15.501	12.9107	27.2906	11.6578	11.7383	18.2174	8.26146	8.52862	4.38068	0	0	0	0
C1orf123	52.4627	56.2161	47.14	54.7056	27.1968	50.6819	43.7763	61.0052	46.0853	26.4589	20.8569	45.529	50.7607	0
MAGOH	90.4015	83.5863	86.1671	87.3147	106.639	84.3059	75.1865	111.969	122.691	99.1422	114.631	137.913	33.6202	0
LRP8	9.02527	13.9843	6.11311	13.3786	3.13421	2.03619	5.01612	4.36801	7.30318	0	0	0	0	0
DMRTB1	0	0	0	0	0	0	0	0	0	0	0	0	0	0
GLIS1	0	0	0	0	0	0	0	0	0	0	0	0	0	0
NDC1	9.35496	11.0843	7.69458	10.6825	6.08085	6.59824	8.01892	5.14346	23.1018	11.6315	0	0	0	0
YIPF1	24.1374	19.4429	19.3144	22.6418	12.0728	17.3902	22.9302	25.8936	29.5756	0	37.9295	0	62.6125	21.2585
DIO1	0.525962	0.589074	0	0	0	3.41835	0.489346	0	0	0	0	0	0	0
HSPB11	60.1305	63.9604	40.8337	57.935	65.3776	74.0646	70.1895	73.801	141.987	54.6811	45.6665	88.4574	132.431	0
LRRC42	7.39185	5.90508	6.49468	5.01976	23.36	26.5137	4.63428	2.79995	0	0	4.24088	54.9468	13.885	0
LDLRAD1	0	0.457585	0	0.599518	0	0	0	0.779087	0	0	0	0	0	0
TMEM59	354.305	232.784	283.736	301.6	296.828	278.364	423.756	284.641	206.753	217.802	253.068	165.766	120.114	0
TCEANC2	9.76813	14.9777	9.51497	10.6674	7.53085	16.6441	9.8771	1.87738	26.5506	11.8694	7.09831	0	0	0
CDCP2	0	0	0	0	0	0	0	0	0	0	0	0	0	0
CYB5RL	3.53384	5.18224	2.51563	5.72278	1.41829	0.992979	2.4872	1.70027	25.4829	0	0	0	0	0
MRPL37	19.3202	16.0228	15.9251	24.2094	18.5167	35.0219	23.4779	34.2277	74.1794	22.3462	11.1018	99.1853	13.6051	21.2585
SSBP3	5.19055	10.0598	2.9365	7.12805	4.84296	10.6854	5.72014	6.10395	0	13.3086	20.5391	0	165.875	21.2585
SSBP3-AS1	0.0378857	0	0.329136	0.619587	0	0	0.359579	0	0	0	0	0	0	0
ACOT11	5.44428	8.28366	6.92417	17.5671	0	8.08644	8.12056	0	0	5.46822	4.58531	0	0	0
FAM151A	0.0726952	0	0	0	0	0	0	0	0	0	0	0	0	0
MROH7	0.324274	0.728717	0	1.57786	0	4.91051	0.668635	1.55568	0	0	0	0	0	0
MROH7-TTC4	0	0	0	0	0	0	0	0	0	0	0	0	0	0
TTC4	4.49764	4.03295	2.1953	3.1167	4.3903	4.12964	4.23274	2.0377	3.33683	0	2.62302	0	0	0
PARS2	2.14285	2.06552	4.61636	0	1.30913	2.32593	0	2.50111	0	0	3.21576	0	0	0
TTC22	0.0508025	0	0	0.755657	0	0	0	0	0	0	0	0	0	0
LEXM	0	0	0	0	0	0	0	0	0	0	0	0	0	0
DHCR24	1.06225	3.00582	1.40464	1.04109	3.18771	0	2.67645	2.26545	34.9176	0	0	0	0	0
TMEM61	0	0	0	0	0	0	0	0	0	0	0	0	0	0
BSND	0.0413618	0.423602	0	0.49932	0	0	0	0	0	0	0	0	0	0
PCSK9	0	0	0	0	0	0	0	0	0	0	0	0	0	0
USP24	26.6054	43.7404	34.1623	34.5844	22.698	16.4644	30.9163	16.4234	38.1344	6.88942	19.6976	0	20.7564	0
PLPP3	0.175442	0.157596	0	0	0	0	0	0	0	0	0	0	51.0283	0
PRKAA2	0.236889	1.12378	0.879322	5.52091	0	0	0	0	0	0	0	0	69.5507	0
C1orf168	0	0	0	0	0	0	0	0	0	0	0	0	0	0
C8A	0	0	0	0	0	0	0	0	0	0	0	0	0	0
C8B	0	0	0	0	0	0	0	0	0	0	0	0	0	0
DAB1	0.165722	0	0	0	0	0	0	0	0	0	0	0	0	0
DAB1-AS1	0.0275497	0	0	0	0	0	0	0	0	0	0	0	0	0
OMA1	19.8099	34.964	22.1517	32.8233	15.7645	11.1766	19.8174	15.3422	34.5931	36.6089	13.3772	0	0	0
TACSTD2	0.0955023	0.122674	0	0	0	0	0	0	0	0	0	0	0	0
MYSM1	21.4803	29.5961	19.4913	16.8429	23.4318	26.9623	18.9779	4.25258	25.6671	12.5592	26.8749	0	0	0
JUN	189.395	219.704	2079.6	220.673	371.705	882.34	251.841	62.0731	191.229	364.07	511.244	47.9003	255.726	38.4025
LINC01135	0.0434653	0	0.549152	1.87287	0	2.18992	0	0	0	0	2.49039	0	0	0
LINC01358	1.49055	1.8896	2.67956	2.56486	0.808924	0	1.23446	0	0	0	5.37496	0	0	0
FGGY	9.38251	10.8172	11.0776	8.96806	3.74656	12.4081	14.0717	5.79755	18.9258	6.88942	19.8432	0	0	0
HOOK1	0.545138	0.634916	0	0	0	0	0.823978	0	0	0	0	0	0	0
CYP2J2	0	0	0	0	0	0	0	0	0	0	0	0	0	0
C1orf87	0	0	0	0	0	0	0	0	0	0	0	0	0	0
NFIA	30.0786	47.2924	22.2992	26.2524	26.1052	24.479	49.0726	10.7159	68.6793	6.9025	16.3056	0	218.31	0
NFIA-AS2	0	0	0	0	0	0	0	0	0	0	0	0	0	0
TM2D1	68.2945	80.1948	54.7789	66.1485	62.9768	59.2072	88.9351	28.7047	43.6863	83.6138	52.9938	51.1156	43.8652	0
INADL	2.27348	3.7662	3.82629	5.42951	0.398183	0	4.51266	0	0	0	10.3504	0	0	0
L1TD1	4.53104	10.687	11.4458	4.7994	5.53599	4.68716	7.71893	0	0	0	12.658	0	42.1564	0
KANK4	0	0	0	0	0	0	0	0	0	0	0	0	0	0
USP1	19.9841	28.328	19.9689	16.5906	18.3517	31.3916	21.0778	25.3222	161.711	14.289	28.5535	0	0	0
DOCK7	18.4484	29.5604	17.2958	86.8209	9.31472	11.1339	15.8534	6.17147	55.9784	6.88942	9.23463	0	30.3324	0
ANGPTL3	0.0245943	0	0	0	0	0	0	0	0	0	0	0	0	0
ATG4C	35.175	40.1387	36.8551	41.7959	24.9195	40.1663	40.3492	38.0758	60.865	0	32.5364	0	11.6798	0
FOXD3-AS1	0	0	0	0.316615	0	0	0	0	0	0	0	0	0	0
FOXD3	0	0	0	0	0	0	0	0	0	0	0	0	0	0
ALG6	12.2353	11.9057	9.65909	8.17857	12.522	15.1868	18.9611	3.25123	2.11447	11.691	7.9714	21.474	0	0
ITGB3BP	16.3921	14.6044	12.3068	16.1659	11.0123	8.68758	14.0025	15.5151	103.894	12.87	9.82634	0	0	0
EFCAB7	5.82492	8.08021	6.71517	2.8994	0.929174	0	4.48574	0	12.0876	0	2.78056	0	0	0
PGM1	9.64451	8.88011	7.8461	12.5202	5.5761	4.22172	6.98068	10.3388	2.14953	0	7.09831	0	0	0
ROR1	0.0862474	0.261168	0	1.38565	0	0	0	0	0	0	0	0	0	0
ROR1-AS1	0.485541	0.664951	1.88567	6.52152	0	2.49459	0.80329	0	2.78896	0	0	0	0	0
UBE2U	0	0	0	0	0	0	0	0	0	0	0	0	0	0
CACHD1	0	0	0	0	0	0	0	0	0	0	0	0	0	0
RAVER2	0	0	0	0	0	0	0	0	2.11447	0	0	0	0	0
JAK1	75.2965	90.5795	66.0874	53.1202	61.425	93.9499	68.8424	51.1774	11.9134	97.3848	174.041	102.003	57.7109	0
AK4	1.11562	1.56421	1.16289	2.0636	2.97203	0	1.7135	0	0	0	0	0	19.2693	0
DNAJC6	0.0866794	0.502275	0	0	0.501189	0	0	0	0	0	0	0	0	0
LEPROT	93.9059	87.3464	77.4038	67.5336	95.2514	131.682	100.285	81.8306	29.3003	81.6261	30.1883	22.7645	70.6144	0
LEPR	4.47366	6.84485	6.98852	10.6127	0	7.46379	4.29797	0	0	0	0	0	11.6798	0
PDE4B	47.3642	69.7404	50.0447	44.424	29.3347	58.6572	34.7462	34.1044	11.9103	17.8762	66.5736	0	0	21.6732
SGIP1	0.0482555	0	0	0	0	0	0	0	0	0	0	0	0	0
TCTEX1D1	2.28739	2.20059	1.29186	3.63065	1.13598	3.24095	1.91659	3.15672	0	0	0	0	0	0
INSL5	0	0	0	0	0	0	0	0	0	0	0	0	0	0
WDR78	0.171405	0.67539	0	0	0	0	0	0	0	0	0	0	0	0
MIER1	52.5115	60.166	35.0808	50.6174	68.4839	62.4275	39.5125	47.5728	30.5015	25.1811	68.8729	28.3511	104.162	30.4414
SLC35D1	6.59058	7.12887	4.20731	3.71418	4.56487	6.22097	8.95908	1.86265	0	0	21.4325	21.474	13.3733	0
C1orf141	0	0	0	1.36456	0	0	0	0	0	0	0	0	0	0
IL23R	0.203109	0.880051	0.823425	6.72616	0.723288	0	0	0	0	0	0	0	0	0
IL12RB2	0.207478	0	0	0	0	0	0	0	0	0	0	0	0	0
SERBP1	173.945	138.758	150.386	123.42	197.515	170.171	157.511	185.824	218.536	117.988	198.632	92.6983	75.0212	0
GADD45A	9.96235	10.2421	26.7269	7.38203	2.03236	10.52	5.09449	4.57604	15.8498	44.8331	19.1432	0	52.6309	0
GNG12	0.555834	0.42976	0	1.78506	0	0	0	1.7787	0	0	0	0	48.8324	0
GNG12-AS1	0.0394235	0.123801	0	0	0	0	0	0	0	0	0	0	0	0
DIRAS3	1.34402	0.286986	0.559726	0.279179	0.63397	0	3.19608	0	0	0	0	0	33.2138	0
WLS	36.4358	32.8839	25.9683	16.5825	49.087	67.1243	51.0276	18.402	52.3868	14.2857	4.16583	47.9003	36.0734	9.26698
RPE65	0	0	0	0	0	0	0	0	0	0	0	0	0	0
DEPDC1	0.0470443	0	0	2.4437	0	0	0	0	48.7413	0	0	0	0	0
DEPDC1-AS1	0	0	0	0	0	0	0	0	0	0	0	0	0	0
LRRC7	3.79326	5.00679	7.56374	3.24272	6.52872	4.47261	6.32244	0	0	0	0	0	0	0
LRRC40	9.32127	10.8879	10.5327	9.08183	14.3877	8.05681	17.4096	1.36231	22.2514	0	4.06464	0	0	0
SRSF11	187.881	267.077	159.356	194.257	158.379	217.013	213.445	100.893	308.212	161.172	219.863	65.5235	45.846	11.9239
ANKRD13C	10.9078	13.6297	13.5364	5.44224	14.0374	15.0332	13.2577	8.46944	9.1102	11.643	6.70319	0	0	0
HHLA3	11.2801	10.5782	9.04841	12.9283	13.3848	10.9265	8.30012	16.9873	11.8332	0	18.278	0	83.3081	0
AL158839.1	0	0	0	0	0	0	0	0	0	0	0	0	0	0
CTH	2.10053	3.16159	1.88382	6.38418	0.852296	0	4.36874	1.5562	0	0	11.403	0	0	0
PTGER3	0	0	0	0	0	0	0	0	0	0	0	0	0	0
ZRANB2-AS1	0.274104	0.40346	0.696578	1.75568	0	0	0	0.864945	0	0	0	0	0	0
ZRANB2	135.85	207.031	103.497	108.897	122.032	127.502	129.742	52.2328	128.727	73.0457	72.1545	92.6983	14.1977	0
NEGR1	0.691425	2.61784	0	16.1535	0	2.01813	0	0	0	0	0	0	20.7564	0
LINC01360	0.247987	0.85653	1.25027	1.92563	0	0	0	0	0	0	0	0	0	0
LRRIQ3	0.927715	2.60419	0	2.09992	0.649438	0	0.368478	0	3.85368	0	4.30797	33.0513	0	0
FPGT	12.0997	13.8327	10.9431	9.48531	7.29386	3.39576	18.3854	11.0208	0	25.559	15.5309	0	20.8351	0
FPGT-TNNI3K	2.20002	4.56443	1.12184	1.83995	2.37449	2.24816	2.81593	0	0	6.31313	0	0	0	0
TNNI3K	0.155424	0.487992	0	0	0.565393	0.840506	0	0	0	0	0	0	0	0
LRRC53	0.0658678	0	0	0	0	0	0	0	0	0	0	0	0	0
ERICH3	0.0855965	0	0	0	0	0	0	0	0	0	0	0	0	0
ERICH3-AS1	0	0	0	0	0	0	0	0	0	0	0	0	0	0
CRYZ	16.3085	17.78	10.5279	16.9056	5.99173	2.72309	16.0155	11.0049	2.44663	0	11.972	0	16.6069	0
TYW3	23.7056	20.0728	18.5004	14.9743	9.70255	29.1943	16.9824	15.4783	22.3755	33.7988	29.7669	25.1357	17.8145	0
LHX8	0.0390203	0	0	0	0	0	0	0	0	0	0	0	0	0
SLC44A5	0.0386533	0.355251	0	1.19971	0	0	0	0	11.907	0	0	73.439	0	0
ACADM	46.9669	49.9468	37.4577	39.3828	30.9771	50.8162	52.6065	28.1096	70.8172	16.0236	50.3084	58.8544	53.7344	0
RABGGTB	52.7863	54.4217	54.9374	50.4804	60.7689	50.8394	56.1413	49.821	47.66	27.3016	42.8812	0	99.0107	0
MSH4	0.409575	1.13558	0.338844	0	1.08335	0	0	0	0	0	0	0	0	0
ASB17	0	0	0	0	0	0	0	0	0	0	0	0	0	0
ST6GALNAC3	21.0357	25.8306	32.2377	9.28051	33.3492	47.9443	26.4488	10.5219	2.78806	0	18.8882	0	36.6658	0
ST6GALNAC5	0.0218527	0	0	0	0	0	0	0	0	0	0	0	0	0
PIGK	25.9923	21.412	22.7872	21.6414	24.1286	27.2607	32.8079	28.1584	34.2809	6.17475	11.9709	0	0	0
AK5	0.0969812	0	0.331356	0	0.413307	0	0	1.03978	0	0	9.39862	0	124.73	0
ZZZ3	14.215	19.279	6.62766	13.5424	14.2552	9.47488	19.8545	16.331	16.6405	5.22739	11.3516	0	0	0
USP33	42.1087	61.1375	36.6737	40.3673	35.9105	25.8857	50.5379	17.5405	37.5026	5.22739	48.5102	33.0513	26.8085	0
FAM73A	24.1532	43.107	19.4554	27.4751	26.4495	27.399	30.1747	13.5382	68.6356	5.46822	20.6863	28.3511	68.0032	0
NEXN-AS1	0.042735	0.24556	0	0.461935	0	0	0	0	0	0	0	0	0	0
NEXN	2.09627	1.68228	1.61297	8.12615	0	2.6982	0	2.53891	35.0213	6.31313	0	0	0	0
FUBP1	54.2673	63.1815	44.4145	59.9781	85.3824	61.2722	74.5324	29.4579	75.5314	56.4591	89.4941	86.5381	13.3733	0
DNAJB4	20.7958	22.2003	69.8937	20.6006	17.531	17.2236	15.0287	9.50086	46.2927	7.54432	13.0787	25.1357	17.8145	0
GIPC2	2.53885	3.77165	2.44089	0.465272	1.5994	2.0397	3.60824	0	17.3325	0	0	0	0	0
PTGFR	0	0	0	0	0	0	0	0	0	0	0	0	0	0
IFI44L	82.5959	111.622	62.381	879.795	81.559	105.221	166.74	57.1691	185.376	150.689	170.829	191.999	46.9393	0
IFI44	31.8681	31.8219	26.0985	132.517	26.479	27.8409	44.4201	14.8892	75.9235	67.5099	37.2085	73.439	13.885	0
ADGRL4	0	0	0	0	0	0	0	0	0	0	0	0	0	0
ADGRL2	0	0	0.638504	0	0	0	0	1.64732	0	0	0	0	0	0
LINC01362	0	0	0	0	0	0	0	0	0	0	0	0	0	0
LINC01361	0	0	0	0	0	0	0	0	0	0	0	0	0	0
TTLL7	22.7444	55.205	33.1723	232.23	13.577	12.8718	14.7581	1.89641	99.3204	0	7.47921	0	57.3955	0
PRKACB	27.1048	30.821	22.0265	20.296	27.2272	47.7884	38.3685	23.3845	20.9798	0	62.9412	22.7645	151.108	0
SAMD13	1.53533	1.19266	0	0.670614	0.510807	0	3.41739	0	0	0	0	0	0	0
DNASE2B	0.528899	0.277067	0.545577	0.703369	0.463214	0	0	2.61351	0	0	0	0	0	0
RPF1	39.5443	38.3692	29.6766	32.4535	35.5714	53.6715	25.4237	41.413	63.7113	74.2031	30.9074	48.0697	20.7564	0
GNG5	293.079	228.821	246.606	364.423	287.451	289.942	255.433	442.677	475.558	325.12	209.746	234.681	220.088	0
CTBS	56.5478	56.1839	60.2515	48.0458	48.8931	70.6941	64.433	39.0212	24.1405	73.6188	20.4346	60.1449	13.3733	0
LINC01555	0	0	0	0	0	0	0	0	0	0	0	0	0	0
SSX2IP	2.85123	2.30099	0.933487	1.10371	0.809508	0	2.08905	0	29.9483	0	5.84303	0	85.9727	0
LPAR3	0.95857	4.51592	0.727901	17.618	0	0	0.59602	0	0	0	0	0	0	0
MCOLN2	0.50132	0.808928	0.750923	2.0866	0.364232	2.01813	2.63439	0	0	0	2.81551	0	0	0
WDR63	0.04375	0.223096	0	0	0.456612	1.36529	0	0	0	0	0	0	0	0
MCOLN3	0.405602	1.10201	1.62035	6.13043	0.985959	0	0.598154	0	3.88933	0	0	0	0	0
SYDE2	0.377259	0.628213	0	4.74099	0.776876	0	0.305518	0	0	0	8.65608	0	0	0
C1orf52	31.8411	36.4481	38.121	32.2111	40.7912	41.7876	36.008	20.1709	22.0009	16.699	33.0549	28.3511	32.5149	0
BCL10	24.2315	22.4377	10.6133	28.4303	31.5615	25.3832	29.1417	21.0491	14.5186	27.0232	8.73567	0	0	0
DDAH1	0.415822	1.2234	0.469049	2.73102	1.66201	0	0	0	0	0	0	0	124.255	0
CYR61	0	0	4.57745	0	0	0	0	0	0	0	0	0	0	0
ZNHIT6	20.5353	34.0532	18.5207	18.9669	17.3017	28.6373	18.7445	3.88171	19.4744	7.09094	28.0186	0	0	0
COL24A1	0.0549011	0	0	0	0	0	0	0	0	0	0	0	0	0
ODF2L	30.9431	52.2026	28.3652	38.8256	16.3401	24.5589	30.7932	10.1992	48.0694	0	74.5141	67.003	0	0
CLCA2	0	0	0	0	0	0	0	0	0	0	0	0	0	0
CLCA1	0	0	0	0	0	0	0	0	0	0	0	0	0	0
CLCA4	0	0	0	0	0	0	0	0	0	0	0	0	0	0
SH3GLB1	87.4452	79.8918	71.1859	93.9481	161.116	90.9379	73.6758	88.2286	57.1817	118.01	87.0849	22.7645	67.4175	0
2019-09-15	191.268	148.203	138.933	173.589	173.884	167.228	246.949	206.671	104.716	116.547	114.008	230.611	143.592	0
HS2ST1	9.40525	12.5392	5.94947	7.06592	5.77307	13.1057	7.06665	11.7707	5.1999	13.2935	9.10569	0	49.9608	0
LINC01140	0.0765131	0	0	0.689934	0	0	0	0	0	0	0	0	0	0
LMO4	58.1092	60.9419	53.9583	38.1365	45.6783	86.2914	62.8951	62.615	64.0477	67.8118	34.8952	53.1915	101.007	0
LINC01364	0.0687636	0	0	0	0	0	0	0	0	0	0	0	0	0
PKN2-AS1	0	0.258816	0	0	0	0	0	0	0	0	0	0	0	0
PKN2	114.273	153.613	99.1715	77.1339	85.6624	117.691	122.817	26.4538	130.844	24.9764	123.579	26.5957	31.8452	0
GTF2B	52.2713	43.6345	38.9984	45.6794	97.918	54.5836	52.2267	48.5861	27.0894	65.9268	80.1458	51.7315	0	0
CCBL2	14.5675	11.0203	15.1808	10.3288	19.6916	19.5083	13.8237	9.52657	3.79098	6.4041	16.552	0	0	0
RBMXL1	25.0276	27.8832	27.8308	23.4753	39.3131	26.2853	28.827	10.5608	21.1858	12.184	21.8632	21.474	46.0412	0
GBP3	18.6441	25.5057	16.4749	25.6396	4.41093	0	18.9305	6.46484	36.5103	20.2148	20.1409	0	0	0
GBP1	14.6125	15.8479	16.7812	36.9343	14.5051	10.7194	11.3045	9.46788	48.027	38.8532	41.8554	21.474	54.4203	0
GBP2	19.4372	23.3059	17.7008	26.1895	82.2997	22.8545	20.8287	23.7183	17.892	86.2717	99.3586	0	51.1878	0
GBP7	2.24805	1.27051	1.00186	1.78011	0	0	0.889272	1.77857	5.32964	0	2.99652	0	13.6051	0
GBP4	21.5843	28.1605	21.5941	27.8251	18.443	43.435	27.581	10.7638	35.3483	18.6384	22.851	21.474	13.6051	0
GBP5	2.45537	5.49754	3.72863	2.23658	0	0	4.21642	1.63477	13.0477	11.643	32.8641	0	0	0
GBP6	0.190003	0	0	0	0	0	0	0	0	0	0	0	0	0
LRRC8B	9.85033	15.6392	9.24617	21.12	12.283	7.53664	11.5211	5.50443	20.2051	6.31313	2.94756	28.3511	26.8511	0
FLJ27354	8.07143	10.035	6.65154	4.2203	2.69309	2.53186	6.58513	5.23217	22.5687	0	0	0	0	0
LRRC8C	38.8124	64.2506	45.0937	40.1068	43.2338	56.2254	53.7196	26.321	20.7425	43.2442	14.6464	21.474	46.6612	0
LRRC8D	16.6996	26.4185	18.5239	12.0868	11.9653	8.38427	17.1119	19.5995	25.1246	6.9025	19.5323	26.5957	0	0
ZNF326	36.1732	48.9098	39.561	31.1288	34.9254	32.7483	30.8768	24.5894	35.1242	14.2857	43.4597	0	53.2042	0
BARHL2	0	0	0	0	0	0	0	0	0	0	0	0	0	0
ZNF644	50.0244	61.6296	36.6464	37.4471	54.0545	68.5128	67.789	25.9407	60.1587	10.4548	48.5692	0	0	80.4164
HFM1	0	0	0	0	0	0	0	0	0	0	0	0	0	0
CDC7	1.73814	2.28251	0	2.41361	1.19021	0	1.41921	0	11.2542	0	6.43302	0	0	0
TGFBR3	0.120713	0.666361	0.440613	0.936224	0.76216	0	0	0	0	0	22.3811	0	0	0
BRDT	0.617639	1.75981	4.56393	7.96539	0.720877	2.14857	0.826241	0	0	0	0	0	0	0
EPHX4	0.0580661	0.16466	0	2.36626	0	0	0	0	0	0	19.5414	0	0	0
SETSIP	1.57576	2.09829	2.8499	6.7488	0.965999	0	0.537441	2.56292	3.62518	5.46822	3.14299	0	0	0
BTBD8	3.04892	7.08018	2.83808	9.18031	1.45727	2.36214	3.41394	0	2.78806	0	4.44444	0	0	0
KIAA1107	1.35935	2.96319	4.46804	0.792179	1.614	0	0	0	0	0	0	0	0	0
C1orf146	0	0	0	0	0	0	0	0	0	0	0	0	0	0
GLMN	18.0777	24.2141	18.992	20.6553	21.0535	19.2844	13.6871	10.6614	5.17293	0	16.9598	0	0	0
RPAP2	32.8365	45.4931	24.4196	64.3039	19.6984	31.6133	25.6736	1.21959	2.14953	0	42.8675	0	13.3733	0
GFI1	0.166173	0.217604	0	0	0	0	0	0	0	0	10.6956	0	0	0
EVI5	34.1357	46.1874	29.7636	26.9907	26.0664	21.8507	32.1095	26.7438	21.0878	11.3761	13.7823	0	56.1452	0
RPL5	1319.41	714.047	1175.57	931.993	1259.08	1138.08	1073.85	1740.81	819.214	979.386	1372.83	2549.13	1051.81	0
FAM69A	4.55549	4.79855	2.99233	6.08746	4.17798	10.5905	7.68183	0	7.44125	29.1022	12.8263	0	0	0
MTF2	49.9053	62.1307	57.3753	35.6432	91.9839	81.602	64.3458	15.1816	79.7347	50.1123	144.783	173.103	11.6798	21.6732
TMED5	67.6175	57.3791	39.8868	49.8779	69.9791	62.6064	61.0796	53.0549	23.4731	47.8452	38.7207	21.474	36.1831	0
CCDC18	24.9046	41.5316	46.791	22.0672	20.0879	26.7708	31.2282	9.58933	170.934	20.2091	33.3062	26.5957	0	0
DR1	61.8746	71.4194	57.9517	90.7317	46.9308	87.8523	60.699	70.2841	36.8566	21.1589	75.2377	75.956	15.2383	0
FNBP1L	28.4845	39.998	24.9912	23.03	18.1403	44.9788	23.7041	20.0323	0	0	15.5082	0	0	0
BCAR3	22.208	27.0251	16.3647	25.1815	36.1078	53.3208	25.5961	28.4826	17.7133	0	13.7789	0	0	0
DNTTIP2	46.1673	40.6038	45.9642	24.6941	61.1033	87.9247	38.9734	43.7111	26.7725	62.1574	52.8121	61.4024	13.6051	0
GCLM	9.1067	9.21946	9.6201	15.8943	10.213	9.30439	10.2286	8.56535	10.9863	15.0886	33.3815	21.474	47.7358	0
ABCA4	0	0	0	0	0	0	0	0	0	0	0	0	0	0
ARHGAP29	0.352427	0.649213	1.48831	4.95679	0	1.84393	0.631301	0	0	6.9025	0	0	0	0
ABCD3	12.6312	16.2298	10.6283	11.9329	5.13821	8.34749	15.9091	6.95793	12.2284	13.1122	17.5735	0	17.9895	0
F3	0.0733778	0	0	0.984897	0	0	0	0	0	0	0	0	31.8745	0
SLC44A3	0	0	0	0	0	0	0	0	0	0	0	0	0	0
CNN3	1.06111	1.39114	1.10598	0	1.66241	4.81869	2.29361	1.2799	0	0	0	0	128.507	0
ALG14	10.2443	11.9393	7.83911	20.4387	7.05023	11.6126	16.1633	7.9074	9.47849	6.22278	0	0	11.6128	0
TMEM56	2.07072	5.20298	2.57825	23.4892	0.511411	0	2.31442	0	0	0	0	0	17.8145	0
TMEM56-RWDD3	0.517854	0.219973	0.548518	0	0	0	1.04211	0	0	0	0	0	0	0
RWDD3	4.73928	3.57254	4.94384	4.16337	2.38603	8.45124	9.88858	0	2.44663	5.22739	12.888	0	0	0
FLJ31662	0	0	0	0	0	0	0	0	0	0	0	0	0	0
PTBP2	16.2847	20.2746	13.6693	16.3151	12.1541	24.9703	19.259	0	31.1902	6.4041	9.92762	0	0	0
DPYD	18.9415	18.7586	14.3439	22.1635	5.48075	9.88383	21.0373	16.9043	39.1617	74.6955	31.7675	28.3511	13.6051	0
DPYD-AS1	0	0	0	0	0	0	0	0	0	0	0	0	0	0
DPYD-AS2	0	0	0	0	0	0	0	0	0	0	0	0	0	0
MIR137HG	0.0766961	0	0	0	0	0	0	0	0	0	0	0	0	0
SNX7	18.1664	13.0239	13.1624	14.4315	11.816	11.5842	11.5418	14.7697	11.8296	12.184	8.74531	0	0	0
PLPPR5	0.0627349	0	0	0	0	0	0	0	0	0	0	0	0	0
PLPPR4	0.0316275	0	0	0	0	0	0	0	0	0	0	0	17.9895	0
PALMD	0	0	0	0	0	0	0	0	0	0	0	0	0	0
FRRS1	2.89891	4.72599	4.14777	10.2726	2.20838	0.745892	3.75422	3.13902	11.907	0	6.05708	0	0	0
AGL	13.0628	18.5793	14.4171	11.1146	8.78311	27.372	11.4722	5.06628	14.9165	0	15.3691	0	31.9714	9.26698
SLC35A3	18.2152	21.808	14.8519	23.6853	25.5357	21.9717	18.3821	8.80411	4.89812	4.38068	16.0032	33.0513	14.1977	0
MFSD14A	24.2654	19.6335	13.2836	26.4801	41.7408	19.698	48.8618	18.1478	13.4345	6.31313	55.254	148.608	0	30.9071
SASS6	8.32454	12.6642	2.65111	4.59618	6.5158	7.02954	11.4148	4.88515	46.1737	0	18.5986	0	16.6069	0
TRMT13	61.7052	92.448	54.1559	52.7467	34.7232	46.8221	55.6906	13.2349	47.2448	13.4041	48.1836	21.474	0	0
LRRC39	0.668817	0.447362	0	0.280884	0.482057	0	1.36334	1.03978	0	0	0	0	0	0
DBT	13.6685	21.4623	15.533	26.5719	9.65502	17.322	12.0088	6.56881	23.5342	6.22278	22.6537	0	35.629	0
RTCA-AS1	0.931717	1.43534	0	0	0.882256	0	0.590172	0	0	0	0	0	0	0
RTCA	26.017	22.7382	24.6706	23.4733	35.1634	30.4225	20.1472	21.6539	24.4899	12.1518	29.7487	0	0	0
CDC14A	8.42499	11.1601	7.7863	8.41011	8.96935	6.48015	7.02735	1.86587	16.8702	0	25.5056	0	0	0
GPR88	0	0	0	0	0	0	0	0	0	0	0	0	105.296	0
LINC01349	0	0	0	0	0	0	0	0	0	0	0	0	0	0
VCAM1	0	0	0	0	0	0	0	0	0	0	0	0	0	0
EXTL2	13.9619	20.6728	9.97806	18.652	14.7626	13.5118	13.7204	10.7223	21.482	6.22278	16.3034	0	14.1977	0
SLC30A7	37.2053	44.609	30.8351	37.6576	38.0942	43.9769	47.1954	2.31133	36.2888	11.691	63.4092	21.474	11.6128	0
DPH5	19.1317	14.294	14.812	11.3259	9.77351	15.1752	15.9469	23.2062	10.3877	5.24934	14.1525	26.5957	0	0
S1PR1	0.42595	0.167885	0	0	0	0	0.460006	1.43545	0	0	30.3396	33.0513	16.6069	0
LINC01307	0	0	0	0	0	0	0	0	0	0	0	0	0	0
OLFM3	0	0.40375	0	0	0	0	0	0	0	0	0	0	0	0
COL11A1	0	0	0	0	0	0	0	0	0	0	0	0	0	0
RNPC3	69.8799	118.323	60.0267	62.6725	47.624	111.012	71.4834	21.3094	58.7195	38.7293	61.3329	26.5957	34.5964	0
AMY2B	6.65022	9.44988	4.36998	8.8547	3.12578	2.44007	6.22247	6.44151	9.29473	5.22739	2.33584	0	14.1977	0
AMY2A	0.163961	0	1.90825	8.26861	0	0	0	0	0	0	0	0	0	0
AMY1A	0.0549011	0	0	2.32399	0	0	0	0	0	0	0	0	0	0
AMY1B	0.103599	0.241576	0	0.797971	0	0	0	0	0	0	0	0	0	0
AMY1C	0	0	0	0	0	0	0	0	0	0	0	0	0	0
PRMT6	6.52128	6.6807	4.09402	7.02284	5.1629	0	5.5091	9.64461	12.307	0	8.14205	0	0	0
NTNG1	0.0877658	0	0	0	0	0	0	0	0	0	0	0	0	0
VAV3	0.0959334	0.209545	0	0	0	0	0	0	0	0	18.9343	33.0513	0	0
VAV3-AS1	0	0	0	0	0	0	0	0	0	0	0	0	0	0
SLC25A24	10.4467	8.31135	8.8463	5.8937	9.3387	13.3583	8.58602	11.5168	12.4652	69.8085	15.93	40.3877	0	0
NBPF4	0.0594533	0	0	0	0	0	0	0	0	0	0	0	0	0
NBPF6	0	0	0	0	0	0	0	0	0	0	0	0	0	0
FAM102B	13.5692	27.1701	13.3386	10.0146	19.8763	34.1394	14.9243	7.75381	21.1883	0	2.49039	0	0	0
HENMT1	14.4339	13.7842	11.3193	14.2914	11.7229	9.88303	15.687	7.98546	15.6856	5.24934	17.7206	26.5957	36.8759	0
PRPF38B	286.319	423.908	321.83	290.874	227.863	287.258	328.443	109.266	295.037	145.977	297.23	53.4868	223.911	0
FNDC7	0.0472315	0	0	0	0	0	0	0	0	0	0	0	0	0
STXBP3	45.9721	49.7886	36.7026	44.8217	53.2416	55.833	59.8725	27.7299	51.1013	17.1743	37.8914	58.8544	65.3176	0
AKNAD1	0.0751319	0	0	0	0	0	0	0	0	0	0	0	0	0
SPATA42	0.0829204	0.458449	0	0	0	0	0	0	0	0	0	0	0	0
GPSM2	7.34926	14.0518	10.648	33.6703	4.29445	9.59251	10.2929	2.19197	104.854	0	24.6856	0	0	0
CLCC1	21.9826	31.1459	10.948	14.6846	20.0822	34.5775	25.8629	23.1931	16.5306	0	2.81551	0	20.8351	0
WDR47	6.95953	7.63552	9.79383	7.16569	6.43416	9.04912	7.17046	7.86242	14.6001	6.31313	13.7259	25.1357	48.2682	0
TAF13	9.1933	11.2682	3.75851	7.35585	17.7174	6.29242	9.51425	9.84016	16.7752	11.925	8.6502	0	0	0
TMEM167B	31.6009	39.5906	30.658	28.2676	38.2783	29.729	42.9748	19.4405	9.72808	25.4854	33.8768	0	15.2383	0
SCARNA2	2.29791	2.93336	6.78028	3.39981	3.26182	12.2237	3.73989	0	5.25652	0	5.60488	0	0	0
C1orf194	0.0389634	0	0	0	0	0	0	0	0	0	0	0	86.9124	0
KIAA1324	7.9367	12.1996	14.6675	26.7492	6.76685	15.4292	11.1884	0	0	6.9025	8.32234	0	13.2034	0
SARS	68.8162	51.4883	54.919	53.0987	51.2713	61.6239	72.9018	92.4396	37.0171	76.5146	64.8561	223.954	101.113	0
CELSR2	2.55265	5.66332	1.95717	4.32664	3.21131	4.87235	4.39835	0	0	0	1.5715	0	31.9714	0
PSRC1	45.9877	60.5685	55.8834	37.5859	36.812	63.2612	59.1066	22.8247	115.658	6.9025	12.9715	37.3804	32.5149	0
MYBPHL	0.219003	0.607186	0	0.172965	0	0	0.948146	0	0	0	0	0	30.3324	0
SORT1	74.9268	100.933	68.7547	62.851	81.7219	104.799	73.5766	36.1842	90.3114	48.7112	45.8207	0	25.0531	0
PSMA5	65.1219	45.1396	53.0182	47.3848	73.7475	60.2111	61.3459	98.3233	93.6792	101.248	96.2631	72.1248	0	0
SYPL2	0.358728	0.136792	0.449228	0	0	0	0	0	0	0	0	0	0	0
ATXN7L2	1.271	2.4708	1.06715	0.272379	1.27465	2.0397	5.77904	3.80768	0	0	0	0	0	0
CYB561D1	18.8475	33.4113	6.77526	10.2303	10.8055	24.8072	17.752	0.696362	11.2542	0	9.66228	0	0	0
AMIGO1	0.650859	0.480523	0	0.766194	1.44142	0	0	0	0	0	0	0	65.3826	0
GPR61	0.0923534	0	0	0	0	0	0	0	0	0	0	0	0	0
GNAI3	77.543	82.5543	58.3851	97.0615	121.074	71.8801	88.9561	72.5206	72.2465	133.748	37.9988	59.647	73.2971	0
GNAT2	0.362953	0.149754	0	0	0	4.35726	0	0	0	0	0	0	0	0
AMPD2	14.813	27.132	14.1592	11.3236	18.6986	12.2605	17.1378	6.14989	11.907	20.6022	0	25.1357	16.6069	0
GSTM4	76.2134	71.3973	71.328	65.2551	53.3413	111.601	79.3382	61.4597	41.2908	13.2406	43.1246	26.5957	36.6658	0
GSTM2	46.8542	40.6335	30.8321	18.1441	55.9964	181.336	65.4175	10.8978	11.2542	6.31313	81.945	0	11.6128	0
GSTM1	3.53864	1.04398	1.9955	2.96245	0.953559	31.5551	10.0606	1.01803	0	0	5.11185	0	0	0
AC000032.2	3.19135	2.17903	0	0.752305	4.85507	22.1617	3.56081	0	0	0	18.2011	0	0	0
GSTM5	9.86603	10.0153	6.39231	16.2134	9.5921	5.06023	12.5377	11.4119	17.1105	0	16.6626	0	72.5041	0
GSTM3	145.764	120.43	186.737	70.9613	217.838	214.636	141.901	198.206	71.3397	0	62.9581	0	200.76	0
EPS8L3	0.0931554	0.197684	0	0	0	0	0	0	0	0	0	0	0	0
CSF1	0.752744	0.616982	1.19467	1.48631	47.0593	6.3286	5.64748	0	0	4.38068	0	0	0	30.9071
AHCYL1	38.4684	57.3335	37.1639	34.9745	60.148	44.2121	37.9418	23.7282	36.5317	55.8045	10.4648	0	337.583	0
STRIP1	16.3254	24.3175	13.4299	22.6538	17.74	16.0617	20.0232	3.22134	35.1748	0	12.0708	21.474	20.8351	0
ALX3	0.193609	0.26763	0.476422	0	0	0	0	0	0	0	0	0	0	0
LINC01397	0	0	0	0	0	0	0	0	0	0	0	0	0	0
UBL4B	0	0	0	0	0	0	0	0	0	0	0	0	0	0
SLC6A17	0	0.249678	0	0	0	0	0	0	0	0	0	0	31.9714	0
KCNC4-AS1	0	0	0	0	0	0	0	0	0	0	0	0	0	0
KCNC4	2.67956	6.05611	0.474676	1.21828	2.18456	2.0397	1.95744	1.02792	20.9818	0	0	0	0	0
RBM15	7.96573	14.8731	11.2247	8.00705	6.11568	15.2896	2.79043	2.84778	14.5865	0	32.8874	0	20.8351	0
SLC16A4	1.61864	4.53161	3.97175	2.25855	1.1855	0	2.21301	2.26545	0	0	17.6879	0	0	0
LAMTOR5	164.181	122.165	143.094	163.622	140.457	169.711	157.086	232.628	165.026	285.659	138.238	132.852	378.428	0
PROK1	0	0.244077	0	0	0	0	0	0	0	0	0	0	0	0
KCNA10	0	0	0	0	0	0	0	0	0	0	0	0	0	0
KCNA2	0	0	0	0	0	0	0	0	0	0	0	0	34.1274	0
KCNA3	0.0992044	0	0	0	0	0	0.837283	0	0	0	4.23442	0	0	0
CD53	639.427	572.061	587.26	633.162	772.22	682.729	667.462	560.666	394.462	352.442	486.594	600.022	270.964	91.1844
LRIF1	13.3408	16.8885	9.22529	7.33037	16.0306	21.7841	14.7469	10.981	34.4171	41.3866	22.0838	0	13.3733	0
DRAM2	135.736	103.765	120.334	117.924	84.9448	80.9615	133.529	138.5	124.274	114.974	99.1872	197.375	46.8403	0
CEPT1	69.9908	80.5835	54.5321	91.5337	38.3175	42.224	99.6821	26.887	65.722	21.7599	12.2041	0	32.5149	0
DENND2D	15.4028	15.2475	5.50657	21.8381	3.79693	6.27491	7.82861	19.839	36.4467	0	96.2253	59.647	13.6051	0
CHI3L2	0.769302	0.671349	1.26436	0.779977	0	3.43779	1.27806	0	0	0	22.3754	54.5253	0	0
CHIA	0.032513	0	0	0	0	0	0	0	0	0	0	0	0	0
PIFO	0.0503586	0	0	0	0.491507	0	0	2.26124	0	0	0	0	16.6069	0
OVGP1	0.898319	1.22314	0	0	0	0	0	0	0	0	0	0	13.885	0
WDR77	49.4217	57.8514	31.3589	43.9826	66.1496	66.9788	51.9556	31.0282	34.5655	5.46822	21.9972	0	15.2383	11.9239
ATP5F1	126.562	97.5583	130.93	109.13	114.909	112.867	106.583	177.718	154.001	149.114	100.704	47.9003	113.31	0
C1orf162	515.285	470.524	461.16	532.073	185.035	219.998	414.963	589.986	565.322	646.654	124.191	103.758	125.497	27.3
TMIGD3	529.098	455.269	479.719	516.385	631.891	679.819	460.728	678.357	262.72	5.24934	161.749	37.3804	120.823	0
ADORA3	397.344	366.803	355.24	318.425	206.499	308.895	419.256	262.436	292.211	43.3312	120.499	21.474	48.0934	39.7084
RAP1A	172.752	163.596	134.263	201.731	211.905	181.077	150.756	181.966	212.93	187.445	136.987	0	113.421	0
LINC01160	0.271728	0.975326	0	1.6697	0	2.53086	1.20411	0	5.32964	0	0	0	0	0
FAM212B	6.42043	8.54399	7.55514	6.48528	14.781	8.62338	8.58491	0	20.1598	0	0	0	19.2693	0
FAM212B-AS1	0.0250969	0.160094	0	0	0	0	0.559643	2.00585	0	0	0	0	0	0
DDX20	15.7142	15.8585	14.1449	15.2072	23.8917	24.1399	21.8247	9.9752	29.2069	6.22278	4.06464	0	0	0
KCND3	0.46485	1.01811	0.981062	6.3688	0.488316	1.31172	0.802005	0	0	0	0	0	0	0
KCND3-AS1	0	0	0	0	0	0	0	0	0	0	0	0	0	0
CTTNBP2NL	108.998	161.24	89.65	68.7835	139.379	209.753	134.007	56.8639	63.8884	78.5574	85.103	22.7645	79.3036	9.26698
WNT2B	14.1091	20.2019	14.0205	20.1611	10.1721	5.29419	19.4352	2.23856	0	0	16.4113	0	0	0
ST7L	18.439	26.3833	13.2303	13.2625	15.6578	14.0855	27.1599	8.69988	55.3186	5.22739	29.5059	0	19.2693	0
CAPZA1	173.041	185.341	134.952	189.394	224.702	156.597	190.8	145.955	218.151	250.921	181.857	126.246	132.842	49.975
MOV10	10.9124	18.2039	3.76822	20.6789	15.1665	15.1726	12.5051	2.11041	42.1071	30.1887	20.8258	26.5957	0	0
RHOC	87.3261	69.8855	78.3178	77.3687	112.559	106.856	71.4571	132.011	93.3202	176.227	144.379	28.3511	147.464	0
PPM1J	1.9023	1.31643	3.61919	1.23222	1.12843	0	3.34556	1.49453	0	4.38068	4.58531	0	0	0
FAM19A3	0	0	0	0	0	0	0	0	0	0	0	0	0	0
LINC01356	17.8459	11.6369	16.3593	18.3392	10.8778	16.049	15.397	17.263	20.0173	0	2.49039	0	11.6798	0
SLC16A1	15.2397	17.5112	8.36533	16.8448	12.6608	18.8511	17.6821	9.23467	74.9088	12.6263	16.6806	0	0	0
SLC16A1-AS1	25.7638	51.3138	31.2018	89.0445	24.9206	16.9216	25.3465	7.23029	63.2567	13.3086	31.8112	0	30.3324	0
LRIG2	13.3175	21.6154	10.858	18.502	3.57109	22.0771	17.3306	3.06452	20.6399	0	16.7406	40.3877	0	0
MAGI3	4.00405	6.07728	2.23318	3.39766	2.16871	9.07059	4.50714	3.41877	16.0846	0	0	0	0	0
PHTF1	12.9873	21.7434	38.4468	17.274	8.22691	24.0307	14.5038	8.59609	14.211	6.9025	0	0	0	0
RSBN1	34.667	53.2101	36.682	37.632	41.6423	18.0617	35.1637	12.3899	48.7362	7.09094	73.1649	40.3877	11.6128	0
PTPN22	1.89722	1.53591	3.45229	2.21963	0	8.12362	2.77156	0	21.4504	11.8694	58.1871	0	10.3726	0
AP4B1-AS1	3.82611	7.11294	5.4863	14.362	3.37201	2.6159	3.05856	0.681538	13.9268	0	3.59164	0	0	0
BCL2L15	1.89645	5.98086	1.84004	14.5773	1.83684	4.49533	1.46255	1.57686	0	0	6.64858	0	0	0
AP4B1	10.4981	13.4514	10.9667	11.6574	5.71911	10.8492	6.82418	0	3.62518	0	25.6214	0	0	0
DCLRE1B	4.08631	7.57179	8.77569	7.43592	1.3453	7.1297	4.72089	1.97812	5.35197	14.2857	10.5501	0	0	0
HIPK1-AS1	3.56592	6.5927	14.6093	8.41414	2.4225	0	0.379354	2.94781	23.5485	0	2.85193	0	0	0
HIPK1	23.4347	40.1131	24.7155	26.489	22.2403	16.2721	26.4271	23.8663	51.8262	59.9283	24.5742	0	54.0447	0
OLFML3	272.063	263.739	168.671	137.497	394.115	419.809	499.788	161.809	324.524	37.6073	210.824	106.062	132.935	9.26698
SYT6	23.5389	31.2845	22.1645	20.6782	26.2171	11.3277	37.4975	20.5565	3.5122	0	15.4333	0	30.4767	0
TRIM33	30.0013	56.685	25.0413	68.1097	29.3327	68.4966	33.6684	4.23065	109.188	26.4768	33.7528	40.3877	15.2383	0
BCAS2	33.7314	25.9148	151.185	37.2333	46.0111	68.7547	43.2998	34.602	58.8616	79.121	46.013	22.7645	60.5436	0
DENND2C	1.37826	3.97991	1.76352	11.0027	2.2238	0	1.16092	0	0	0	0	0	0	0
AMPD1	0	0	0	0	0	0	0	0	0	0	0	0	0	0
NRAS	13.6495	18.5838	8.23195	11.8823	20.2011	13.8851	15.4077	25.0745	7.41617	36.8265	3.21576	54.9468	0	0
CSDE1	134.137	110.816	132.359	119.195	127.31	113.737	151.548	166.57	96.2376	123.019	158.033	191.958	127.324	9.26698
SIKE1	21.8785	26.4365	18.6722	33.2134	17.3417	12.3538	20.119	13.1515	29.4887	12.87	39.5813	0	17.9895	0
SYCP1	0	0	0	0	0	0	0	0	0	0	0	0	0	0
TSHB	0	0	0	0	0	0	0	0	0	0	0	0	0	0
TSPAN2	0	0	0	0	0	0	0	0	0	0	2.81551	0	0	0
NGF	0	0	0	0	0	0	0	0	0	0	0	0	0	0
VANGL1	0	0	0	0	0	0	0	0	0	0	4.24088	0	0	0
CASQ2	0	0	0	0	0	0	0	0	0	0	0	0	0	0
NHLH2	0	0	0	0	0	0	0	0	0	0	0	0	0	0
SLC22A15	0.22796	0.195768	0	0	0	0	1.3249	0	0	6.88942	0	0	0	0
MAB21L3	0.178084	0.171967	0.945884	0	0.500319	0	0.658389	0	0	0	0	0	0	0
ATP1A1	106.426	116.509	103.003	93.4255	160.118	128.422	118.335	105.143	119.24	148.634	91.7095	33.0513	56.8458	0
CD58	71.416	72.2189	52.1927	59.4369	102.532	73.9966	103.832	45.8393	82.0113	25.3546	32.686	0	24.9861	11.9239
IGSF3	0	0	0	0	0	0	0	0	0	0	0	0	0	0
C1orf137	0	0	0	0	0	0	0	0	0	0	0	0	0	0
CD2	0.15926	0.225407	0	0	0.769962	0	0.508027	0	0	5.22739	444.402	42.9479	33.6202	0
PTGFRN	3.80741	5.50787	6.47717	2.93935	0.390102	2.0397	0.855381	0.696362	0	6.99545	0	0	0	0
CD101	0.4822	0.733495	0.442392	1.2997	0.844873	0	0.665675	0	9.63744	6.22278	4.88014	0	0	0
TTF2	24.1771	36.7764	23.6901	37.4821	15.7244	37.3927	28.6625	4.17019	145.478	25.3159	0	0	0	0
TRIM45	1.85858	1.37459	0.801633	1.04227	0.616353	0	0.680126	0	2.78896	0	1.5715	0	0	0
VTCN1	0	0	0	0	0	0	0	0	0	0	0	0	0	0
LINC01525	0	0	0	0	0	0	0	0	0	0	0	0	0	0
MAN1A2	29.4989	36.8715	17.1383	17.548	16.3418	36.3467	22.4449	29.3375	23.1825	21.1882	28.1204	51.1156	34.1274	0
AL157902.3	0	0	0	0	0	0	0	0	0	0	0	0	0	0
FAM46C	0.164537	0.333521	0.331356	0.318117	0.412224	0	0	0	0	0	10.7135	25.1357	20.7452	0
GDAP2	18.5777	20.789	22.4853	18.9238	15.2033	18.986	23.309	4.29691	7.32118	11.4716	16.7659	0	0	0
WDR3	13.4184	14.4299	10.5296	22.2586	9.94596	9.4897	7.45319	9.06021	19.1117	18.5881	10.563	0	31.4228	0
SPAG17	0.0519386	0	0	0	0	0	0	0	13.5759	0	0	0	0	0
TBX15	0	0	0	0	0	0	0	0	0	0	0	0	0	0
WARS2	4.17608	4.15532	4.92071	3.78663	2.52334	4.14085	2.27575	2.94165	20.6727	0	5.52682	0	31.4228	0
WARS2-IT1	0	0.358432	0.458039	0	0	0	0	0	0	0	0	0	0	0
HAO2	0	0	0	0	0	0	0	0	0	0	0	0	0	0
HSD3B2	0	0	0	0	0	0	0	0	0	0	0	0	0	0
HSD3B1	0	0	0	0	0	0	0	0	0	0	0	0	0	0
ZNF697	0.509706	1.03653	1.04283	0	1.70125	0	1.45215	3.69964	0	0	0	0	0	0
PHGDH	0.229616	0.659881	0.440613	0	0.640305	0	0	0	2.44663	0	0	0	52.5899	0
HMGCS2	0	0	0	0	0	0	0	0	0	0	0	0	0	0
REG4	0	0	0	0	0	0	0	0	0	0	0	0	0	0
ADAM30	0	0	0	0	0	0	0	0	0	0	0	0	0	0
NOTCH2	25.4395	39.382	19.4654	41.6916	18.6933	48.8636	21.7532	8.97592	17.7555	88.7548	23.8001	0	0	0
SEC22B	41.4967	40.3946	35.0368	41.826	39.9008	64.134	49.1984	39.3352	73.1862	29.4215	88.7475	63.1522	48.5557	0
AC253572.1	4.29512	6.28555	4.4056	5.62647	1.44713	14.622	7.22938	0	0	12.7172	0	0	0	0
NBPF26	5.2823	9.67842	4.70089	4.04573	2.2341	11.3705	5.40855	1.0429	0	26.391	16.6573	0	0	0
PPIAL4A	0	0	0.806169	0	0	0	0	0	0	0	2.49039	0	0	0
AC241377.2	1.02463	1.67252	2.79318	6.24227	0	0	2.50793	1.05741	0	0	3.7386	0	0	0
LINC00623	12.8053	14.6933	10.3798	15.4948	13.9482	2.6714	9.45149	11.6991	17.552	6.4041	27.5921	48.0697	17.9895	0
CH17-118O6.3	5.38537	3.79333	3.55127	1.17454	6.88881	15.4709	5.46098	7.63235	3.34589	0	11.0123	0	0	0
FCGR1B	476.429	503.347	236.951	396.05	963.598	628.986	487.21	403.548	217.192	63.3079	117.207	0	173.705	11.9239
FAM72B	15.5808	26.7721	32.1927	10.018	14.7065	17.267	20.3348	1.606	70.5804	0	0	0	30.4767	0
SRGAP2C	287.966	426.578	283.582	306.667	439.537	367.632	343.198	79.0236	186.075	34.9431	141.326	97.4732	123.147	0
SRGAP2-AS1	2.92436	4.8518	11.8216	4.1117	4.57558	11.4753	3.8367	2.40032	0	0	7.86119	0	0	0
CH17-437K3.1	30.2366	34.297	31.7364	28.8364	32.4969	33.8884	33.3484	21.8333	11.7494	7.09094	13.1827	0	0	0
HIST2H3PS2	0.534145	0.38406	1.34387	0.708138	0	0	0.427447	0	0	0	0	0	0	0
FAM72C	1.5948	1.93617	0.268015	2.5958	1.49	0	0.356933	1.98134	5.12261	0	0	0	0	0
IGKV1OR1-1	0	0	0	0	0	0	0	0	0	0	0	0	0	0
PPIAL4E	0.0819287	0	0	0	0	0	0	0	0	0	0	0	0	0
NBPF15	11.306	20.029	10.8359	8.00795	5.29252	13.7552	18.3774	2.28674	9.12028	0	14.494	0	0	0
PPIAL4F	0	0	0	0	0	0	0	0	0	0	0	0	0	0
CH17-125A10.2	1.31283	2.0282	1.83586	1.84779	1.08212	7.12898	2.3757	0	0	0	0	0	0	0
SRGAP2B	355.647	475.524	408.216	354.686	442.394	430.882	478.54	85.5284	195.541	47.7167	177.627	121.509	57.735	0
FAM72D	3.70918	5.8151	1.15218	3.60126	4.46609	4.5377	4.24681	3.63705	22.4343	0	0	0	0	0
AC241585.2	1.88204	2.73602	2.28491	7.98533	2.91186	5.24292	3.8288	1.61752	3.62518	11.8694	0	0	0	0
PPIAL4D	0.0524743	0	0	0	0	0	0	0	0	0	0	0	0	0
CH17-373J23.1	12.5414	12.4732	245.677	11.509	32.8608	179.753	16.4706	1.97204	26.4461	103.392	49.4434	50.2715	0	0
NBPF20	5.5602	8.05899	5.98555	9.30202	1.34138	9.55483	4.84721	0	0	0	4.58531	0	20.8351	0
GPR89A	16.2443	17.6595	11.4765	19.1181	17.46	15.5561	21.6171	9.42646	7.32118	0	21.8217	0	28.2867	0
PDZK1	0.211609	0.253937	0	0	0	0	0	0	0	0	0	0	0	0
CD160	0.299965	1.22849	0	6.10785	0.81879	1.81452	0.704337	0	15.589	0	58.8216	0	31.1177	0
RNF115	39.4813	56.335	38.7663	55.3276	41.328	50.934	38.2319	25.166	88.7697	33.5018	25.6778	0	26.1821	9.26698
POLR3C	14.7283	13.0609	11.6111	16.786	11.3552	21.9371	18.2822	10.256	6.33595	6.9025	12.0848	21.474	0	0
NUDT17	6.24509	6.17455	3.11393	6.74868	3.53713	3.74694	5.54652	0	0	0	4.44444	0	0	0
PIAS3	12.3413	18.2927	15.9131	13.1605	8.56048	15.1434	16.3667	0	3.33683	23.1241	33.1182	0	10.3726	0
ANKRD35	6.20545	3.90661	3.63447	2.07286	2.44507	8.53244	4.03364	3.61894	5.32964	0	10.4323	0	67.1719	0
ITGA10	3.14636	5.12887	3.46475	3.63444	1.69995	2.01813	0	0	0	0	0	0	0	0
PEX11B	16.3575	15.4943	6.32625	12.8443	15.8763	24.3832	16.4502	6.51928	2.44663	30.8298	27.5977	0	13.2034	0
RBM8A	153.423	128.064	155.742	131.023	194.893	216.742	168.61	147.32	195.09	138.399	197.664	50.2715	226.091	0
CH17-270A2.2	0	0	0	0	0	0	0	0	0	0	0	0	0	0
LIX1L	18.2533	21.4265	16.2124	20.2693	14.3745	7.78539	26.8526	24.2945	12.0555	6.22278	46.9786	61.4024	13.2034	0
ANKRD34A	1.01601	1.54324	4.25125	0.449179	1.48564	2.5538	0.478143	0	0	6.99545	9.54079	0	0	0
CH17-270A2.1	0.0624416	0	0	0	0	0	0	0	0	0	0	0	0	0
POLR3GL	51.0078	43.6173	42.567	48.1281	28.3367	45.9023	49.3665	66.9248	60.5419	47.1839	74.2551	155.736	26.1821	0
TXNIP	294.287	363.785	422.627	306.375	132.221	270.901	265.305	144.881	143.289	683.608	1093.07	1833.09	178.201	0
HFE2	0	0	0	0	0	0	0	0	0	0	0	0	0	0
NBPF10	4.12343	5.58405	3.24779	9.76751	1.92222	8.19495	4.47608	0	20.3157	26.7787	13.3494	0	0	0
NOTCH2NL	19.0155	28.1398	15.6607	64.1699	8.11378	27.1981	16.3467	0	27.3058	5.24934	11.7654	25.1357	0	0
CH17-353B19.1	0.453943	0.602652	0.727901	0.488416	0	0	0.59602	0	0	0	0	61.4024	0	0
AC243756.1	0.333844	0.821033	0.633957	4.48406	0	0	0	0	2.78896	0	0	0	0	0
CH17-408M7.1	0.088955	0	0	0	0	0	0	0	0	0	0	0	0	0
NBPF12	16.6319	25.3566	16.2598	16.4373	8.83307	32.1919	14.2549	3.21619	8.41453	14.7511	11.974	25.1357	13.3733	0
PRKAB2	6.40914	12.1922	5.48037	10.2127	8.39069	16.2413	5.74003	1.64398	3.33683	12.5592	12.6429	0	0	0
FMO5	10.2781	18.3118	12.8796	25.9305	3.86454	13.6208	10.1907	1.87738	5.32964	7.09094	9.48047	26.5957	0	0
CHD1L	22.1149	27.3164	20.5301	12.8786	23.4688	33.5929	32.2065	14.4631	37.1067	6.31313	15.6578	0	85.4315	0
LINC00624	1.91124	2.3266	0.347101	0	0.300731	11.9621	1.54975	0	0	7.09094	0	0	0	0
BCL9	1.75127	3.53779	1.59529	1.25904	2.71782	0	1.72925	0	0	0	0	0	0	0
ACP6	7.72791	11.4006	7.51415	10.015	3.14088	8.05683	5.25241	2.19564	5.32964	0	23.049	0	0	0
GJA5	0	0	0	0	0	0	0	0	0	0	0	0	0	0
GJA8	0	0	0	0	0	0	0	0	0	0	0	0	0	0
GPR89B	9.30533	11.0577	4.30864	8.98863	8.81202	16.1835	9.68337	4.98265	9.29269	0	3.94907	0	0	0
XXyac-YX155B6.7	0.136431	0.194557	0	0	0	0	0	0	0	0	0	0	0	0
NBPF11	11.5802	19.0957	11.8409	19.4592	9.27281	31.6088	8.98156	2.86946	10.5744	16.1858	9.92767	0	0	0
XXyac-YX155B6.5	1.04047	4.54117	1.85368	11.319	0.622339	1.16457	2.11352	0	0	0	3.94907	0	0	0
LINC01138	6.42022	5.86416	6.85958	8.97538	3.43185	12.6806	12.2508	0	0	0	28.0924	0	48.9483	0
AC245100.1	12.2933	15.3469	8.67424	18.9332	5.77532	27.0348	9.17924	10.9302	0	6.22278	28.4458	58.187	45.1748	0
PPIAL4G	1.24508	5.01732	1.73339	5.80642	0.496728	2.45525	0	0	0	0	4.31332	0	0	0
NBPF14	17.7438	24.4801	21.8108	23.1057	12.0294	31.2354	11.7073	5.56592	17.4839	73.6623	0	28.3511	0	0
PDE4DIP	26.0742	34.0219	27.0342	34.2181	42.9435	30.3224	31.5846	15.7602	8.1829	14.8574	16.3347	0	140.057	0
NBPF9	12.8963	15.2924	6.55045	16.5518	8.32978	21.0614	13.8194	1.07611	7.74301	5.46822	2.85486	65.7315	0	0
CH17-189H20.1	69.9032	100.991	85.8201	98.2424	59.176	43.8834	77.4016	21.3349	60.4879	0	101.114	58.8544	54.4215	0
NBPF19	21.0369	34.9837	24.973	37.0698	9.03744	32.004	18.7758	11.7232	23.903	106.348	35.0968	0	10.3726	0
PPIAL4C	0	0	0	0	0	0	0	0	0	0	0	0	0	0
LINC00869	44.6283	45.5349	38.0893	56.6659	38.2491	26.474	40.8787	37.0306	26.7498	6.4041	102.689	70.8342	49.9608	0
FAM231D	4.69348	5.97743	4.0745	4.33426	2.10318	3.18298	4.90709	3.96271	2.14953	12.3975	16.3451	0	0	0
FCGR1A	1128.55	1136.9	740.85	840.039	1336.26	979.217	971.875	970.319	411.625	133.67	283.432	21.474	319.568	0
HIST2H2BF	49.1978	79.6304	253.756	67.0495	38.7098	93.0388	66.8947	14.4619	59.9554	94.1131	89.3297	0	43.4254	0
HIST2H3D	0.700094	0.424786	1.49553	0.504753	0.543204	1.92116	0.427447	0	0	0	0	0	0	0
HIST2H4A	1.28811	1.43562	2.22148	1.16309	0	0	0	1.9485	0	0	0	0	0	0
HIST2H3C	0	0	0	0	0	0	0	0	0	0	0	0	0	0
HIST2H2AA3	5.83007	10.6187	33.6479	56.4782	2.47873	17.0365	10.1733	4.20923	3.62518	5.46822	5.8702	0	0	0
HIST2H2BE	76.7892	115.192	430.615	135.901	24.0219	117.096	109.762	11.0668	32.6831	35.9138	122.09	22.7645	16.6069	0
HIST2H2AA4	11.3803	16.5811	46.9588	42.4481	5.74335	51.4262	13.9068	2.81699	0	5.46822	70.0383	0	0	0
HIST2H3A	0	0	0	0.522487	0	0	0	0	0	0	0	0	0	0
HIST2H4B	0.697482	1.27347	4.97276	0.26002	0	0	0	0	6.08376	0	0	0	0	0
HIST2H2AC	8.91563	13.1982	46.8056	28.8884	9.79799	28.752	7.7627	2.2626	32.5785	24.9795	14.1735	33.0513	14.1977	0
HIST2H2AB	0.337499	0.59902	3.13776	3.84954	0.440679	0	0	0	3.5122	0	0	0	0	0
BOLA1	14.2995	13.0903	13.8982	9.52278	4.67032	14.9979	8.16653	8.1448	2.11447	0	21.6822	21.474	37.461	0
SV2A	0.460888	0.413086	1.23285	1.93512	0	3.18298	1.2252	0	0	0	0	0	52.3642	0
SF3B4	50.0943	52.7605	32.1335	45.3042	51.9304	44.7305	51.8267	47.7233	45.4882	43.5294	59.9918	64.4219	11.6798	0
MTMR11	0.279427	0.180182	0	0	0.354457	0	0	0	0	21.2728	0	0	0	0
OTUD7B	1.22406	3.22177	0	16.1304	0.552043	1.17684	0	1.02792	0	0	4.47451	0	20.7564	0
VPS45	27.0785	34.5064	27.5423	29.5949	18.7574	25.015	36.6387	16.2806	19.9901	0	13.0029	0	32.6426	0
PLEKHO1	98.7809	164.027	84.5143	86.1371	85.2856	115.089	98.3236	64.4118	180.172	89.2692	25.2061	63.9761	116.908	0
ANP32E	39.8332	38.1642	47.2575	47.0451	49.5281	25.3663	39.5747	40.0787	145.041	57.1889	92.3859	33.0513	110.025	0
CA14	0.294453	0.797276	0	0.885002	0	0	0.732469	0	0	0	0	0	0	0
APH1A	79.5298	75.4154	83.5757	75.0321	98.2692	75.8861	88.2892	91.6841	62.9158	22.9185	66.2144	49.8251	33.6652	0
C1orf54	85.5628	76.4281	52.5549	105.692	116.708	91.5928	107.039	103.281	105.829	0	15.5605	0	68.6819	0
CIART	1.94577	1.9629	3.31057	10.787	1.25807	3.44371	2.16417	0	0	0	0	0	0	0
MRPS21	165.907	183.171	174.364	176.478	115.394	111.324	169.872	206.537	350.414	105.246	88.9901	173.24	296.902	0
AC242988.1	0	0	0	0	0	0	0	0	0	0	0	0	0	0
PRPF3	16.6481	23.3688	20.0267	17.8974	13.7448	16.26	21.8809	13.2735	8.12728	0	19.9477	0	13.6051	0
RPRD2	24.2268	41.1481	20.8762	24.1479	19.8607	53.8076	30.9127	11.7445	53.4257	5.46822	19.2938	0	30.8821	0
TARS2	15.8642	20.7627	13.6965	36.5719	10.9523	16.3864	18.4798	8.92671	19.4012	0	7.99798	22.7645	10.3726	0
ECM1	1.3301	0.961847	20.4897	0	1.36831	0	0	0	10.9818	0	0	0	0	0
FALEC	7.3391	11.6769	3.82736	9.81629	3.28972	1.92491	3.47987	1.39432	0	0	0	0	0	0
ADAMTSL4	6.83129	6.99556	3.09957	3.10855	3.04267	6.97913	8.08576	4.55506	11.6937	6.22278	4.43734	0	0	0
MCL1	65.8477	85.2133	126.807	101.453	567.537	298.919	130.151	41.9523	55.0966	712.278	119.478	47.9003	64.0408	0
ENSA	117.549	88.3374	105.057	102.78	112.424	129.939	110.365	148.772	171.118	74.437	114.605	54.9468	192.537	21.2585
GOLPH3L	14.5389	19.6681	10.3949	10.7085	6.77518	16.0277	13.9932	7.32577	8.92947	0	11.1431	0	13.6051	0
HORMAD1	0.895106	0.637882	0	0	0	0	1.38829	1.84185	0	0	0	0	0	0
CTSS	521.778	454.399	441.7	430.388	452.729	416.508	622.875	559.516	284.169	2681.94	237.241	312.374	103	0
CTSK	2.06715	1.77478	1.67923	3.97131	3.1217	2.02642	4.19874	0	0	0	0	0	0	0
ARNT	18.5941	28.6278	22.7892	19.1099	19.0542	19.5869	23.592	7.95718	8.58085	17.2496	11.5473	26.5957	0	0
SETDB1	16.0658	24.9283	7.78004	29.2056	13.5813	23.8438	17.1525	13.011	5.12261	6.31313	16.4405	26.5957	0	0
CERS2	45.0977	44.9952	38.987	44.0452	42.0288	37.4299	52.1932	40.6	65.0714	36.3717	43.823	0	11.6798	0
ANXA9	0.992015	0.413186	1.70842	2.46036	0.64364	6.87157	1.92967	1.03712	0	0	0	0	0	0
FAM63A	7.68384	10.5383	5.16044	10.4636	3.05033	15.2079	9.72217	3.79352	0	6.4041	0	0	0	0
PRUNE	5.23668	4.53396	3.88655	2.29488	2.5224	9.67238	4.3245	4.46912	6.08376	0	24.2142	0	13.6051	0
BNIPL	1.66632	4.03127	19.6054	6.82215	1.07926	2.58423	0.350363	0	0	0	2.62302	0	0	0
C1orf56	211.488	282.262	179.911	206.73	200.976	158.762	289.968	73.5185	179.114	98.9786	160.911	220.292	69.3237	0
CDC42SE1	186.358	248.121	145.796	198.479	235.187	188.498	209.803	89.2361	163.267	220.102	220.199	131.236	113.053	0
MLLT11	14.1146	12.9076	16.3861	9.87914	20.527	52.9833	22.6406	6.87409	37.9504	0	35.561	0	255.727	0
GABPB2	14.0687	21.4155	19.1348	35.1357	11.6797	20.4867	14.2312	6.75931	43.8523	0	29.3696	0	0	0
SEMA6C	0.943251	1.77827	0	0	0.591488	1.92491	0	0	3.88933	0	0	0	0	0
TNFAIP8L2	129.837	121.516	95.3337	134.241	54.5168	96.5337	117.74	146.292	66.5153	128.557	61.4997	0	41.6701	0
SCNM1	86.9448	98.3801	87.4076	99.5744	46.4268	85.841	101.339	67.3149	84.0478	24.0082	91.6921	138.283	27.4901	0
LYSMD1	0.968475	0.544112	0.267161	2.61319	0.641492	0	1.6868	0	0	0	0	0	34.7754	0
TMOD4	0.0556849	0	0	0	0.462595	0	0	0	0	0	0	0	0	0
VPS72	32.1163	31.6569	29.3962	28.6983	24.9768	32.6603	32.1449	34.1171	17.1463	45.1253	30.3231	0	114.742	0
PIP5K1A	19.9553	38.34	26.0484	21.9216	23.7854	24.173	20.0747	7.55832	7.22615	9.2829	22.9204	37.3804	0	9.26698
PSMD4	108.657	99.2651	96.254	97.8243	99.5617	137.863	107.247	135.773	110.412	149.603	130.598	185.957	129.872	0
ZNF687	10.4643	16.1123	8.05747	8.18533	7.84878	19.2833	8.61765	5.01408	9.93417	7.54432	16.8954	0	0	0
PI4KB	23.1828	33.2416	19.7928	20.1476	21.8147	43.2653	18.4898	12.2314	18.3988	14.5398	29.4761	0	71.4898	0
RFX5	25.0485	36.4609	27.8364	26.2895	17.6137	29.9249	39.2053	5.09787	35.4501	60.7498	17.0909	21.474	0	0
SELENBP1	15.6987	12.5742	8.94604	8.11493	28.8768	30.0824	31.8359	1.24292	13.9268	0	16.857	65.7315	29.4273	19.2012
PSMB4	55.1993	64.9643	43.074	41.5473	53.1996	56.2422	47.0057	63.2301	116.118	60.3273	97.7586	26.5957	97.5596	0
POGZ	75.9597	127.584	58.986	82.5553	96.1952	76.5023	80.0056	13.7726	195.111	34.3018	27.8975	21.474	41.9452	0
CGN	0.099423	0	0	0.360006	0	0	0	0	6.01583	0	0	0	0	0
TUFT1	0.432305	1.75028	0	3.16975	0.734028	0	0	0	0	0	0	0	0	0
SNX27	53.7155	65.209	66.1238	46.5658	38.2578	38.6769	60.8383	29.9745	119.73	37.8478	25.9302	58.187	26.9181	0
CELF3	0	0	0	0	0	0	0	0	0	0	0	0	75.1313	0
RIIAD1	0.0300866	0	0	0	0	0	0	0	0	0	0	0	16.6069	0
MRPL9	46.734	33.3159	39.3863	50.1613	32.1552	62.8447	51.038	55.7108	48.2374	33.4689	49.552	51.1156	16.6069	0
OAZ3	1.301	1.5181	1.48347	0.431139	0.91154	0.958866	1.02704	2.61766	2.44663	0	0	0	0	0
TDRKH	4.36433	3.93964	0.853358	1.04375	3.55063	9.02378	2.39943	2.90928	0	0	4.16583	0	0	0
LINGO4	0	0	0	0	0	0	0	0	0	0	0	0	0	0
RORC	0	0	0	0	0	0	0	0	0	0	0	0	0	0
C2CD4D	0	0	0	0	0	0	0	0	0	0	4.44444	0	0	0
AL450992.2	0	0	0	0	0	0	0	0	0	0	0	0	0	0
THEM5	0	0	0	0	0	0	0	0	0	0	0	0	0	0
THEM4	19.9789	30.3259	18.4923	25.6551	15.8477	28.663	20.908	6.22831	32.1405	0	43.3918	0	0	0
S100A10	7.76907	8.22152	26.9763	5.49597	6.70413	8.64047	6.33299	24.0816	61.4319	1503.16	444.383	240.125	87.9856	0
AL591893.1	0.193922	0.195228	1.54653	4.78133	0	0	0	0	0	0	0	0	0	0
S100A11	1262.46	1235.91	1026.3	1553.66	1016.63	936.864	1068.69	2012.19	1270.84	2846.35	653.098	85.8959	536.347	0
TCHHL1	0	0	0	0	0	0	0	0	0	0	0	0	0	0
TCHH	3.61762	5.03356	10.0704	2.13349	25.8553	7.80377	5.28154	0	5.17293	0	0	0	0	0
AL589986.2	0	0	0	0	0	0	0	0	0	0	0	0	0	0
RPTN	0	0	0	0	0	0	0	0	0	0	0	0	0	0
FLG-AS1	0.550896	1.19988	1.45162	1.54837	0.546464	0	0	0	0	0	0	0	0	0
HRNR	1.68172	2.89524	0.625879	0.172965	0.508405	4.27459	1.82735	1.81438	0	0	0	0	0	0
FLG	0.144224	0.221697	0	0	0	0	0	0	0	0	0	0	0	0
FLG2	0.953991	2.15511	1.84828	9.99486	2.68407	0	0.935756	0	3.88933	0	0	0	0	0
CRNN	0.354508	0	1.69604	0	0	0	0	0	0	0	0	0	0	0
LCE5A	0.0858823	0	0	0	0	0	0	0	0	0	0	0	0	0
LCE3C	0	0	0	0	0	0	0	0	0	0	0	0	0	0
AL135842.1	0	0	0	0	0	0	0	0	0	0	0	0	0	0
CRCT1	1.63652	0	41.9194	0	0	0	0.547021	0	13.5759	0	0	0	0	0
LCE3E	0	0	0.390274	0	0	0	0	0	0	0	0	0	0	0
LCE3D	0	0	0	0	0	0	0	0	0	0	0	0	0	0
LCE3B	0	0	0	0	0	0	0	0	0	0	0	0	0	0
LCE3A	0	0	0	0	0	0	0	0	0	0	0	0	0	0
LINC00302	0	0	0	0	0	0	0	0	0	0	0	0	0	0
LCE2D	0	0	0	0	0	0	0	0	0	0	0	0	0	0
LCE2C	0	0	0	0	0	0	0	0	0	0	0	0	0	0
LCE2B	0	0	0	0	0	0	0	0	0	0	0	0	0	0
LCE2A	0	0	0	0	0	0	0	0	0	0	0	0	0	0
LCE4A	0	0	0	0	0	0	0	0	0	0	0	0	0	0
C1orf68	0	0	0	0	0	0	0	0	0	0	0	0	0	0
KPRP	0	0	0	0	0	0	0	0	0	0	0	0	0	0
LCE1F	0	0	0	0	0	0	0	0	0	0	0	0	0	0
LCE1E	0	0	0	0	0	0	0	0	0	0	0	0	0	0
LCE1D	0	0	0	0	0	0	0	0	0	0	0	0	0	0
LCE1C	0	0	0	0	0	0	0	0	0	0	0	0	0	0
LCE1B	0	0	0	0	0	0	0	0	0	0	0	0	0	0
LCE1A	0	0	0	0	0	0	0	0	0	0	0	0	0	0
LCE6A	0	0	0	0	0	0	0	0	0	0	0	0	0	0
SMCP	0	0	0	0	0	0	0	0	0	0	0	0	0	0
IVL	0	0	0	0	0	0	0	0	0	0	0	0	0	0
LINC01527	0	0	0	0	0	0	0	0	0	0	0	0	0	0
SPRR4	0	0	0	0	0	0	0	0	0	0	0	0	0	0
SPRR1A	0	0	0	0	0	0	0	0	0	0	0	0	0	0
SPRR3	6.48848	0.859553	218.499	0	0	0	0	0	0	0	0	0	0	0
SPRR1B	2.4874	0.288103	29.0358	0	0	0	0	0	0	0	0	0	15.2383	0
SPRR2D	1.6778	0.114436	8.48019	0	0	0	0	0	0	0	0	0	0	0
SPRR2A	1.19633	0	15.5789	0	0	0	0	0	0	0	0	0	0	0
SPRR2B	0	0	0	0	0	0	0	0	0	0	0	0	0	0
SPRR2E	0.704702	0.152007	3.78235	0.295415	0	0	0	0	0	0	0	0	0	0
SPRR2F	0.0283089	0	0.981062	0	0	0	0	0	0	0	0	0	0	0
SPRR2G	0	0	0	0	0	0	0	0	0	0	0	0	0	0
LELP1	0.0373819	0	0	0	0	0	0	0	0	0	0	0	0	0
PRR9	0	0	0	0	0	0	0	0	0	0	0	0	0	0
LOR	0	0.191917	0	0	0	0	0	0	0	0	0	0	0	0
PGLYRP3	0	0	0	0	0	0	0	0	0	0	0	0	0	0
PGLYRP4	0	0	0	0	0	0	0	0	0	0	0	0	0	0
S100A9	119.151	50.8282	272.229	102.814	28.3816	59.4712	38.0009	335.618	171.619	15125.3	76.0021	0	0	0
S100A12	1.29553	0.403494	0.993376	0	0.892676	4.88114	0.934017	0	0	2097.45	0	0	0	0
S100A8	125.022	111.431	263.943	105.945	20.7622	68.5115	35.9213	236.111	412.77	22630.7	22.1227	0	35.0328	0
S100A7A	0	0	0	0	0	0	0	0	0	0	0	0	0	0
S100A7L2	0	0	0	0	0	0	0	0	0	0	0	0	0	0
S100A7	0.170269	0	0	0	0	0	0	0	0	0	0	0	0	0
BX470102.3	0	0	0	0	0	0	0	0	0	0	0	0	0	0
S100A6	43.6989	38.0005	51.3116	67.5018	9.28104	23.474	27.5028	116.997	92.8725	5921.51	951.345	203.152	488.622	0
S100A5	0	0	0	0	0	0	0	0	0	0	4.31332	0	34.1274	0
S100A4	164.773	131.824	211.135	348.751	38.1412	67.7305	76.8674	348.977	561.596	7452.97	1831.06	307.772	212.708	0
S100A3	0	0	0	0	0	0	0	0	0	0	0	0	0	0
S100A2	0.113235	0	1.92813	0	0	0	0	0	0	0	0	0	27.5118	0
S100A16	0.212255	0.571974	3.39208	0	1.78196	0	0.631301	1.39833	0	0	0	0	13.885	0
S100A14	0	0	0.390274	0	0	0	0	0	0	0	0	0	0	0
S100A13	28.59	19.5102	25.5835	23.8452	15.0041	37.0761	30.8295	57.4997	8.79044	14.5398	0	0	626.333	0
S100A1	6.01139	3.67643	1.74839	2.46249	7.9348	0	2.33753	4.04081	0	0	0	0	2059.82	0
CHTOP	52.3931	56.1451	49.4105	49.7931	54.7876	57.2229	45.5489	51.1558	80.733	11.2701	66.5533	45.529	62.0897	0
SNAPIN	58.3883	47.3425	41.4853	47.4043	48.9997	50.0437	52.4225	59.4989	56.8048	18.6664	64.5965	125.379	95.8199	0
ILF2	79.7754	55.1282	61.061	67.4071	129.359	88.8798	90.0331	88.4164	144.971	130.246	91.5691	143.392	88.5939	9.26698
NPR1	0	0	0	0.334366	0	0	0	0	0	0	0	0	0	0
INTS3	21.4666	36.173	17.0884	31.81	12.8419	12.9616	23.8188	9.56267	48.1191	0	32.3144	28.3511	0	0
AL513523.2	0.176515	0.467092	0.834506	1.58976	0.522217	0	0	0	0	0	0	0	0	0
SLC27A3	13.9156	12.1557	14.9624	12.4359	16.2961	22.4916	17.8332	4.22887	2.7746	35.4827	14.6959	0	0	0
GATAD2B	23.6812	32.8436	25.6723	17.0245	24.9622	37.4402	28.2247	9.67289	20.5542	9.2829	45.285	0	13.2034	0
DENND4B	35.7948	66.5182	27.001	48.2243	39.1907	49.1025	39.9602	14.3028	43.2863	39.8187	31.7896	0	78.2461	0
CRTC2	20.9919	33.821	13.4196	20.8691	21.6892	39.4236	33.3207	20.5497	14.2554	10.6938	7.06178	37.3804	31.3628	0
SLC39A1	116.387	96.3588	93.6597	92.1315	200.384	117.405	128.562	123.031	90.3573	60.5678	49.3442	0	34.8384	0
CREB3L4	4.83911	4.28874	1.48245	4.40419	5.21914	10.0218	4.3383	6.21554	7.84892	0	5.11185	37.3804	0	0
JTB	188.091	158.968	119.362	176.522	156.151	199.258	157.262	211.248	156.7	169.673	234.51	138.302	298.735	21.2585
RAB13	40.0607	35.0773	40.1217	44.977	51.1496	47.516	40.7164	33.1261	56.373	57.4664	35.62	26.5957	73.1082	0
RPS27	6642.49	3410.72	5752.62	5051.21	5562.62	4878.77	5121.67	9034.25	4037.78	6380.91	12358.6	19529.6	5381.52	9.26698
NUP210L	0.660975	0.815289	1.56354	0.334435	0.532012	1.9168	2.63132	0.910588	0	0	0	0	0	0
TPM3	226.545	199.959	161.866	199.517	363.044	254.388	209.05	228.713	318.072	296.09	342.793	162.337	331.612	0
C1orf189	0.133607	0	0	0	0	0	0	0	0	0	0	0	0	0
C1orf43	115.314	79.4337	94.8189	125.202	93.9233	115.356	126.688	147.573	74.0794	119.798	84.0244	21.474	124.488	0
UBAP2L	23.7727	35.9696	17.681	21.2071	30.3466	39.9111	28.1817	16.1649	16.4585	73.8724	31.717	0	13.2034	0
HAX1	72.2577	60.4068	71.2327	59.8839	71.2392	90.9064	62.7104	91.2388	79.1149	30.1465	89.1929	0	83.537	0
AQP10	0.0540676	0	0.684199	0	0	0	0	0	0	0	0	0	0	0
ATP8B2	2.3414	4.0407	1.84162	14.8617	1.15346	1.95157	0.880278	1.97331	0	0	0	0	0	0
IL6R	60.5732	104.52	49.2831	55.7514	124.488	110.904	89.9653	36.9547	83.8622	70.2278	61.5672	0	15.2383	0
SHE	3.18502	4.86393	4.52704	14.0398	4.13243	0	7.26144	0	0	0	0	0	0	0
TDRD10	1.02527	1.20652	0.362284	0	0	0	3.17739	1.56368	8.1829	0	0	0	0	0
UBE2Q1	14.656	19.9491	13.8457	20.5281	12.4771	26.9299	21.3462	15.128	21.684	45.6757	27.6845	0	31.4228	0
UBE2Q1-AS1	0	0	0	0	0	0	0	0	0	0	0	0	0	0
CHRNB2	0.114774	0	0	0	0	0	0	0	0	0	0	0	13.885	0
ADAR	103.719	158.433	107.994	207.312	117.425	183.486	132.566	42.1071	120.733	116.348	100.591	127.964	110.812	30.9402
KCNN3	0.489975	1.62111	0.634522	3.62091	0.778274	4.91051	0.788134	0	0	0	0	0	77.2576	0
PMVK	68.9238	59.8929	54.9792	53.9417	44.0196	64.873	60.662	85.6182	85.202	41.8374	27.1269	0	79.8533	0
PBXIP1	18.3821	27.4447	26.0178	24.3519	16.1953	14.5389	21.9981	13.6719	22.378	0	97.9587	54.5253	48.0265	0
PYGO2	14.2608	23.2022	15.0801	14.0707	6.71568	11.2905	20.3469	11.6871	48.1287	19.0931	16.2091	0	13.2034	0
SHC1	14.3821	18.355	14.7673	14.8306	15.4379	29.5907	13.5587	7.9554	5.79153	6.99545	16.7093	0	0	0
CKS1B	33.7613	22.1349	37.5937	58.4686	15.7545	11.2816	20.3624	32.0144	286.864	0	61.1594	0	27.2583	0
FLAD1	32.8607	37.5684	29.9128	34.9098	17.7251	30.3049	39.2169	27.3759	5.76142	6.31313	8.02206	0	0	0
LENEP	0	0	0.771251	0	0	0	0	0	0	0	0	0	0	0
ZBTB7B	14.5954	21.7332	8.53672	23.0457	17.0936	8.99652	12.5282	16.3192	13.8427	13.495	16.8277	28.3511	13.3733	0
DCST2	0.747651	0.93902	0.767098	0	0	2.22199	0	0	0	0	0	0	0	0
DCST1	0.271965	0.460855	0	0.539466	1.19071	0	0	0	0	0	0	0	0	0
ADAM15	20.723	32.8743	11.4698	11.3086	20.9314	9.88487	16.8331	17.1362	39.57	17.9446	5.8702	21.474	0	0
EFNA4	12.7614	9.31781	12.2341	10.8719	6.42579	3.09475	11.68	10.9577	7.01467	0	13.5426	49.8251	0	0
EFNA3	2.76572	3.41191	2.95715	3.92831	0.644359	1.16457	2.16284	0	0	0	4.24088	0	0	0
EFNA1	0.0466133	0.138669	0	0	0.747022	0	0	0	0	0	2.62302	0	0	0
SLC50A1	65.4018	67.069	93.2713	66.8169	80.4303	69.1909	71.5944	24.0082	50.7757	44.0686	42.075	51.7315	35.0394	0
DPM3	73.4302	82.9833	63.7427	52.9687	67.7124	56.6372	67.6457	90.8664	83.1099	77.2869	106.468	33.0513	50.7581	0
KRTCAP2	281.4	303.746	230.413	241.847	211.715	179.008	277.901	353.819	181.176	163.775	186.396	124.069	80.0057	0
TRIM46	0.894337	2.44715	0.339976	5.77134	0	0	2.15138	0	5.76057	0	0	0	0	0
MUC1	0.200997	0.222045	0	0	0	0	0	0	0	0	0	0	0	0
AC234582.2	0	0	0	0	0	0	0	0	0	0	0	0	0	0
AC234582.1	0	0	0	0	0	0	0	0	0	0	0	0	0	0
THBS3	1.64316	3.36531	2.94197	2.3732	1.61736	0	1.78092	3.9712	3.62518	0	0	0	0	0
MTX1	26.0352	24.3243	18.5829	18.0015	18.4934	25.8193	28.244	32.2303	36.6471	29.793	23.9008	26.5957	16.6069	0
GBA	36.4394	50.6027	22.9474	37.0014	25.4432	29.4402	45.8262	26.0554	61.1597	26.8504	16.0811	0	19.2693	0
FAM189B	12.6825	19.101	9.7492	18.627	5.73537	2.77339	12.6183	8.74486	21.7064	0	12.436	37.3804	10.3726	0
SCAMP3	47.7313	58.926	35.9558	35.2267	33.5834	34.5181	49.5318	22.4796	46.9751	26.1552	26.8396	0	32.4479	0
CLK2	14.7353	19.6605	7.92082	8.97402	8.61061	16.7676	13.7068	5.86609	34.9715	12.1388	22.4994	33.0513	19.2693	0
HCN3	1.19234	2.63462	1.22786	0	0	0	1.91557	0	7.34475	0	0	0	0	0
PKLR	0	0	0	0	0	0	0	0	0	0	0	0	0	0
FDPS	58.1784	59.247	55.3426	51.5632	51.539	62.821	57.7368	47.9497	200.28	37.9082	75.4894	80.0826	107.202	0
RUSC1-AS1	1.87224	2.44235	2.02661	2.35739	0.314564	1.84393	3.10428	0	3.88933	7.09094	0	0	0	0
RUSC1	10.1515	17.9679	5.05642	12.6582	5.38072	16.6798	10.551	6.0256	4.93759	6.31313	8.31458	0	0	0
ASH1L	75.8047	136.294	70.0522	78.1747	94.5838	134.776	88.9161	18.6244	84.2435	23.5124	61.2187	99.2421	120.04	0
ASH1L-AS1	4.62082	8.25403	4.51505	11.4124	3.0333	6.42806	1.72828	0	0	0	1.5715	0	0	0
MSTO1	11.9517	13.0836	9.02728	7.83356	11.4804	17.3517	10.77	12.3758	0	0	5.73572	0	0	0
YY1AP1	26.9417	32.9714	27.3584	34.3757	26.7051	35.2838	26.2379	14.5262	27.8646	17.1889	22.2805	73.439	110.15	0
DAP3	62.6859	60.6207	58.5888	70.9437	64.0683	74.86	66.2522	59.8683	33.0296	29.6779	64.0285	26.5957	45.3	0
GON4L	62.4888	105.201	58.377	70.9306	65.1755	70.1303	63.3485	13.9358	46.0715	13.2406	31.4595	26.5957	24.9861	0
SYT11	17.5944	25.797	10.1332	17.5742	24.5287	15.0638	19.4735	11.4804	43.3694	41.97	3.64347	0	72.9093	0
RIT1	32.8229	25.8972	22.0475	35.4588	42.5781	39.045	42.1667	22.8776	19.8684	55.0351	44.8815	0	0	0
KIAA0907	43.902	65.8298	66.1257	52.1131	44.3582	61.861	48.9743	6.50075	49.4611	40.0376	32.9184	49.3603	27.2101	0
RXFP4	0	0	0	0	0	0	0	0	0	0	0	0	0	0
ARHGEF2	44.4797	69.8976	42.6403	40.644	62.0211	67.285	59.6242	29.508	18.1145	36.1246	32.8189	51.1156	67.6026	0
SSR2	221.727	160.657	161.31	185.621	186.132	173.337	209.908	248.58	232.429	179.993	323.252	403.913	211.831	0
UBQLN4	10.1725	16.5737	11.5187	7.27613	7.98634	9.01853	8.52728	5.99265	17.4697	37.0912	14.362	25.1357	59.7823	21.6732
LAMTOR2	168.316	145.23	143.913	175.148	92.2116	113.908	150.056	214.596	246.477	184.831	70.2067	65.7125	45.846	0
RAB25	0.110985	0.223448	0	0	0	0	0	0	0	0	0	0	0	0
MEX3A	2.64416	3.34549	1.34387	1.94411	2.58843	2.00786	1.48	3.82472	0	0	0	0	11.6798	0
LMNA	3.35785	9.79148	4.00742	38.1723	10.8194	5.43857	2.10096	1.71059	0	7.54432	23.8641	0	0	0
SEMA4A	4.40949	4.16999	4.99354	5.44183	0.991149	0	2.2566	1.04469	0	21.4423	9.23463	0	20.8351	0
SLC25A44	8.86694	9.17648	8.22105	5.53947	19.7558	18.8309	6.66463	3.5253	27.7131	0	21.6202	0	17.8145	0
PMF1-BGLAP	1.44509	1.18705	3.01426	3.18129	0.442143	1.9168	0.517111	5.25549	3.85368	0	0	0	0	0
PMF1	27.9057	19.1641	22.3279	23.6515	20.2477	37.4746	26.6384	24.1427	60.0312	43.6054	26.0729	117.041	78.9515	0
BGLAP	1.12677	1.36634	1.38886	4.0105	0.846751	0	0.805796	1.18803	3.85368	14.2857	0	21.474	0	0
PAQR6	1.17386	2.20316	0	0	2.04345	1.41966	3.70877	0	0	0	8.98336	0	322.608	0
SMG5	11.6435	19.0715	10.957	12.6356	11.0916	10.1701	14.5868	11.6893	7.47887	13.6636	2.78056	0	0	9.26698
TMEM79	6.6648	9.12245	5.67389	6.15246	3.59938	3.96643	9.34073	3.08745	0	9.90835	6.43302	0	0	0
GLMP	37.2516	40.4438	27.4991	34.127	18.0311	14.6569	35.8898	30.3362	41.7256	43.7042	11.3599	21.474	15.2383	0
VHLL	0	0	0	0	0	0	0	0	0	0	0	0	0	0
CCT3	135.94	135.623	123.813	122.12	112.022	131.422	101.886	90.6187	69.2196	92.8693	88.5796	106.678	71.1408	0
TSACC	0.42202	0.407533	1.00529	0	0	0	1.1058	1.59547	0	0	0	0	0	0
RHBG	0	0.256702	0	0.442149	0	0	0	0	0	0	0	0	0	0
C1orf61	3.96216	5.86911	2.81578	4.80674	6.91965	6.02457	7.08347	5.90526	8.90567	0	9.27643	0	2627.6	0
MEF2D	13.4928	25.9154	15.0999	8.27205	28.4225	12.8861	14.639	8.04321	26.102	20.3092	10.9642	49.3603	30.8046	0
IQGAP3	0.373293	1.06872	2.64265	2.35869	0.828069	0	0.857331	0	192.007	0	0	0	0	0
TTC24	0.0277645	0.159462	0	0	0	0	0	0	0	0	0	0	0	0
APOA1BP	50.9539	41.8983	41.7837	43.3617	29.1161	42.1996	58.5221	56.9674	44.877	23.67	27.6149	0	26.1821	0
GPATCH4	41.6507	40.3722	32.5048	39.756	28.6835	63.0692	26.3116	71.9931	32.9669	0	13.1089	0	0	0
AL365181.2	1.48511	1.31177	1.58106	0	0.349657	1.7196	1.26668	0	0	0	0	0	0	0
HAPLN2	0.0207855	0	0	0	0	0	0	0	0	0	0	0	0	0
BCAN	1.29647	2.31294	1.98292	0.881635	0	0	0.567885	5.48889	0	0	0	0	0	0
NES	0.120999	0	0	0	0	0	0	0	0	0	0	0	0	0
CRABP2	0.0898755	0.394175	0	0	0.926724	0	0	0	0	0	0	0	0	0
ISG20L2	31.5411	41.2452	27.9272	35.9488	55.1305	31.3119	29.1331	19.281	58.6809	29.6379	58.3225	0	0	0
RRNAD1	17.556	19.0821	12.7124	21.2735	9.20518	24.1799	30.8326	9.98302	23.5508	5.22739	0	0	13.3733	0
MRPL24	60.2185	52.8974	62.6262	47.4025	33.6727	46.0127	52.0111	69.6638	66.3496	41.3425	49.2093	21.474	0	0
HDGF	20.5171	26.8945	22.8729	21.3843	13.2099	20.5532	27.3352	33.3074	46.1441	26.7991	4.6842	0	0	51.6796
PRCC	27.3282	32.0181	17.9229	15.529	23.6954	25.7596	26.0252	29.4731	28.5122	26.4108	55.317	130.136	16.6069	0
SH2D2A	0.841345	0.178252	0.298888	0	3.10023	0	1.40375	0	0	0	106.024	0	0	0
NTRK1	0	0	0	0	0.441691	0	0	0	0	0	0	0	0	0
INSRR	0	0	0	0	0	0	0	0	0	0	0	0	0	0
PEAR1	0	0	0	0	0	0	0	0	0	0	0	0	0	0
LRRC71	0	0	0	0	0	0	0	0	0	0	0	0	0	0
ARHGEF11	20.4591	31.6548	19.4328	19.6844	6.81335	10.7497	14.6685	6.38533	39.9412	7.54432	0	0	0	0
ETV3L	0.148929	0	0	0	0	0	0	0	0	0	0	0	0	0
ETV3	6.55626	11.5702	5.90318	9.69693	17.2718	22.9136	13.6417	3.187	3.79098	6.99545	18.0088	0	0	0
FCRL5	0	0	0	0	0	0	0	0	0	0	0	111.379	0	0
FCRL4	0	0	0	0	0	0	0	0	0	0	0	0	0	0
FCRL3	0.10914	0	0	0	0.751239	0	0.604648	0	0	0	8.08791	103.483	0	0
FCRL2	1.65299	3.33993	1.50671	11.9424	2.45663	0	3.49238	0	13.9268	0	4.49479	0	0	0
FCRL1	0	0.177469	0	0.447183	0	0	0	0	0	0	0	40.3877	0	0
CD5L	1.96496	1.03142	0.74358	6.45307	0	1.17684	0.643733	2.222	0	0	0	0	0	0
KIRREL	0	0	0	0	0	0	0	0	0	0	0	0	0	0
CD1D	6.30383	6.35644	5.67439	6.2554	1.64634	1.98596	7.18308	10.8676	2.78806	48.0027	0	0	0	0
CD1A	0	0	0	0	0	0	0	0	0	0	0	0	0	0
CD1C	0.286199	0.212536	0	0	0.42835	0	0.809343	0	0	6.4041	0	0	0	0
CD1B	0	0	0	0	0	0	0	0	0	0	0	0	0	0
CD1E	0.245222	0	0	0	0	0	0	0	0	6.88942	0	0	0	0
OR10T2	0	0	0	0	0	0	0	0	0	0	0	0	0	0
OR10K2	0	0	0	0	0	0	0	0	0	0	0	0	0	0
OR10K1	0	0	0	0	0	0	0	0	0	0	0	0	0	0
OR10R2	0	0	0	0	0	0	0	0	0	0	0	0	0	0
OR6Y1	0	0	0	0	0	0	0	0	0	0	0	0	0	0
OR6P1	0	0	0	0	0	0	0	0	0	0	0	0	0	0
OR10X1	0	0	0	0	0	0	0	0	0	0	0	0	0	0
OR10Z1	0	0	0	0	0	0	0	0	0	0	0	0	0	0
SPTA1	0	0	0	0	0	0	0	0	0	0	0	0	0	0
OR6K2	0	0	0	0	0	0	0	0	0	0	0	0	0	0
OR6K3	0	0	0	0	0	0	0	0	0	0	0	0	0	0
OR6K6	0	0.216439	0	0	0	0	0	0	0	0	0	0	0	0
OR6N1	0	0	0	0	0	0	0	0	0	0	0	0	0	0
OR6N2	0	0	0	0	0	0	0	0	0	0	0	0	0	0
MNDA	229.199	234.951	175.786	270.35	199.749	238.509	301.547	169.153	166.099	915.788	90.3262	124.555	13.3733	0
PYHIN1	2.12259	4.66584	3.69954	4.45463	0.636536	0	1.255	1.36231	0	0	157.252	37.3804	0	0
IFI16	391.276	464.719	268.898	407.406	269.792	423.403	383.479	324.932	484.465	257.55	349.661	380.106	89.8426	19.2012
AIM2	8.61562	10.1954	7.00084	11.2443	0.852545	0	5.26411	8.09681	3.08543	0	0	51.1156	0	0
CADM3	0.324569	0.275717	0	0.172965	0	2.44814	0	0	0	0	0	0	0	0
CADM3-AS1	0	0	0	0	0	0	0	0	0	0	0	0	0	0
ACKR1	0	0	0	0	0	0	0	0	0	0	0	0	0	0
FCER1A	50.9025	55.0694	81.0647	35.987	11.443	12.4245	43.3973	14.3361	25.1851	0	0	0	45.715	0
OR10J3	0	0	0	0	0	0	0	0	0	0	0	0	0	0
OR10J1	0	0	0	0	0	0	0	0	0	0	0	0	0	0
OR10J5	0	0	0	0	0	0	0	0	0	0	0	0	0	0
APCS	0	0	0	0	0	0	0	0	0	0	0	0	0	0
CRP	0	0	0	0	0	0	0	0	0	0	0	0	0	0
DUSP23	78.7115	70.9172	55.1988	81.5943	42.1048	49.6013	73.6075	114.315	76.5187	119.94	42.6764	0	43.8499	0
FCRL6	0.0262565	0	0.794036	0	0	0	1.36306	0	0	0	99.1093	0	0	0
SLAMF8	19.7322	18.1795	11.1564	19.717	3.81697	22.0996	14.6774	18.147	8.04524	62.809	2.49039	0	0	0
C1orf204	1.51936	2.33141	1.57063	1.94157	0.543204	0	0	0	0	0	11.403	0	0	0
VSIG8	3.20823	6.18163	2.7629	1.28314	1.25917	0	1.9064	0	3.9176	0	0	0	0	0
CFAP45	0	0	2.76602	0	0	0	0	0	0	0	0	0	0	0
TAGLN2	38.71	31.944	37.1249	42.2499	26.8096	26.9246	30.1011	52.8887	111.493	327.483	165.85	348.626	34.6302	0
IGSF9	0	0	0	0	0	0	0	0	0	0	0	0	0	0
SLAMF9	0.0576255	0	0	0	0	0	0	0	0	0	0	0	0	0
LINC01133	2.15157	2.53869	4.8773	6.5016	0.67635	1.98031	2.60725	0.779087	0	19.1939	0	0	0	0
PIGM	20.7991	29.4817	22.0283	20.1123	16.4583	32.6911	25.0292	9.93508	13.4313	44.4744	20.8081	0	0	0
KCNJ10	0.0377973	0.18562	0	0	0.498877	0	0	0	0	0	0	0	34.5964	0
KCNJ9	0.0278368	0	0	0	0	0	0	0	0	0	0	0	0	0
IGSF8	14.4835	10.4103	14.5415	12.9747	19.4661	15.6479	16.0129	9.30181	32.9641	0	22.0034	28.3511	13.885	0
ATP1A2	1.40608	8.14673	6.63356	23.1236	1.11967	3.17361	1.1078	1.89641	16.8702	0	0	0	66.3114	0
ATP1A4	1.04911	0.974893	0	15.9028	0	0	0	0	2.78896	0	0	0	0	0
CASQ1	0.0465726	0	0	0	0	0	0	0	0	0	0	0	13.885	0
PEA15	84.1385	95.6753	83.8083	84.0564	154.885	83.6079	99.6483	88.1819	98.0295	66.6483	35.7932	22.7645	377.228	0
DCAF8	36.2006	49.581	32.4142	31.7385	37.7817	41.7562	41.9816	18.2783	31.8837	38.251	43.2317	88.288	46.4551	0
PEX19	14.846	13.1843	15.3218	13.7626	8.56386	6.08275	16.9934	11.266	12.7222	19.1939	14.907	0	16.6069	0
COPA	53.0157	82.4082	42.0002	62.9382	58.7661	48.6628	49.7899	37.5267	63.201	72.4686	29.6504	53.4868	21.9854	21.6732
NCSTN	55.014	75.511	53.2419	58.2912	54.0784	78.9306	82.1893	18.4215	18.313	39.101	31.4778	44.2385	20.8351	21.6732
NHLH1	0.271044	0.232064	0	0	0	0	0	0	0	0	0	0	0	0
VANGL2	0.0760208	0.167785	0	0	0	0	0	0	0	0	0	0	0	0
SLAMF6	0.338326	1.51888	3.61147	3.48007	1.1761	0	0	0	0	0	25.823	0	0	0
CD84	165.938	229.985	124.223	144.91	260.167	285.635	173.496	104.684	123.071	20.4638	154.432	80.3283	63.6054	21.6732
SLAMF1	0.116033	0	0	0	0.936308	0	0.583758	0	0	5.22739	31.512	0	0	0
CD48	3.1397	2.61274	0	6.0588	2.18816	4.0936	1.36763	18.2368	2.78896	455.047	320.438	351.917	13.6051	0
SLAMF7	1.6881	2.92595	0.807832	11.5402	3.48748	2.53086	1.94992	0	0	0	54.9923	0	0	0
LY9	0.646822	1.1387	2.90399	6.7228	0.551164	2.61937	0	0	0	0	38.5896	70.8342	0	0
CD244	1.33787	1.51623	3.08732	0	1.74477	0	5.56444	0.709563	0	32.0723	6.78113	0	0	0
ITLN1	0	0	0	0	0	0	0	0	0	0	0	0	0	0
ITLN2	0	0	0	0	0	0	0	0	0	0	0	0	0	0
F11R	13.7456	20.8447	13.7072	14.6784	17.5667	10.467	15.3122	5.32273	65.3851	26.0833	13.0121	25.1357	0	0
TSTD1	33.6875	28.564	32.6096	23.1952	7.67292	11.5312	29.1193	55.4533	24.8251	17.3442	118.984	116.387	148.161	0
USF1	13.6544	20.3712	10.3987	9.41657	8.39146	12.9569	16.4673	6.94379	0	12.6269	16.1253	0	0	0
ARHGAP30	62.9067	94.4831	54.4136	59.0445	58.9143	94.162	77.6551	28.9618	61.4945	39.4536	93.3258	139.114	0	0
AL591806.1	0.0231551	0	0	0	0	0	0	0	0	0	0	0	0	0
PVRL4	0.181108	0	1.25441	0.458254	0	0	0	0	0	0	0	0	0	0
KLHDC9	0.0503579	0.361531	0	0	0	0	1.7445	0	0	0	0	0	13.2034	0
PFDN2	144.633	164.171	133.619	151.923	156.44	156.121	128.019	149.523	203.153	113.471	109.926	77.2898	376.328	0
NIT1	30.0729	32.9714	22.1749	31.7091	21.308	39.6132	35.8226	15.4663	13.226	10.4767	14.6942	0	70.1788	0
DEDD	15.0222	14.2515	15.3993	19.1763	22.0814	21.7443	8.45099	15.0382	7.7591	18.2735	6.88276	0	50.4809	0
UFC1	163.854	119.591	135.815	148.164	110.565	133.558	127.962	230.147	129.76	169.003	156.719	92.1388	397.773	0
USP21	8.90931	10.5894	5.2071	3.499	9.34895	25.8069	8.03324	4.55501	11.907	14.2857	27.6208	21.474	20.8351	0
PPOX	11.6694	15.1815	9.11592	10.4695	6.89889	10.462	12.344	2.62501	20.1037	7.09094	4.51905	0	0	0
B4GALT3	19.8917	20.3986	15.8271	21.5812	20.1993	25.3668	24.675	15.5212	36.3423	0	44.3258	0	0	0
ADAMTS4	1.90895	4.03435	4.41526	5.82168	5.24788	2.31049	12.4069	0	0	0	10.9798	0	0	0
NDUFS2	116.298	132.615	113.598	118.553	81.9752	115.442	136.492	58.3514	98.551	66.5128	119.496	95.3346	61.5736	0
FCER1G	1986.55	1848.33	1483.83	2159.05	1275.12	1284.28	1987.7	3051.49	1021.39	3467.31	637.212	44.2385	543.753	51.6796
APOA2	0.135197	0.747998	0	0	0	0	0	0	0	0	0	0	0	0
TOMM40L	9.45355	11.4335	7.3893	8.143	8.12436	11.4374	8.65326	13.1407	5.79153	0	4.16583	0	13.6051	0
NR1I3	2.97901	4.83738	7.03321	7.08762	5.22047	1.98031	3.13559	0	0	0	0	25.1357	0	0
PCP4L1	0	0	0	0.332502	0	0	0	0	0	0	0	0	26.1821	0
MPZ	11.9958	16.6955	8.76776	13.524	10.0281	6.98032	14.2797	0	10.6494	0	0	21.474	0	0
SDHC	112.84	95.9765	106.186	139.47	87.6605	88.371	104.851	125.974	127.988	107.676	60.2818	121.37	135.98	0
CFAP126	0.0984203	0	0	0	0	0	0	0	0	0	0	0	0	0
FCGR2A	479.405	395.41	442.5	410.194	465.073	394.846	526.763	360.42	247.052	177.837	72.8484	0	202.784	97.4382
HSPA6	81.5601	125.368	1189.63	199.417	80.5214	108.751	61.195	26.5262	21.3593	173.23	603.494	0	843.514	33.9098
FCGR3A	1437.97	1223.95	1275.34	1067.47	640.561	845.257	1404.34	1371.35	797.145	451.834	521.765	28.3511	428.979	19.2012
FCGR3B	12.2143	13.1579	9.36005	71.8257	11.5783	9.63887	14.7197	3.31864	2.78896	0	0	0	0	0
FCGR2B	21.5394	15.2903	23.7337	8.27587	6.10596	6.40163	26.5633	39.363	8.12657	12.8082	0	61.4024	19.2693	0
FCRLA	0.173328	0	0	0	0	0	0	0	0	0	0	150.219	0	0
FCRLB	1.78608	3.50089	6.94502	1.79153	0	1.97239	1.02997	3.81008	2.7746	0	0	0	0	0
DUSP12	24.9373	34.5227	27.9302	35.2441	16.7381	28.7158	18.184	11.6835	31.9923	6.17475	40.3269	0	58.466	0
ATF6	91.9119	105.622	70.1955	71.0716	146.907	180.655	107.859	48.5207	72.689	6.31313	61.8506	58.8544	60.798	55.583
OLFML2B	29.7318	35.0401	29.6038	19.3448	47.1936	43.4836	28.7669	16.8263	27.732	18.3427	4.43734	0	38.9842	0
NOS1AP	1.43641	0.509578	2.12338	2.48504	3.43086	11.9089	3.86445	0	0	0	2.49039	0	0	0
C1orf226	0.0692877	0.413355	0	0	0.869842	0	0	0	0	0	0	0	0	0
C1orf111	0	0	0	0	0	0	0	0	0	0	0	0	0	0
SH2D1B	0.0591243	0	0	0	1.14393	0	0	0	0	15.6324	28.1919	0	36.8759	0
UHMK1	50.5823	70.6226	50.0758	38.8524	35.7196	36.8013	37.0911	34.9553	84.8048	17.5649	63.0313	48.0697	36.5604	0
UAP1	9.24249	6.20228	10.0731	10.1671	33.1381	9.97022	12.6412	10.5668	16.8702	0	45.0973	0	11.6128	0
DDR2	0.398975	0.183811	0	0	1.03276	0	0	0	0	0	0	0	0	0
HSD17B7	53.5168	82.0802	72.502	87.9721	29.5834	52.9361	56.7134	14.0729	62.8026	14.6353	33.722	21.474	36.8759	0
CCDC190	0.0367898	0	0	0	0	0	0	0	0	0	0	0	0	0
RGS4	0.247255	0	0	0	1.45597	0	0	0	0	0	0	0	67.9832	0
RGS5	1.0633	1.50696	0.195915	0.970125	3.28416	2.66725	3.1145	0	0	0	0	0	0	0
NUF2	0.965716	1.00319	0	1.257	1.3871	3.69118	1.4996	0	56.6313	0	19.2099	0	0	0
PBX1	2.34069	3.79206	2.89178	7.69429	5.04302	15.4566	4.07337	0	0	0	0	0	82.32	0
LMX1A	0	0	0	0	0	0	0	0	0	0	0	0	0	0
RXRG	0.0611199	0	0	0	0	0	0	0	0	0	0	0	0	0
LRRC52	0	0	0	0	0	0	0	0	0	0	0	0	0	0
MGST3	206.899	176.598	160.006	201.47	197.897	198.92	207.134	249.928	348.205	171.34	145.346	92.3082	539.305	0
ALDH9A1	44.9033	33.8664	37.1854	25.99	44.7582	60.4094	47.5305	67.1076	39.6273	27.0914	27.9615	40.3877	132.607	0
TMCO1	165.983	151.807	106.835	110.69	145.793	118.076	187.551	117.646	207.11	122.814	104.212	28.3511	100.961	0
UCK2	10.2861	14.623	9.47803	9.67472	7.09445	5.12523	8.19938	22.7079	32.0444	7.54432	0	0	0	0
FAM78B	0.111007	0.899502	0.21434	0	0	0	0	0	0	0	0	0	0	0
POGK	22.4415	28.2372	18.6627	17.5105	18.7371	22.5765	24.3118	19.2632	41.7856	0	12.4023	37.3804	30.3324	33.9098
TADA1	6.2827	7.80927	5.62051	3.11903	6.96604	4.21254	5.91337	1.34499	3.62518	0	0	0	0	0
ILDR2	0	0	0	0	0	0	0	0	0	0	0	0	0	0
MAEL	0.753609	2.49552	2.38422	8.45262	0	5.68958	0.879391	0	0	0	0	0	30.3324	0
GPA33	0	0	0	0	0	0	0	0	0	0	2.43964	0	0	0
DUSP27	2.64953	4.50924	3.5428	6.81929	1.60766	0	3.6971	2.45819	7.25037	0	2.85193	0	0	0
LINC01363	0.112783	0.461402	1.20313	2.58038	0	0	0	0	0	0	0	0	0	0
POU2F1	15.1909	24.3476	12.7321	18.6591	16.7908	31.308	12.8283	7.39017	57.1644	0	26.4989	0	13.885	0
CD247	0.795645	1.09955	0	0.400873	1.27844	2.6714	1.74486	0	0	0	362.956	42.9479	54.4203	0
CREG1	290.281	215.605	201.837	283.41	300.143	233.375	281.332	307.269	226.289	116.233	99.7565	0	125.267	60.2773
RCSD1	248.32	406.93	270.336	181.071	98.9226	217.546	210.719	67.9118	175.521	103.272	216.795	162.306	77.4553	0
MPZL1	96.4885	127.445	79.5812	95.749	77.223	177.099	112.309	51.971	69.4659	30.6068	49.1789	28.3511	52.4296	0
ADCY10	0.276261	1.08644	0.662251	0.948355	0	0	0	0	0	0	0	0	0	0
MPC2	184.243	105.197	159.808	167.404	108.759	185.152	115.288	278.886	228.085	18.4808	59.0362	62.5161	205.846	0
DCAF6	40.2322	51.4414	49.8484	44.7497	34.7612	58.1637	35.2136	12.5259	19.3384	19.0931	24.4937	0	13.3733	0
GPR161	5.08346	8.03574	5.47687	3.52613	1.85458	13.9858	5.16115	1.5361	2.44663	0	10.5989	0	0	0
TIPRL	34.3949	45.5395	35.656	34.5438	24.3459	54.8778	39.2876	25.6357	70.7702	38.3749	58.1115	119.792	123.266	0
SFT2D2	59.9713	83.5847	44.3057	55.9762	58.5702	138.004	82.0632	38.0313	123.636	20.3851	57.5619	22.7645	72.0026	0
TBX19	3.70053	4.05258	3.33213	4.09642	2.42633	1.16457	3.23086	2.41858	3.34589	0	0	0	0	0
XCL2	0.175353	0	0	0	0	0	0	0	0	0	138.572	0	64.086	0
XCL1	0.251081	0	3.99676	0	0	0	1.31508	0	0	0	81.4769	0	64.086	0
DPT	0	0	0	0	0	0	0	0	0	0	0	0	0	0
LINC00626	0	0	0	0	0	0	0	0	0	0	0	0	0	0
LINC00970	0.0501585	0.362482	0	1.09493	0	0	0	0	0	0	0	0	0	0
ATP1B1	63.844	72.5571	52.6292	43.2762	43.7296	47.0111	52.7797	37.2872	74.4259	39.8512	26.0468	0	223.933	0
NME7	8.08248	10.244	4.14907	6.1947	3.79712	14.303	6.94366	0	2.14953	0	32.8707	25.1357	33.2138	0
BLZF1	16.7217	18.4873	15.9852	36.4672	12.3046	15.3106	23.936	8.59828	11.2397	22.8487	5.87268	0	0	0
CCDC181	0.0503476	0	0	0	0	0	0	0	0	0	0	0	0	0
SLC19A2	1.96525	2.23007	3.88122	2.86014	7.06908	1.98496	5.40486	0	0	20.4605	10.1601	0	0	0
F5	0	0	0	0	0	0	0.4294	0	0	0	0	0	0	0
SELP	0	0	0	0	0	0	0	0	0	0	0	0	0	0
C1orf112	14.0225	18.9611	10.1066	19.03	15.1451	28.9357	18.7928	0.850433	67.3639	0	24.2533	0	19.2693	0
SELL	40.0017	37.8681	41.4098	54.7725	28.8228	54.4257	50.6224	34.5391	50.9979	175.3	95.5562	489.831	14.1977	0
SELE	0	0	0	0	0	0	0	0	0	0	0	0	0	0
METTL18	14.5232	13.3602	12.628	17.0007	6.19998	9.3467	22.0603	11.5074	3.85368	0	21.7038	33.0513	0	0
SCYL3	12.5109	18.404	17.2598	13.0246	13.7109	9.59748	24.5947	3.17156	20.1285	0	4.95886	0	0	0
KIFAP3	10.7186	11.6455	8.49573	9.74115	7.5229	12.514	15.5093	7.83462	12.4255	0	14.2662	28.3511	25.4978	0
METTL11B	0	0	0	0	0	0	0	0	0	0	0	0	0	0
LINC01142	0	0	0	0	0	0	0	0	0	0	0	0	0	0
GORAB	9.39457	11.5605	4.81516	3.61043	2.90672	12.8457	6.3743	8.04176	2.11447	6.99545	5.66743	33.0513	0	0
PRRX1	0	0	0	0	0	0	0	0	0	0	0	0	0	0
MROH9	0	0	0	0	0	0	0	0	0	0	0	0	0	0
FMO3	0.0627349	0.430801	0	0.199518	0	0	0	0	0	0	0	0	0	0
FMO2	0	0	0	0	0	0	0	0	0	0	0	0	0	0
FMO1	0.0275639	0.191657	0	0.316242	0	0	0	0	0	0	0	0	0	0
FMO4	3.41859	3.60029	0	5.70149	5.21075	4.3041	3.54256	0	0	0	2.85486	0	0	0
PRRC2C	155.264	225.261	173.579	133.579	171.815	190.349	124.794	81.3092	132.67	91.1584	181.545	163.249	43.5841	0
MYOC	0	0	0	0	0	0	0	0	0	0	0	0	0	0
VAMP4	13.4497	14.3814	13.778	14.2558	8.33187	2.22199	13.1612	16.6001	2.14953	0	20.2631	26.5957	13.6051	19.2012
METTL13	12.9135	11.8814	11.1584	11.9642	6.05007	9.45896	11.5198	11.6607	7.44125	24.4105	5.20964	22.7645	10.3726	0
DNM3	3.85195	5.64934	8.33663	6.3854	2.87828	1.27635	1.82525	2.20588	13.5021	0	4.43734	0	0	0
DNM3OS	0	0	0	0	0	0	0	0	0	0	0	0	0	0
PIGC	32.8634	25.7168	24.3144	41.0245	22.5956	34.9613	32.9522	19.4744	36.7068	50.4063	20.3861	69.5437	19.2693	0
C1orf105	0	0	0	0	0	0	0	0	0	0	0	0	0	0
SUCO	14.5817	20.5993	17.106	19.2583	13.3456	22.0561	9.24411	2.61402	22.9376	0	5.36458	0	0	0
FASLG	0	0	0	0	0	0	0	0	0	0	24.9379	0	0	0
TNFSF18	3.60787	3.41425	0.81915	1.65862	311.678	82.9033	38.2974	1.15917	0	0	0	0	34.8384	0
TNFSF4	1.20551	0.146043	2.08661	0.688754	3.30324	3.42667	2.10543	0	0	0	4.58531	0	0	0
PRDX6	103.101	70.8089	113.366	84.1366	126.061	92.0381	94.8614	155.588	105.308	158.846	102.946	86.7407	270.237	96.0491
SLC9C2	0.201799	0.231494	0	0	0.497728	0	0	0	0	0	0	0	0	0
ANKRD45	0.220861	0.145892	1.97988	0	0	0	1.95813	0	0	0	0	0	0	0
KLHL20	16.7232	29.6188	6.87813	19.5065	25.5576	20.1416	19.7399	12.492	11.3708	0	15.8625	0	0	0
CENPL	5.25214	8.57795	17.7073	12.3416	4.10222	3.28914	3.74404	3.21294	58.8376	0	15.1671	0	0	0
DARS2	5.444	5.8598	6.53194	5.39673	3.06445	8.84046	13.4618	3.60407	0	10.6956	2.85193	0	13.885	0
GAS5-AS1	0.224687	0.737833	0	0.50385	0.45541	0	0	0	0	0	0	0	0	0
ZBTB37	21.1956	33.1788	18.3142	18.6735	5.58755	23.9827	25.9931	5.53157	7.44125	17.2507	10.5742	0	0	0
SERPINC1	0.0633299	0	0	0	0	0	0	0	0	0	0	0	0	0
RC3H1	37.9998	56.7927	34.4992	35.9463	41.8819	67.7673	46.9463	23.3983	40.8862	31.8659	48.8217	0	19.2693	0
RABGAP1L	38.1496	48.8751	37.0659	156.775	37.8685	48.4417	40.4438	17.6728	89.8481	66.6893	42.7919	26.5957	13.2034	0
GPR52	0.0712251	0	0	0	0	0	0	0	0	0	0	0	0	0
CACYBP	123.822	85.3141	136.915	61.0827	56.0981	86.7347	80.7377	164.413	190.31	109.67	157.349	94.913	350.324	0
MRPS14	50.4445	40.7844	40.2678	56.752	43.8185	43.8054	50.3961	59.4967	94.4403	57.4484	32.0849	121.95	27.0884	0
TNN	0	0	0	0	0	0	0	0	0	0	0	0	0	0
KIAA0040	6.13545	9.28921	4.75039	10.5712	6.35761	1.84393	6.46415	7.98655	24.5227	6.22278	0	51.1156	0	0
TNR	0.121958	0	0.520081	0	0	0	0	0	0	0	0	0	13.885	0
RFWD2	18.6417	23.27	14.1772	21.9802	19.0807	30.4246	24.0737	16.1014	13.6356	24.5918	12.5007	0	15.2383	0
PAPPA2	0.0570563	0.25123	0.803895	0	0	0	0	0	0	0	0	0	0	0
ASTN1	1.96826	1.85636	0.347101	0	6.71045	6.47236	7.97514	0	0	0	0	0	0	0
BRINP2	0.910809	1.20867	0	0.423988	0.815715	6.72624	3.2669	0	0	0	0	0	16.6069	0
SEC16B	1.73894	5.38983	1.58802	2.02834	0	4.6822	3.51211	0	8.1829	0	0	0	0	0
RASAL2-AS1	0.836262	1.89758	1.85674	0.252399	1.45539	0	0.694577	0	0	0	0	0	0	0
RASAL2	20.3905	33.1378	18.6075	20.857	30.6463	13.8674	26.0943	4.81729	51.0459	6.9025	10.5989	0	0	0
LINC00083	0	0	0	0	0	0	0	0	0	0	0	0	0	0
TEX35	0	0.24556	0	0	0	0	0	0	0	0	0	0	0	0
C1orf220	2.12035	5.09343	1.69974	8.71694	0.946477	1.36529	4.06832	0	11.907	0	0	0	0	0
RALGPS2	11.7349	18.1755	12.8936	18.9706	7.99413	2.45525	8.5888	3.39065	0	11.8694	0	121.93	20.7564	0
ANGPTL1	0.0895537	0.174513	0	0	0	0	0	0	0	0	0	0	17.8145	0
FAM20B	4.82446	8.50903	5.78828	5.40251	6.78164	4.31044	5.17849	7.11907	25.1745	0	0	0	0	0
TOR3A	32.6541	30.1633	40.066	38.8696	32.922	19.4494	47.2106	22.0922	50.3162	25.5375	26.1737	70.4317	15.2383	51.6796
ABL2	32.5989	49.7328	38.2081	52.4401	172.631	49.2156	40.3733	20.2305	76.8912	14.2857	11.3723	0	0	0
SOAT1	103.33	109.004	75.2812	90.9703	129.532	135.036	135.931	64.7214	75.1237	76.5441	54.8214	22.7645	16.6069	43.1768
AXDND1	0	0	0	0	0	0	0	0	0	0	0	0	0	0
NPHS2	0	0	0	0	0	0	0	0	0	0	0	0	0	0
TDRD5	0	0	0	0	0	0	0	0	0	0	0	0	0	0
FAM163A	0	0	0	0	0	0	0	0	0	0	0	0	0	0
TOR1AIP2	56.0272	72.7093	63.1774	69.3976	69.8716	89.5634	69.4563	39.7769	56.0376	32.8467	34.9877	0	72.0581	0
TOR1AIP1	45.1884	53.6315	39.7015	40.674	45.4186	41.0053	63.7033	40.5785	32.6686	43.7478	43.6524	22.7645	38.4213	0
CEP350	80.0064	119.169	68.9421	75.0622	100.023	107.589	83.8415	52.6515	139.611	72.5889	35.2279	22.7645	23.3596	30.4414
QSOX1	45.1077	57.3767	40.6716	33.2257	65.3815	48.5074	60.2967	25.0099	50.7847	40.6009	27.317	0	27.571	0
LHX4	0.171989	0	0.937789	0	0.417597	0	0.460428	0	0	30.1887	0	0	0	0
ACBD6	25.186	32.1702	16.3913	16.3671	22.9003	33.5109	22.6865	23.9539	13.2123	6.22278	8.59372	0	0	0
OVAAL	0	0	0	0	0	0	0	0	0	0	0	0	0	0
XPR1	12.8965	22.1897	13.068	28.0373	16.2987	9.32183	14.3556	4.99501	14.3082	22.4758	6.00884	0	0	0
KIAA1614	0.961463	3.26233	0.508569	12.4131	1.95386	1.60183	2.70246	0	6.77994	0	0	0	0	0
KIAA1614-AS1	0.695564	0.430367	0	2.31092	0	0	1.13228	0	0	0	0	0	0	0
STX6	30.5839	39.3587	27.9068	36.4797	22.3725	31.6074	30.7459	19.5191	11.1969	12.87	30.0746	0	63.7061	0
MR1	37.3327	52.7501	28.59	53.1476	24.1526	22.153	44.2654	17.4322	12.5561	41.6323	42.5469	0	0	0
IER5	45.471	61.384	502.704	41.8926	76.5531	100.96	36.9455	18.8015	78.0751	180.109	36.0299	22.7645	11.6798	0
GM140	0	0	0	0	0	0	0	0	0	0	0	0	0	0
CACNA1E	0	0	0	0	0	0	0	1.25095	0	0	0	0	0	0
ZNF648	0	0	0	0	0	0	0	0	0	0	0	0	0	0
GS1-122H1.1	0	0	0	0	0	0	0	0	0	0	0	0	0	0
LINC01344	0.0386953	0.275986	0	0	0	0	0	0	0	0	0	0	0	0
GLUL	254.819	259.246	385.007	297.425	322.644	493.098	302.28	231.86	241.758	500.654	230.668	53.4868	1610.25	33.9098
TEDDM1	0.0219199	0	0	0.84133	0	0	0	0	0	0	0	0	0	0
LINC00272	0	0	0	0	0	0	0	0	0	0	0	0	0	0
RGSL1	0.917685	1.06442	3.37371	0.449054	0.671885	0	3.00362	0	0	0	4.30797	0	0	0
RNASEL	8.55978	10.6148	8.47626	10.671	9.6145	11.706	10.9789	4.62542	11.0079	0	12.6417	22.7645	0	0
RGS16	97.8504	157.74	590.57	340.593	299.539	254.973	114.002	72.0405	173.734	25.4926	50.5814	28.3511	20.8351	42.831
RGS8	0	0	0	0	0	0	0	0	0	0	0	0	0	0
NPL	92.2253	105.632	63.4317	95.4846	104.569	86.3325	108.173	115.029	98.0335	24.5603	10.3881	28.3511	61.7006	0
DHX9	48.6796	71.7277	39.2706	51.4118	40.5556	54.0192	53.9539	44.4446	60.3165	67.3892	29.9377	21.474	56.3541	0
SHCBP1L	0	0	0	0	0	0	0	0	0	0	0	0	0	0
LAMC1	0.162041	0.206637	0	0	0.769962	0	0	0	0	0	0	0	0	0
LAMC2	0.427561	3.45372	0	6.77283	0.550112	0	0	0	0	0	0	0	0	0
NMNAT2	0.101928	0	0	0	0	0	0	0	0	0	0	0	56.5013	0
SMG7	16.8921	33.1977	13.1971	11.4765	8.33006	21.4542	12.0955	5.404	0	26.2848	10.5465	0	13.2034	34.6681
NCF2	43.8332	48.3363	35.5671	33.6036	51.0121	56.3234	43.8935	49.2061	20.4878	234.2	35.6535	21.474	0	0
ARPC5	276.231	222.955	208.269	267.222	303.675	327.835	307.045	348.527	326.018	448.201	308.985	186.435	136.263	0
RGL1	24.3661	30.3645	17.6139	22.1779	111.343	39.2904	25.2198	13.1782	11.907	0	13.9452	0	23.2256	73.8229
APOBEC4	0	0	0	0	0	0	0	0	0	0	0	0	0	0
COLGALT2	0.0850437	0	0	0	0	0	0	0	0	0	5.37496	0	0	0
TSEN15	19.7851	15.7763	10.8322	26.7928	12.626	12.9126	14.9785	15.0422	29.3833	4.38068	43.0871	0	0	0
C1orf21	0.408496	0.243238	0	0	0	0	0.66538	0	0	0	88.082	0	57.7238	0
EDEM3	30.489	49.217	23.9053	33.6728	22.3676	35.1511	35.1077	11.4878	25.8895	66.1994	34.226	0	0	0
FAM129A	36.3488	52.1097	33.8078	34.884	13.4421	31.8329	23.5932	31.1748	62.8989	0	50.4188	0	25.2849	0
GS1-120K12.4	0	0	0	0	0	0	0	0	0	0	0	0	0	0
RNF2	23.9229	19.5289	14.8915	23.9589	21.7262	21.6852	15.1409	12.9862	20.4266	30.1887	29.3452	0	17.8145	0
TRMT1L	18.1817	21.3038	14.43	22.4544	17.8092	22.4952	18.1642	5.56186	0	14.2857	9.27523	0	13.3733	0
SWT1	4.01708	3.71663	2.73746	4.57592	3.41196	4.25004	5.47888	0	0	0	0	0	0	0
IVNS1ABP	53.7582	70.8493	53.5371	66.5823	106.898	66.4825	66.3645	25.058	43.9687	155.738	54.556	26.5957	33.467	0
GS1-279B7.2	0.253181	0.674038	0.958441	0	0	2.02642	0	0	0	0	0	0	0	0
GS1-279B7.1	0	0	0	0	0	0	0	0	0	0	0	0	0	0
LINC01350	0	0	0	0	0	0	0	0	0	0	0	0	0	0
GS1-204I12.4	0	0	0	0	0	0	0	0	0	0	0	0	0	0
HMCN1	0	0	0	0	0	0	0	0	0	0	0	0	0	0
GS1-174L6.4	0	0	0	0	0	0	0	0	0	0	0	0	0	0
PRG4	0.0802834	0.164087	0	0	0	0	0	0	0	0	0	0	0	0
TPR	81.2072	111.583	56.8832	75.3966	84.9892	93.3385	90.7301	45.3309	159.423	36.4661	101.143	172.165	64.7941	0
C1orf27	36.3213	46.941	30.6968	33.1095	31.4315	45.0898	38.6219	19.3163	56.4901	5.24934	2.33584	0	0	0
AL596220.1	0	0	0	0	0	0	0	0	0	0	0	0	0	0
OCLM	0.216241	0.394511	0	0.722759	0	0	0.441503	0	0	0	0	0	0	0
PDC	0	0	0	0	0	1.49877	0	0	0	0	0	0	0	0
GS1-304P7.3	0.198248	0.251677	0	0	0	0	0	0	0	0	0	0	0	0
PTGS2	1.17488	0.498536	3.68364	1.38589	54.2294	55.1235	2.39676	0	19.2749	26.2308	0	0	0	0
PACERR	0.521203	0.634792	1.53045	2.73	1.83536	2.00514	2.5575	0	0	0	0	0	0	0
PLA2G4A	27.5456	40.6878	22.1986	29.3616	72.2387	53.3356	33.8945	8.18173	5.23559	5.22739	14.8403	28.3511	0	0
LINC01036	0.0640897	0.14102	0.277843	0	0	0	0	0	8.90567	0	0	0	0	0
LINC01037	0.646908	1.16218	0.401268	0	1.21753	0	0	0	2.67599	0	0	0	0	0
ERVMER61-1	0	0	0	0	0	0	0	0	0	0	0	0	0	0
LINC01035	0	0	0	0	0	0	0	0	0	0	0	0	0	0
BRINP3	0.0714538	0	0	0.493202	0	0	0	0	0	0	0	0	0	0
LINC01351	0	0	0	0	0.455051	0	0	0	0	0	0	0	17.9895	0
RGS18	64.4336	81.3042	61.1017	67.791	38.7952	45.3345	67.5827	64.1831	160.983	133.67	32.8708	0	0	0
RGS21	0	0	0	0	0	0	0	0	0	0	0	0	0	0
RGS1	406.865	522.329	2809.45	992.439	1850.85	2211.13	600.129	203.503	509.925	64.1796	403.522	28.3511	485.404	63.6035
RGS13	0.149168	0	0	0.192874	1.97276	1.95544	0.400575	0	0	0	0	0	0	0
RGS2	45.1519	62.4061	457.054	75.7282	144.476	110.687	65.575	28.1625	31.111	1332.56	101.889	25.1357	180.207	0
LINC01032	0	0	0	0	0	0	0	0	0	0	0	0	0	0
UCHL5	23.7966	25.4221	11.8124	16.4343	19.9935	16.0652	21.5344	19.9187	53.3004	20.553	14.0987	0	13.6051	0
TROVE2	60.8811	75.1442	45.6807	60.4282	59.3588	70.8759	56.8943	48.2349	79.9025	78.5925	31.815	21.474	41.9452	0
GLRX2	24.2329	20.7053	25.4491	23.7036	21.2002	21.1467	26.0511	13.2001	29.5324	4.38068	5.48101	22.7645	11.6128	0
CDC73	32.2726	37.2379	26.1818	34.2301	35.9203	36.5157	19.9294	21.0394	26.4786	22.1529	16.4401	0	20.7564	0
B3GALT2	0.136793	0	0	0.226357	0.487216	0	0	0	0	0	0	25.1357	0	0
LINC01031	0	0	0	0	0	0	0	0	0	0	0	0	0	0
KCNT2	0	0	0	0	0	0	0	0	0	0	0	0	0	0
CFH	0.0479953	0	0.856071	0	0	0	0	0	0	0	7.37986	0	0	0
CFHR3	0	0	0	0	0	0	0	0	0	0	0	0	0	0
CFHR1	0.119769	0.147567	0	0	0	0	0	0	0	0	0	0	0	0
CFHR4	0	0	0	0	0	0	0	0	0	0	0	0	0	0
CFHR2	0	0	0	0	0	0	0	0	0	0	0	0	0	0
CFHR5	0	0	0	0	0	0	0	0	0	0	0	0	0	0
F13B	0	0	0	0	0	0	0	0	0	0	0	0	0	0
ASPM	0	0.362241	0	3.01557	0	0	0	0	76.0172	0	19.9602	0	0	0
ZBTB41	8.05632	11.6725	3.59581	8.31334	6.7409	8.60529	5.17942	7.4069	0	0	0	0	0	0
CRB1	0.313175	0.379426	0.645155	2.43188	0	0	0.783616	0	0	0	0	0	0	0
DENND1B	7.43847	12.4404	5.06336	14.8899	3.8096	9.81266	18.0983	9.10426	12.2666	13.6636	7.23757	0	0	0
C1orf53	2.05037	2.25035	0.764368	1.0711	2.66497	5.61855	1.61976	4.13895	0	0	0	0	0	0
LHX9	0	0	0	0	0	0	0	0	0	0	0	0	0	0
NEK7	16.9187	23.3127	19.2995	21.5066	14.6339	12.1213	22.8506	14.0286	35.7567	30.8368	30.8478	0	13.885	0
ATP6V1G3	0	0	0	0	0	0	0	0	0	0	0	0	0	0
PTPRC	334.307	409.697	279.337	324.136	294.486	325.395	435.962	196.53	252.616	529.639	531.497	367.667	162.078	0
MIR181A1HG	20.6224	34.1134	47.561	19.944	7.10403	11.7409	15.1906	5.7913	15.1918	4.38068	36.3119	0	0	0
LINC01222	0	0	0	0	0	0	0	0	0	0	0	0	0	0
LINC01221	0	0	0	0	0	0	0	0	0	0	0	0	0	0
NR5A2	0.156339	0	0	1.73873	0	0	0.612529	0	0	0	0	0	0	0
LINC00862	0.223844	0.379404	0	0	0	0	0.575712	0	0	0	0	0	0	0
ZNF281	30.7668	41.7793	36.3766	50.9508	32.5745	29.0926	45.2841	2.30193	3.08543	59.9041	34.1505	22.7645	36.8759	0
KIF14	0.965878	3.02683	1.8513	12.4501	0	2.18587	0.66538	0	16.8512	0	13.0693	0	0	0
DDX59	18.6228	21.8053	23.2976	22.6197	14.992	22.7849	12.4633	9.52244	34.7536	5.22739	6.79836	0	11.6798	0
CAMSAP2	14.776	22.6456	11.9336	17.6109	16.8941	18.2999	12.2113	10.7314	15.7716	0	0	0	31.4228	0
GPR25	0	0	0	0	0	0	0	0	0	0	0	0	0	0
C1orf106	3.90475	8.07334	5.96662	34.8933	3.76047	6.92004	2.36753	0	0	0	9.57056	0	0	0
KIF21B	7.80256	15.7545	5.84935	6.88529	18.7453	17.1487	10.5114	2.59336	22.1282	0	5.11185	0	17.8145	0
CACNA1S	0	0	0	0	0	0	0	0	0	0	0	0	0	0
ASCL5	0	0	0	0	0	0	0	0	0	0	0	0	0	0
TMEM9	27.5511	26.9776	19.1244	20.6029	12.4651	34.0779	37.3983	24.1259	43.72	0	3.21576	0	0	0
IGFN1	0	0	0	0	0	0	0	0	0	0	0	0	0	0
PKP1	0	0	0	0	0	0	0	0	0	0	0	0	0	0
TNNT2	0.494371	0.594962	0	4.69201	0	0	0	0	0	0	0	0	0	0
LAD1	0	0	0	0	0	0	0	0	0	0	0	0	0	0
TNNI1	0.0987749	0.272792	0	0	0	0	0	0	0	0	0	0	0	0
PHLDA3	13.3327	14.8224	13.9492	23.6432	1.56277	9.60451	12.2542	15.5528	0	0	1.5715	0	52.3642	0
CSRP1	10.2302	8.59071	5.68323	10.7558	11.5359	3.22672	5.60709	25.8544	20.6436	20.9425	18.323	26.5957	365.557	0
NAV1	10.4178	16.0621	11.6576	15.5087	9.44744	17.7091	9.67666	2.68582	5.1999	5.46822	3.90028	0	0	0
IPO9-AS1	2.51389	2.15673	3.35441	4.15204	2.72559	0	1.56842	0	0	0	0	0	0	0
IPO9	21.9235	42.3282	24.9596	49.4577	13.6049	21.7688	14.0689	12.3581	72.5339	0	20.8148	28.3511	78.3622	21.6732
SHISA4	11.4085	10.1671	12.8009	11.3022	6.22218	19.8303	8.36617	8.89858	7.14224	27.7309	2.94756	0	133.314	0
LMOD1	0	0	0	0	0	0	0	0	0	0	0	0	0	0
TIMM17A	42.1501	35.3667	33.1171	30.1482	41.9246	79.0693	50.0573	56.2031	52.4326	42.0264	51.7195	0	82.8671	0
RNPEP	46.0467	45.603	47.0869	33.5859	32.8615	33.7312	53.6263	36.4012	46.4136	39.0594	25.2755	77.7114	36.8759	0
ELF3	1.38088	4.32221	6.29345	7.58878	3.60314	0	0.886827	0	16.2884	0	0	0	0	0
GPR37L1	0.139304	0.964189	0	4.31633	0.582135	0	0	0	0	0	0	0	16.6069	0
ARL8A	22.2012	37.3287	19.1919	16.5895	24.6828	23.7961	24.2532	19.1004	18.7626	0	7.72363	0	52.1142	0
PTPN7	17.7192	26.3938	11.9083	23.2954	28.4406	11.9624	12.1905	2.37375	45.6813	5.22739	60.6986	21.474	112.968	0
LGR6	0	0	0	0	0	0	0	0	0	0	1.5715	0	0	0
UBE2T	7.29936	6.09748	4.34308	11.6388	3.70081	3.85803	7.35505	13.2321	196.753	0	10.2607	0	17.8145	0
PPP1R12B	11.7493	23.7863	8.96721	25.5768	9.12006	12.3736	10.2918	1.87016	12.7709	0	28.8006	0	34.1274	0
SYT2	1.11517	0.361449	0.251058	0	0	0	0	1.13431	0	0	0	0	0	0
KDM5B	10.2665	11.6049	9.39246	10.8929	6.68108	7.01054	7.55108	7.37814	0	0	15.9904	0	17.9895	0
PCAT6	0.859307	1.26718	1.33882	0.464065	0.397086	0	0.460006	0	0	0	0	0	0	0
RABIF	23.1949	23.4809	15.5456	28.4642	21.612	23.8012	23.8206	21.8542	15.9418	20.7145	35.1911	49.8251	0	0
KLHL12	13.2645	16.229	10.12	22.6364	15.1646	15.3868	14.2113	18.0555	11.5794	11.4021	3.7386	28.3511	0	0
ADIPOR1	67.4142	61.8377	55.9472	55.1252	59.3829	75.8359	68.8376	82.8086	77.2227	58.03	48.4658	0	0	110.051
CYB5R1	60.1	60.7011	63.8016	38.3414	64.5709	73.8596	91.7104	31.9276	67.5807	15.0982	40.0557	40.3877	44.5301	0
TMEM183A	29.9002	20.0644	21.0647	33.834	20.7381	28.4853	37.7917	38.8211	17.8192	52.6271	27.4884	28.3511	0	21.2585
PPFIA4	1.71483	2.46923	0.318609	1.45733	4.22799	0	1.48519	0	2.7746	0	0	0	27.5118	0
MYOG	0	0	0	0	0	0	0	0	0	0	0	0	0	0
ADORA1	3.77217	5.5209	1.11652	1.28005	2.31689	1.60183	2.65693	5.87327	4.264	0	6.92773	0	0	0
MYBPH	12.0746	14.8606	20.4691	22.7267	4.89004	5.0316	8.56375	15.6064	7.08802	0	0	0	0	0
CHI3L1	72.1627	77.0209	116.087	128.241	12.5585	26.3467	42.7962	42.1994	97.1295	0	5.89511	0	35.7449	0
CHIT1	1.59255	0.553217	0	3.15968	0.583509	5.10467	2.37585	2.51607	0	0	0	0	0	0
LINC01353	2.85208	2.17807	4.07047	1.1562	6.86715	11.2669	2.68137	6.60684	0	19.1939	2.43964	0	0	0
LINC01136	1.1899	0.862204	1.37782	4.06078	2.15006	11.6307	0	1.38009	0	0	9.27768	0	0	0
BTG2	168.155	206.265	484.045	195.739	561.149	373.041	280.297	85.2224	88.088	271.388	165.372	176.897	79.3964	37.1609
FMOD	0.129162	0	0	0	0	0	0	0	0	0	0	0	0	0
PRELP	1.57387	3.91644	2.84132	16.4859	1.32355	2.01813	0.29748	0	0	0	0	0	0	0
OPTC	0	0	0	0	0	0	0	0	0	0	0	0	0	0
ATP2B4	13.8416	19.2303	14.1249	2.5555	16.0906	18.2744	15.9683	20.6585	8.58148	7.09094	24.924	0	0	0
LAX1	0.145778	0.8558	0	3.93477	0	0	0	0	0	0	8.04514	22.7645	0	0
ZC3H11A	36.0451	57.3302	32.5132	36.9916	38.3664	46.5302	32.0897	28.5077	66.1595	31.2318	21.5945	0	13.3733	0
ZBED6	17.2694	23.3799	18.4013	17.1028	21.5319	17.7894	15.576	0.965512	35.3267	6.99545	4.06464	0	14.1977	0
SNRPE	124.757	83.6609	99.5729	128.436	91.7155	67.6023	87.8336	171.078	313.294	175.545	83.949	0	311.019	21.6732
LINC00303	0	0	0	0	0	0	0	0	0	0	0	0	0	0
SOX13	1.32531	4.28907	1.08492	11.5021	0	0	1.21861	0	0	0	4.44444	0	0	0
ETNK2	0.165669	0.51543	0	0	0	0	0	0	0	0	0	0	0	0
REN	0	0	0	0	0	0	0	0	0	0	0	0	0	0
KISS1	0	0	0.846406	0	0	0	0	0	0	0	0	0	0	0
GOLT1A	0	0	0	0	0	0	0	0	0	0	0	0	0	0
PLEKHA6	0.152223	0.245987	0	0	0.368892	0	0	0	0	0	0	0	44.6262	0
LINC00628	0	0	0	0	0	0	0	0	0	0	0	0	0	0
PPP1R15B	12.5979	22.9296	16.1652	19.7265	28.7384	15.5308	9.64572	11.2841	48.5671	23.0913	24.5811	0	0	0
PIK3C2B	5.65421	9.70491	6.01535	4.4923	4.23917	1.17684	7.20572	0	0	0	4.44444	0	0	0
MDM4	168.614	265.465	151.824	195.12	148.575	221.41	186.97	42.9189	220.409	52.357	129.616	95.3346	11.6798	0
LRRN2	1.89187	6.76806	2.6809	18.0471	2.47375	0	4.00834	0	7.77865	0	0	0	0	0
NFASC	1.55848	7.03874	4.45239	19.5472	1.73723	0	3.0891	1.78248	16.7158	0	0	0	29.8103	0
CNTN2	0	0.155261	0	0	0	0	0	0	0	0	0	0	13.885	0
TMEM81	0.84125	1.7491	4.29927	5.47546	2.40765	2.12847	0.783616	0	0	0	0	0	0	0
RBBP5	24.3313	32.5572	19.2041	31.1907	18.8549	34.1146	35.2122	6.97709	29.0759	21.9474	19.1346	70.8342	0	0
DSTYK	12.807	21.8539	15.7487	17.8975	9.44967	7.51146	16.6543	4.98187	19.9427	12.3707	30.934	0	30.3324	0
TMCC2	0.987006	2.57911	1.61272	1.13083	0.238668	11.3613	0	0	0	0	0	21.474	128.925	0
NUAK2	6.23845	9.15659	8.74122	5.36743	2.93149	13.6741	5.485	0	2.7746	0	11.3097	33.0513	13.6051	0
KLHDC8A	0.0335229	0	0	0	0	0	0	0	0	0	0	0	0	0
LEMD1-AS1	0.0722853	0.101757	0	0	0	0	0	0	0	0	0	0	0	0
LEMD1	0	0	0	0	0	0	0	0	0	0	0	0	0	0
BLACAT1	0	0	0	0	0	0	0	0	0	0	0	0	0	0
CDK18	10.3403	17.7977	14.3907	26.9432	8.03078	5.4762	8.06243	2.41034	11.907	0	5.60488	0	0	0
MFSD4	0.606089	1.01767	1.39768	1.03225	0.624361	1.54576	1.74393	0	0	0	0	0	17.8145	0
ELK4	42.334	70.1798	37.9627	54.0557	51.0697	66.1667	54.5599	11.0658	41.6368	11.2701	73.1765	61.4024	0	0
SLC45A3	0.19165	0	0.323236	0	0.401696	3.02204	0	0	0	0	0	0	0	0
NUCKS1	214.83	250.306	209.595	170.11	144.169	183.569	192.928	234.247	625.013	59.593	128.182	164.942	365.642	0
RAB29	57.7784	77.7539	49.5071	87.1578	51.8139	45.7539	57.8685	47.9157	57.0109	6.9025	74.4696	50.2715	10.3726	0
SLC41A1	5.9699	10.7393	3.22678	3.04459	7.9903	12.2063	4.90242	3.47885	8.90567	6.99545	2.49039	0	19.2693	0
PM20D1	1.08385	1.16813	0	0	5.47466	3.37239	1.68023	0	0	0	0	0	0	0
SLC26A9	0	0	0	0	0	0	0	0	0	0	0	0	0	0
RAB7B	0.088789	2.35078	0	0.724616	12.0106	1.0784	0.998512	0	0	0	7.47921	0	0	0
CTSE	0	0	0	0	0	0	0	0	0	0	0	0	0	0
C1orf186	1.49667	4.80905	6.42087	12.7122	2.9035	4.20792	2.09678	0	3.5122	0	0	37.3804	0	0
AVPR1B	0	0	0	0	0	0	0	0	0	0	0	0	0	0
FAM72A	25.0195	29.4613	28.762	16.1767	43.0096	49.6095	31.7108	16.231	64.2223	10.4767	13.0392	0	0	0
SRGAP2	445.386	714.308	547.765	499.547	539.071	1026.67	559.965	155.862	251.364	96.6129	336.519	22.7645	101.978	0
IKBKE	19.7539	26.8042	20.421	25.7435	23.1259	38.9722	12.4556	9.52641	25.2414	11.4241	17.805	0	20.8351	0
C1orf147	0.333805	0	0	0	0	4.01027	0	0	0	0	0	0	0	0
RASSF5	24.0561	29.2396	21.7828	27.8815	82.7471	22.3304	48.5066	20.3689	8.41453	41.5907	110.156	98.3412	39.216	0
EIF2D	17.2154	18.4999	17.2047	20.0169	14.6065	22.9819	22.9952	24.2653	21.6842	0	4.77548	0	10.3726	0
DYRK3	0	0	0	0	0.818577	0	0	0	0	0	0	0	0	0
MAPKAPK2	15.6012	33.06	14.9107	20.5853	17.429	25.5154	14.9379	13.9616	29.0057	28.2513	16.3507	26.5957	32.4479	0
IL10	18.7525	16.4611	16.7464	28.221	5.44148	9.21714	10.6015	8.27222	27.8912	18.3382	0	0	31.4228	0
IL19	0.0958194	0.260484	1.13448	0	0.64173	0	0	0	0	0	0	0	0	0
IL20	0	0	0	0	0	0	0	0	0	0	0	0	0	0
IL24	0	0	0	0	0	0	0	0	0	0	4.67167	0	0	0
FCMR	2.96322	2.03485	2.80782	3.01257	13.3239	1.1694	4.57883	1.05147	0	0	57.8268	178.477	27.2101	0
PIGR	2.32757	1.34496	1.12077	0.265202	1.66893	4.64389	1.83287	0.898151	11.2542	0	0	0	0	0
FCAMR	0	0	0	0	0	0	0	0	0	0	0	0	0	0
C1orf116	0	0	0	0	0	0	0	0	0	0	0	0	0	0
PFKFB2	13.6024	17.4882	13.2636	13.5951	4.93641	14.8401	17.4353	5.68188	18.5604	6.88942	0	0	0	0
YOD1	5.421	9.49107	2.46318	6.3476	3.18589	2.45525	6.19388	2.194	6.2868	6.17475	0	0	0	0
C4BPB	0.200983	0.346565	0	1.36931	0	0	0	0	0	0	0	0	0	0
C4BPA	0	0	0	0	0	1.49877	0	0	0	0	0	0	0	0
CD55	28.0796	32.0107	27.8031	24.6612	41.7591	20.7886	33.7657	24.4336	3.33683	245.908	55.4179	284.409	29.436	0
CR2	0	0	0	0	0	0	0	0	0	0	0	37.3804	0	0
CR1	0.460809	0.136199	0	1.17921	0.332457	0	1.95154	0	2.71561	40.3462	0	0	0	0
CR1L	0.12169	0	0	0	0.254839	0	0	0	0	0	0	0	0	0
CD46	70.3283	74.4103	57.4328	70.1112	59.7025	75.1785	74.7216	47.215	88.4007	72.9495	64.8414	116.847	0	0
C1orf132	39.8758	75.5658	87.8376	25.7829	66.8687	70.4203	64.5021	2.10267	19.9141	39.4208	28.3257	0	0	0
CD34	0.626664	1.11255	0.913799	0.442149	0	1.43586	0	0	4.30819	0	0	0	0	0
PLXNA2	7.73908	13.9376	4.20097	2.05361	56.5173	24.8025	13.5524	1.50757	8.90567	11.8694	0	0	0	30.9071
CAMK1G	0	0.279255	0	0	0	0	0	0	0	0	0	0	13.2034	0
LAMB3	0	0	0.915489	0	0	0	0	0	0	9.2829	0	0	0	0
G0S2	2.43401	5.07779	2.63749	0.824086	40.8367	0	1.46923	14.9722	0	483.192	4.43734	0	0	0
HSD11B1	0.127245	0.253482	0	0	0	0	0	0	0	0	0	0	0	0
TRAF3IP3	68.629	77.5994	78.7751	71.3618	27.1206	64.7542	89.3916	29.1072	48.1825	75.9287	250.193	222.016	42.0004	0
C1orf74	4.20332	5.09436	3.57375	11.0042	1.49307	9.83808	2.17428	3.83582	13.9268	7.09094	1.5715	0	0	0
IRF6	0.459216	0.364342	1.33037	1.55715	0.315195	0	1.09344	2.17824	0	0	0	0	0	0
DIEXF	13.4625	17.4348	13.7562	15.4374	7.7514	10.3713	13.8464	6.96061	7.9101	0	6.85744	0	0	0
SYT14	0.132019	0.607869	0	2.04979	0	0	0	0	0	0	0	0	0	0
SERTAD4-AS1	0	0	0	0	0	0	0	0	0	0	0	0	0	0
SERTAD4	0	0	0	0	0	0	0	0	0	0	0	0	0	0
HHAT	1.7514	1.95602	3.34192	0.327631	2.38629	3.95713	1.95477	1.77468	20.675	0	4.88014	0	0	0
KCNH1	0.11672	0	0	0	0	0	0	0	0	0	0	0	0	0
RCOR3	20.6409	25.9862	25.5788	27.6895	12.5925	20.4055	22.1039	14.2777	19.864	0	24.5899	0	0	30.4414
TRAF5	6.8504	7.58	4.61878	11.2061	7.83971	16.5066	10.2028	3.72289	17.9706	5.46822	17.7625	28.3511	0	0
LINC00467	11.0544	14.0693	9.65827	8.61196	8.47625	11.9475	14.1816	7.07037	0	19.1939	1.5715	74.7608	45.2478	0
RD3	0.123671	0	0.341689	0	2.64866	0	0.567456	0	0	0	0	0	0	0
SLC30A1	27.7626	45.9741	18.4688	21.6528	52.4296	33.7364	27.6065	7.98857	20.3692	25.654	14.1672	0	26.8511	0
NEK2	0.226684	0.524677	0	1.31691	0.828991	0	0.893789	0	8.45042	0	0	0	0	0
LPGAT1	20.3578	29.6793	16.1603	22.9667	9.25997	13.6014	19.892	19.6088	28.9179	31.2771	7.98044	25.1357	20.8351	0
INTS7	6.4245	8.79387	5.03133	23.8398	6.00932	7.1042	4.98975	1.04469	3.33683	0	13.4295	0	0	0
DTL	0.406447	0	0.732015	1.76467	0	0	0	0	61.0987	0	0	0	0	0
PPP2R5A	7.90843	10.7594	7.38906	10.903	6.17304	10.2933	8.8773	9.84424	2.71561	0	23.4724	0	0	0
TMEM206	20.0307	15.4512	18.3126	16.0043	16.466	25.7248	19.2871	2.32406	29.6063	0	22.1204	0	13.6051	0
NENF	101.706	80.9683	67.4872	96.0534	62.3903	73.5139	82.1555	134.563	200.545	69.6517	46.7436	0	202.25	0
ATF3	3.78961	2.26101	33.854	22.8645	83.179	48.6393	14.3003	4.61362	6.36683	52.0058	0	25.1357	0	0
FAM71A	0	0.255773	2.04782	0	0	0	0	0	0	0	0	0	0	0
BATF3	50.8902	53.9981	48.2319	43.2674	37.3624	67.6135	34.3112	74.1939	13.9506	42.4681	18.6479	0	11.6798	0
NSL1	91.3861	95.6912	56.6537	83.3822	65.0938	82.4946	102.156	84.0938	121.746	33.6328	79.5757	51.1156	0	0
TATDN3	36.4414	41.6744	34.8991	22.969	18.0907	55.4592	30.0148	28.7834	24.9477	35.6914	20.8797	37.3804	0	0
SPATA45	0.10965	0.246416	0.608761	0	0	0	0	0	3.33683	0	0	0	0	0
FLVCR1-AS1	13.5739	22.9418	12.8943	21.4268	5.32681	8.45591	17.5132	3.18109	47.6491	23.878	11.1207	0	31.9714	0
FLVCR1	14.9667	29.8252	20.8804	32.8184	18.9169	27.0841	25.5887	5.8871	44.6205	0	15.5734	0	15.2383	0
VASH2	2.32432	7.41547	2.54835	19.5985	3.33259	0	0.529866	0	19.8037	0	0	0	0	0
ANGEL2	17.8347	29.6091	20.5185	21.1355	16.4664	21.7362	22.6891	11.9463	34.5557	5.22739	13.9296	0	0	0
RPS6KC1	11.183	18.2213	7.94275	10.1837	8.55805	15.7441	11.2597	9.57538	14.9249	12.8082	11.999	0	0	0
LINC00538	0	0	0	0	0	0	0	0	0	0	0	0	0	0
PROX1	3.55723	5.02764	5.07854	2.30367	0.750262	2.53186	4.84272	6.60796	0	0	0	0	16.6069	0
PROX1-AS1	0	0	0	0	0	0	0	0	0	0	0	0	0	0
SMYD2	11.9279	12.1536	5.13294	8.75033	11	10.5627	13.2828	11.8152	32.4197	0	10.8562	0	45.233	0
PTPN14	17.4974	30.6387	21.5511	16.3119	21.8774	47.462	29.4843	2.41298	23.4011	13.2406	10.4949	26.5957	11.6798	0
CENPF	2.99869	3.3646	2.98953	13.4798	0.879953	10.362	0.811089	2.65078	326.255	0	15.7193	0	11.6128	0
KCNK2	0	0	0	0	0	0	0	0	0	0	0	0	0	0
KCTD3	4.84254	9.44358	5.7387	5.5909	2.15425	5.53886	2.20732	7.64879	7.44125	0	0	0	0	0
USH2A	0	0.140669	0	0	0	0	0	0	0	0	0	0	0	0
ESRRG	2.74508	4.00934	1.16858	4.54439	0.508107	7.11855	0.894562	1.48088	0	0	0	0	0	0
GPATCH2	36.1917	65.2492	22.6052	26.7148	27.935	26.8193	26.4127	14.2952	54.0328	6.17475	10.8268	0	24.8162	0
SPATA17	0.181167	0.30915	0	1.29103	0	0	0	0	0	0	0	0	0	0
SPATA17-AS1	0	0	0	0	0	0	0	0	0	0	0	0	0	0
LINC00210	0	0	0	0	0	0	0	0	0	0	0	0	0	0
RRP15	53.333	56.6164	42.3442	41.3712	46.0615	36.5014	45.5753	40.3829	29.1158	20.604	26.5248	54.9468	60.4131	0
TGFB2-AS1	0.0538768	0.222744	0	0	0	0	0	0	0	0	0	0	0	0
TGFB2	0.64638	1.48945	2.33278	1.53596	1.60917	0	1.33786	0	0	0	4.43734	0	0	0
C1orf143	0	0.181221	0	0	0	0	0	0	0	0	0	0	0	0
LYPLAL1-AS1	0.517775	0.899298	0	0	0	4.17307	0	0	0	0	0	0	0	0
LYPLAL1	31.7991	28.4167	21.2468	22.7939	37.9418	40.2128	35.5348	34.2131	10.2505	5.46822	22.5547	45.529	92.0877	0
SLC30A10	0	0.178589	0	0	0	0	0	0	0	0	0	0	0	0
EPRS	43.9357	54.7853	39.3606	37.3705	30.8715	27.2902	35.2385	31.9711	37.7749	18.4207	27.4657	66.9835	126.619	0
BPNT1	7.14106	9.89857	8.2107	17.7851	3.99105	16.8003	14.6763	8.55513	7.22615	6.31313	6.88015	0	0	0
IARS2	27.3525	29.0758	21.2125	36.5345	11.6233	36.3759	29.5437	30.8228	21.9997	6.99545	35.5695	0	25.0531	0
RAB3GAP2	24.2358	32.9339	22.3423	17.6846	19.3068	25.8988	27.654	13.1504	25.9268	24.1142	13.3785	0	0	0
MARK1	0	0	0	0	0	0	0	0	0	0	0	0	0	0
C1orf115	0.372529	0.790853	0.476263	0	0	0	0	0	0	0	0	22.7645	58.1535	0
2019-03-02	3.09205	2.56602	6.84465	1.54911	0.323565	0	0.568744	2.49961	0	0	0	0	0	0
2019-03-01	1.91992	1.49003	1.79049	0.618635	0	0	0.465849	0	3.33683	7.54432	0	0	35.7449	0
RNU6ATAC35P	0	0	0	0	0	0	0	0	0	0	0	0	0	0
LINC01352	0	0	0	0	0	0	0	0	0	0	0	0	0	0
HLX-AS1	0.604997	0.487577	0.5714	0.862899	2.25157	4.11107	0	0.51494	0	0	0	0	0	0
HLX	16.8913	27.6168	15.5726	13.5332	49.563	30.5585	13.5402	12.1861	10.0997	19.0931	9.77071	55.8158	0	0
[truncated: 23,915 more rows]
