# Supplementary material for: Single cell RNA sequencing of human microglia uncovers a subset associated with Alzheimer’s disease
Source: Nat Commun. 2020 Nov 30;11:6129. doi: 10.1038/s41467-020-19737-2 (PMC7704703; doi:10.1038/s41467-020-19737-2)
Supplement: Supplementary file 6 — Supplementary Data 4 [file 41467_2020_19737_MOESM6_ESM.xls]

## Sheet: cluster_fraction_20190425
	1	2	3	4	5	6	7	8	9	10	11	12	13	14
FAM138A	0	0	0	0	0	0	0	0	0	0	0	0	0	0
OR4F5	0	0	0	0	0	0	0	0	0	0	0	0	0	0
FO538757.3	0.000106838	0	0	0	0	0	0	0	0	0	0	0	0	0
FO538757.2	0.209829	0.179915	0.18661	0.247987	0.155709	0.177515	0.166917	0.0948905	0.189655	0.28	0.152778	0.125	0.153846	0
AP006222.2	0.129274	0.0475248	0.112536	0.188406	0.050173	0.112426	0.0947368	0.104623	0.155172	0.04	0.0277778	0.125	0.0769231	0
OR4F29	0	0	0	0	0	0	0	0	0	0	0	0	0	0
OR4F16	0	0	0	0	0	0	0	0	0	0	0	0	0	0
FAM87B	0.000854701	0.000282885	0	0	0.00519031	0	0.00150376	0	0	0	0	0	0	0
LINC00115	0.0449786	0.0347949	0.0698006	0.057971	0.0380623	0.035503	0.0421053	0.00729927	0.0517241	0.04	0.0416667	0.125	0.0384615	0
FAM41C	0.0201923	0.0121641	0.0185185	0.0257649	0.0276817	0.0295858	0.0180451	0.026764	0.0344828	0	0.0277778	0	0.0769231	0
SAMD11	0.00160256	0.00169731	0	0.00322061	0.0017301	0	0.00150376	0.00243309	0	0	0	0	0	0
NOC2L	0.123932	0.0854314	0.116809	0.115942	0.140138	0.12426	0.102256	0.053528	0.12069	0.2	0.125	0.125	0.0769231	0
KLHL17	0.00491453	0.00537482	0.00854701	0.00644122	0.00692042	0	0.00902256	0.00243309	0	0	0.0138889	0	0	0
PLEKHN1	0.000106838	0	0	0	0	0	0	0	0	0	0	0	0	0
PERM1	0	0	0	0	0	0	0	0	0	0	0	0	0	0
HES4	0.000320513	0.000282885	0.0014245	0.00483092	0	0.00591716	0.00150376	0	0	0.08	0	0	0.0384615	0
ISG15	0.0909188	0.0520509	0.0683761	0.808374	0.0570934	0.136095	0.0932331	0.0875912	0.137931	0.52	0.291667	0.125	0.153846	0
AGRN	0.00608974	0.00594059	0.00997151	0.0257649	0.00519031	0	0.0105263	0	0	0.04	0.0138889	0	0	0
RNF223	0.000106838	0.000282885	0	0.00161031	0	0	0	0	0	0	0	0	0	0
C1orf159	0.0106838	0.00876945	0.0042735	0.00966184	0.0121107	0.00591716	0.0120301	0.00729927	0.0344828	0	0.0277778	0	0	0
LINC01342	0	0	0	0	0	0	0	0	0	0	0	0	0	0
TTLL10-AS1	0	0.000282885	0	0	0	0	0	0	0	0	0	0	0	0
TTLL10	0.00202992	0.00169731	0.002849	0.0161031	0.0017301	0.00591716	0.00300752	0	0	0	0	0	0	0
TNFRSF18	0.000747863	0.000848656	0	0	0.0017301	0	0	0	0	0	0.0277778	0	0.0769231	0
TNFRSF4	0.0142094	0.00792079	0.00997151	0.0112721	0.0242215	0.0118343	0.0225564	0.00973236	0	0	0.0138889	0	0.0384615	0
SDF4	0.155556	0.096181	0.109687	0.172303	0.1609	0.183432	0.16391	0.107056	0.327586	0.2	0.236111	0.25	0.0769231	0
B3GALT6	0.0496795	0.0339463	0.0327635	0.037037	0.0311419	0.0473373	0.0255639	0.0243309	0.0172414	0	0.0138889	0	0	0
FAM132A	0.00235043	0.000282885	0	0.00161031	0	0.00591716	0.00150376	0	0	0	0	0	0	0
UBE2J2	0.0981838	0.0608204	0.0726496	0.0885668	0.140138	0.0769231	0.111278	0.0437956	0.0689655	0.24	0.236111	0.25	0.0384615	0
SCNN1D	0.00309829	0.0039604	0.002849	0.00805153	0.00346021	0	0.00300752	0.00486618	0.0172414	0	0	0	0	0
ACAP3	0.0182692	0.0251768	0.031339	0.0177134	0.0190311	0.0236686	0.0300752	0.0145985	0.0862069	0	0.0416667	0	0.0769231	0
PUSL1	0.0205128	0.00876945	0.0156695	0.0161031	0.0346021	0.035503	0.0180451	0.0145985	0	0.08	0.0555556	0	0.0384615	0
CPSF3L	0.0683761	0.0432815	0.0598291	0.0837359	0.0743945	0.0887574	0.0541353	0.0462287	0.103448	0.16	0.0694444	0.125	0	0
CPTP	0.0272436	0.0132956	0.0185185	0.0305958	0.0242215	0.0177515	0.0225564	0.0218978	0.0517241	0	0.0694444	0	0	0
TAS1R3	0.000213675	0.000565771	0	0	0.0017301	0	0	0	0	0	0	0	0	0
DVL1	0.0110043	0.0138614	0.017094	0.0177134	0.0103806	0.0177515	0.0195489	0.00486618	0	0	0.0277778	0	0.0384615	0
MXRA8	0.000106838	0	0	0	0	0	0	0	0	0	0	0	0	0
AURKAIP1	0.253632	0.125318	0.195157	0.2657	0.268166	0.218935	0.186466	0.216545	0.396552	0.52	0.277778	0.375	0.307692	0
CCNL2	0.124038	0.0958982	0.136752	0.120773	0.17301	0.142012	0.112782	0.0316302	0.103448	0.08	0.222222	0.375	0	0
MRPL20	0.232799	0.108911	0.190883	0.238325	0.235294	0.195266	0.184962	0.201946	0.275862	0.44	0.277778	0.375	0.346154	0
ANKRD65	0.0602564	0.0594059	0.146724	0.0144928	0.0536332	0.0414201	0.0225564	0.00729927	0.0517241	0	0.0138889	0	0.0769231	0
TMEM88B	0	0	0	0	0	0	0	0	0	0	0	0	0	0
VWA1	0.00598291	0.00480905	0.00997151	0.0128824	0.0017301	0	0.00300752	0.00486618	0.0172414	0	0	0	0.0384615	0
ATAD3C	0.0148504	0.0110325	0.011396	0.0322061	0.00865052	0.0118343	0.0135338	0.00973236	0.0344828	0	0	0	0.0384615	0
ATAD3B	0.0215812	0.0268741	0.025641	0.0305958	0.0380623	0.0118343	0.0180451	0.0121654	0.0172414	0	0.0416667	0	0	0
ATAD3A	0.0284188	0.0149929	0.0327635	0.0241546	0.0207612	0.0177515	0.0165414	0.0243309	0.0862069	0.04	0.0277778	0.125	0	0
TMEM240	0.000534188	0.000282885	0	0.00161031	0.0017301	0	0	0.00243309	0	0	0	0	0	0
SSU72	0.287607	0.147383	0.233618	0.275362	0.269896	0.236686	0.237594	0.226277	0.310345	0.48	0.388889	0.375	0.307692	0.0666667
AL645728.1	0.000320513	0.000848656	0	0.00322061	0	0	0	0	0	0	0	0	0	0
C1orf233	0.00491453	0.00452617	0	0.00322061	0.00346021	0	0.00150376	0	0.0172414	0.08	0	0	0	0
MIB2	0.0299145	0.0336634	0.017094	0.0499195	0.0346021	0.0532544	0.0285714	0.00973236	0.0862069	0	0.0833333	0	0.0384615	0
MMP23B	0.00245727	0.00254597	0	0.00161031	0.00346021	0.00591716	0.00451128	0	0.0172414	0	0.0555556	0	0	0
CDK11B	0.100214	0.0820368	0.0754986	0.0692432	0.145329	0.106509	0.0676692	0.0364963	0.206897	0.16	0.152778	0.125	0.0769231	0
SLC35E2B	0.0497863	0.0461103	0.045584	0.0628019	0.0397924	0.0650888	0.0661654	0.00973236	0.0689655	0.12	0.111111	0	0.0769231	0
CDK11A	0.123184	0.105516	0.0954416	0.10467	0.226644	0.159763	0.126316	0.0316302	0.224138	0.16	0.138889	0.375	0.0384615	0
SLC35E2	0.0125	0.0121641	0.00997151	0.0225443	0.00692042	0.0118343	0.0105263	0	0	0	0.0416667	0	0	0
NADK	0.0419872	0.0325318	0.0470085	0.0805153	0.0415225	0.0710059	0.0481203	0.0121654	0.0689655	0.2	0.0277778	0	0	0
GNB1	0.16047	0.127864	0.115385	0.173913	0.17474	0.236686	0.12782	0.0973236	0.206897	0.44	0.166667	0.25	0.346154	0
CALML6	0.000213675	0	0	0	0	0	0.00150376	0	0	0	0	0	0	0
TMEM52	0.000747863	0.000565771	0	0.00161031	0	0	0	0	0	0	0	0	0	0
CFAP74	0.0344017	0.0330976	0.039886	0.0386473	0.0397924	0.0473373	0.0270677	0.00729927	0.0172414	0.04	0.0277778	0	0.0769231	0
GABRD	0.00491453	0.00169731	0.0014245	0	0.0017301	0.00591716	0.00150376	0	0	0	0	0	0.0384615	0
PRKCZ	0.00844017	0.0104668	0.00712251	0.00644122	0.00346021	0.0295858	0.0075188	0.00486618	0.0172414	0	0.0416667	0	0.115385	0
FAAP20	0.16047	0.0970297	0.149573	0.133655	0.140138	0.189349	0.132331	0.167883	0.344828	0.48	0.138889	0.25	0.115385	0
SKI	0.101709	0.106365	0.0740741	0.0950081	0.108997	0.106509	0.0887218	0.0510949	0.0689655	0.12	0.0694444	0	0.0769231	0
MORN1	0.00683761	0.00905233	0.002849	0.0161031	0.0103806	0.0118343	0.00902256	0.00486618	0.0172414	0	0	0	0	0
RER1	0.219017	0.127016	0.173789	0.169082	0.219723	0.171598	0.157895	0.153285	0.275862	0.36	0.222222	0.125	0.192308	0.0666667
PEX10	0.0336538	0.0186704	0.022792	0.020934	0.0259516	0.0828402	0.0315789	0.0291971	0.0517241	0	0.0138889	0.125	0	0
PLCH2	0.000213675	0	0	0	0	0	0	0	0	0	0	0	0	0
PANK4	0.0213675	0.0149929	0.031339	0.0193237	0.0276817	0.0414201	0.0210526	0.00486618	0.0862069	0.04	0.0416667	0	0	0
HES5	0.000106838	0	0	0	0	0	0	0	0	0	0	0	0	0
TNFRSF14	0.0707265	0.0486563	0.0740741	0.10306	0.0484429	0.0710059	0.0601504	0.0364963	0.0517241	0.28	0.236111	0.25	0	0
FAM213B	0.00769231	0.00509194	0.0128205	0.00644122	0	0.00591716	0.00300752	0.00243309	0	0.08	0.0138889	0	0.153846	0
MMEL1	0.00277778	0.000848656	0.0014245	0.00161031	0	0	0.00150376	0.00486618	0	0	0	0	0	0
TTC34	0.00192308	0.00141443	0.0014245	0	0.0017301	0	0.00150376	0	0	0	0	0	0	0
ACTRT2	0.000106838	0	0	0	0	0	0	0	0	0	0	0	0	0
LINC00982	0	0	0	0	0	0	0	0	0	0	0	0	0	0
PRDM16	0.000320513	0	0	0.00161031	0	0	0	0	0	0	0	0	0.0384615	0
ARHGEF16	0.000213675	0	0	0	0	0	0	0	0.0172414	0	0	0	0	0
MEGF6	0.00106838	0.000565771	0	0	0.00346021	0.00591716	0.00150376	0.00243309	0	0	0	0	0	0
TPRG1L	0.0155983	0.012447	0.0128205	0.0225443	0.0224913	0.0118343	0.00902256	0.0194647	0.0172414	0.04	0.0138889	0	0.0384615	0
WRAP73	0.0432692	0.0302687	0.0470085	0.037037	0.0276817	0.0591716	0.0481203	0.0291971	0.0862069	0.12	0.0416667	0	0.0384615	0
TP73	0.000213675	0.000282885	0	0	0	0	0.00300752	0	0.0172414	0	0	0	0	0
TP73-AS1	0.0179487	0.0178218	0.011396	0.0225443	0.0138408	0.0177515	0.0150376	0.00486618	0	0	0.0138889	0	0	0
CCDC27	0	0	0	0	0	0	0	0	0	0	0	0	0	0
SMIM1	0.0314103	0.01471	0.0185185	0.0289855	0.0155709	0.0295858	0.0300752	0.026764	0.0172414	0.04	0	0	0	0
LRRC47	0.0369658	0.0220651	0.0299145	0.0225443	0.0467128	0.0295858	0.0225564	0.0194647	0.0517241	0.04	0.0833333	0	0.0384615	0
CEP104	0.0428419	0.0367751	0.045584	0.0885668	0.0380623	0.0473373	0.0285714	0.0218978	0.0344828	0.08	0	0	0	0
DFFB	0.00854701	0.00650637	0.00854701	0.0144928	0.0103806	0.00591716	0.0120301	0.00486618	0.0172414	0	0	0	0	0
C1orf174	0.0693376	0.0319661	0.0555556	0.0644122	0.067474	0.0769231	0.0571429	0.0413625	0.103448	0.08	0.166667	0.375	0	0
LINC01134	0.00213675	0.00452617	0.0014245	0.0161031	0	0	0.00300752	0	0	0	0	0	0	0
LINC01346	0	0	0	0	0	0	0	0	0	0	0	0	0	0
AJAP1	0.000106838	0.000282885	0	0	0	0	0	0	0	0	0	0	0	0
NPHP4	0.00972222	0.00990099	0.0042735	0.00644122	0.0121107	0.0177515	0.00451128	0	0.0172414	0	0	0	0	0
KCNAB2	0.00982906	0.00537482	0.00712251	0.0112721	0.00519031	0.0414201	0.0075188	0.0121654	0	0.36	0.0694444	0	0.153846	0
CHD5	0.000320513	0.000282885	0	0	0.0017301	0	0	0	0	0	0	0	0.0384615	0
RPL22	0.889316	0.569731	0.789174	0.73913	0.871972	0.775148	0.766917	0.880779	0.862069	0.92	0.875	1	0.807692	0.0666667
RNF207	0.00641026	0.00594059	0.011396	0.00483092	0.0017301	0	0.00451128	0	0.0172414	0	0	0	0	0
ICMT	0.030235	0.0260255	0.00997151	0.0354267	0.0242215	0.0414201	0.0240601	0.0145985	0.0862069	0.04	0.0555556	0	0	0
LINC00337	0.00202992	0.0019802	0.002849	0.0128824	0	0	0	0	0	0	0	0	0	0
HES3	0	0	0	0	0	0	0	0	0	0	0	0	0	0
GPR153	0.000320513	0.000282885	0	0	0	0	0.00150376	0	0.0172414	0	0	0	0	0
ACOT7	0.00918803	0.0039604	0.00997151	0.00966184	0.00346021	0	0.00300752	0.0145985	0.137931	0.04	0.0277778	0	0.0769231	0
HES2	0.0133547	0.0141443	0.025641	0.037037	0.0138408	0.0177515	0.0105263	0	0.0172414	0.04	0.0138889	0	0	0
ESPN	0.000106838	0.000282885	0	0	0	0	0	0	0	0	0	0	0	0
TNFRSF25	0.0334402	0.0364922	0.022792	0.0450886	0.0207612	0.0532544	0.0390977	0.00973236	0.0172414	0	0.0555556	0.125	0	0
PLEKHG5	0.0194444	0.0200849	0.025641	0.00966184	0.0276817	0.0118343	0.0225564	0.00243309	0.0172414	0	0.0138889	0	0.0384615	0
NOL9	0.0351496	0.0277228	0.02849	0.0772947	0.067474	0.0650888	0.0345865	0.00973236	0.103448	0.08	0.0138889	0.125	0.0384615	0
TAS1R1	0.00042735	0.000848656	0	0	0	0	0.00300752	0	0	0	0	0	0	0
ZBTB48	0.0332265	0.0251768	0.031339	0.0322061	0.0432526	0.0650888	0.037594	0.0194647	0	0.04	0.0416667	0.125	0.0384615	0
KLHL21	0.0173077	0.0183876	0.00854701	0.0112721	0.0155709	0.00591716	0.0120301	0.00729927	0.0344828	0	0	0	0	0
PHF13	0.0123932	0.0107496	0.014245	0.0112721	0.0709343	0.0118343	0.0120301	0.0121654	0.0344828	0.04	0.0138889	0.125	0.0384615	0
THAP3	0.0394231	0.0226308	0.0270655	0.0466989	0.017301	0.0295858	0.0466165	0.0486618	0	0.08	0.0416667	0.125	0.0769231	0
DNAJC11	0.0339744	0.0251768	0.025641	0.0305958	0.0346021	0.0710059	0.043609	0.0170316	0.0517241	0.04	0.0277778	0	0.0384615	0
CAMTA1	0.220406	0.128713	0.19943	0.190016	0.226644	0.272189	0.203008	0.226277	0.482759	0.2	0.166667	0	0.269231	0
VAMP3	0.137393	0.0602546	0.136752	0.123994	0.16955	0.171598	0.108271	0.153285	0.189655	0.16	0.0416667	0.125	0.0384615	0
PER3	0.017094	0.0121641	0.022792	0.0112721	0.0294118	0.0828402	0.037594	0.00729927	0.0172414	0	0	0	0	0
UTS2	0.000320513	0.000282885	0	0	0	0	0	0	0	0	0.0138889	0	0	0
TNFRSF9	0.00459402	0.00509194	0.0042735	0.0595813	0	0.00591716	0.00150376	0	0	0	0.0277778	0.125	0	0
PARK7	0.489744	0.224328	0.417379	0.438003	0.371972	0.461538	0.395489	0.474453	0.637931	0.6	0.5	0.25	0.615385	0.133333
ERRFI1	0.00940171	0.00594059	0.0042735	0.00644122	0.00346021	0	0.00300752	0.00243309	0.0172414	0	0.0277778	0	0	0
SLC45A1	0.00149573	0.000565771	0.0014245	0.00322061	0.00346021	0	0.00150376	0.00243309	0	0	0	0	0	0
RERE	0.136645	0.127581	0.10114	0.111111	0.150519	0.153846	0.132331	0.0218978	0.224138	0.12	0.111111	0.375	0.0384615	0.0666667
ENO1	0.569338	0.332673	0.512821	0.494364	0.550173	0.544379	0.44812	0.513382	0.603448	0.8	0.611111	0.75	0.423077	0.133333
ENO1-AS1	0.00523504	0.00594059	0.0185185	0.00483092	0.00346021	0.00591716	0.00150376	0.00243309	0	0	0	0	0	0
CA6	0.000213675	0.000848656	0	0.00161031	0	0	0	0	0	0	0	0	0	0
SLC2A7	0	0	0.0014245	0	0	0	0	0	0	0	0	0	0	0
SLC2A5	0.613889	0.513154	0.494302	0.487923	0.617647	0.704142	0.550376	0.352798	0.5	0.12	0.375	0.125	0.307692	0.133333
GPR157	0.0130342	0.0127298	0.0299145	0.0241546	0.00519031	0.00591716	0.00601504	0.00243309	0.0172414	0	0	0	0	0
MIR34AHG	0.0371795	0.0311174	0.0213675	0.0289855	0.0224913	0.0236686	0.0255639	0.00486618	0.0172414	0	0	0	0	0
H6PD	0.0422009	0.037058	0.019943	0.0305958	0.0346021	0.0295858	0.0390977	0.0243309	0.0172414	0.08	0	0.25	0	0
SPSB1	0.00363248	0.00424328	0.00854701	0.0128824	0.0103806	0	0.00300752	0	0	0	0	0	0	0
SLC25A33	0.0452991	0.0263083	0.0441595	0.0547504	0.140138	0.0769231	0.0390977	0.0170316	0.0517241	0	0.0416667	0.125	0.153846	0
TMEM201	0.00576923	0.00367751	0.0042735	0.00161031	0.00692042	0.0177515	0.00601504	0.00243309	0.0517241	0	0	0	0	0
PIK3CD	0.0524573	0.0483734	0.0242165	0.0756844	0.0346021	0.035503	0.0496241	0.0170316	0.0172414	0.12	0.0277778	0	0	0
PIK3CD-AS1	0.00277778	0.0019802	0.0014245	0.00322061	0.00346021	0	0	0	0.0172414	0	0	0	0	0
PIK3CD-AS2	0.000534188	0.000282885	0	0.00161031	0	0	0	0	0	0	0	0	0	0
CLSTN1	0.0772436	0.069024	0.0598291	0.0563607	0.100346	0.0828402	0.100752	0.0364963	0.103448	0.04	0.0555556	0	0.230769	0
AL357140.1	0	0	0	0	0	0	0	0	0	0	0	0	0	0
CTNNBIP1	0.0385684	0.0166902	0.034188	0.0354267	0.0224913	0.035503	0.0225564	0.0364963	0.103448	0.32	0.0416667	0	0.0384615	0
LZIC	0.0504274	0.0263083	0.0441595	0.0724638	0.032872	0.0650888	0.0360902	0.0291971	0.0862069	0.12	0.0833333	0	0.115385	0
NMNAT1	0.0424145	0.0489392	0.031339	0.148148	0.0259516	0.035503	0.0390977	0.00729927	0.0344828	0.04	0.0138889	0	0	0
RBP7	0.0255342	0.00763791	0.00997151	0.0273752	0.0103806	0.0177515	0.0210526	0.0437956	0.172414	0.52	0	0	0	0
UBE4B	0.0311966	0.0243281	0.0299145	0.0466989	0.0311419	0.0295858	0.0195489	0.0170316	0.103448	0.08	0.0277778	0.125	0	0
KIF1B	0.0373932	0.0387553	0.0413105	0.10789	0.0432526	0.0650888	0.037594	0.00486618	0.103448	0	0.0416667	0.125	0.153846	0.0666667
PGD	0.0798077	0.0333805	0.0512821	0.0724638	0.0605536	0.0828402	0.0556391	0.0462287	0.0862069	0.44	0.0555556	0	0.0769231	0
APITD1-CORT	0.000747863	0	0	0	0	0	0	0	0	0	0	0	0	0
APITD1	0.00438034	0.000848656	0.0014245	0.0112721	0.00519031	0.00591716	0.00451128	0.0145985	0.137931	0.04	0	0	0	0
CORT	0.000106838	0	0	0	0	0	0	0	0	0	0	0	0	0
DFFA	0.0530983	0.0421499	0.045584	0.10306	0.0553633	0.0887574	0.0556391	0.0340633	0.0517241	0.12	0.0555556	0.125	0.0769231	0
PEX14	0.0252137	0.0164074	0.0270655	0.0128824	0.0259516	0.0414201	0.0210526	0.0145985	0.0344828	0	0.0277778	0	0	0
CASZ1	0.0025641	0.00339463	0.0014245	0.0112721	0	0	0.00150376	0	0	0	0	0	0	0
C1orf127	0.000213675	0.000282885	0	0	0.0017301	0	0	0	0	0	0	0	0	0
TARDBP	0.149573	0.104102	0.12963	0.148148	0.181661	0.153846	0.157895	0.0656934	0.241379	0.2	0.180556	0.25	0.0384615	0.0666667
MASP2	0.000961538	0.00113154	0.0014245	0.00483092	0	0	0	0	0	0	0	0	0	0
SRM	0.161111	0.0746818	0.133903	0.141707	0.0795848	0.118343	0.109774	0.177616	0.103448	0.12	0.0972222	0.125	0.115385	0
EXOSC10	0.0728632	0.0495049	0.045584	0.0644122	0.0692042	0.112426	0.0661654	0.0218978	0.0862069	0.04	0.0416667	0.125	0.0384615	0
MTOR	0.0221154	0.0217822	0.00854701	0.0177134	0.0138408	0.0710059	0.0150376	0.00729927	0.0689655	0.04	0.0416667	0	0	0
MTOR-AS1	0	0.000282885	0	0	0	0	0	0	0	0	0	0	0	0
ANGPTL7	0.00042735	0.000565771	0	0	0	0	0	0	0	0	0	0	0	0
UBIAD1	0.0442308	0.0285714	0.037037	0.041868	0.0553633	0.0591716	0.0255639	0.0145985	0	0.04	0.0416667	0.25	0	0
PTCHD2	0.000106838	0	0	0	0	0.00591716	0	0	0	0	0	0	0	0
FBXO2	0.00277778	0.00141443	0.00569801	0	0.00519031	0.0118343	0.00150376	0.00486618	0	0	0.0138889	0.125	0.538462	0
FBXO44	0.0393162	0.027157	0.0498576	0.037037	0.0276817	0.00591716	0.0285714	0.00729927	0.0344828	0	0.0833333	0	0.0384615	0
FBXO6	0.0407051	0.0231966	0.0527066	0.0756844	0.0276817	0.0236686	0.0406015	0.0194647	0.0172414	0.16	0.125	0	0	0
MAD2L2	0.0805556	0.0277228	0.0754986	0.057971	0.0605536	0.0887574	0.0541353	0.0827251	0.293103	0.16	0.152778	0.125	0.115385	0
DRAXIN	0.0148504	0.0220651	0.014245	0.128824	0.0224913	0.0177515	0.0240601	0.00243309	0.0172414	0.04	0.0138889	0	0	0
AGTRAP	0.109081	0.0495049	0.0925926	0.143317	0.0692042	0.0650888	0.0842105	0.0656934	0.0689655	0.6	0.180556	0	0.115385	0.0666667
C1orf167	0.00267094	0.00141443	0.00569801	0.00805153	0.0017301	0	0	0	0	0.04	0.0138889	0	0	0
MTHFR	0.0498932	0.0466761	0.0598291	0.0531401	0.083045	0.0710059	0.0646617	0.0243309	0	0.04	0.0972222	0.125	0.0384615	0
CLCN6	0.038141	0.041867	0.0213675	0.0338164	0.0605536	0.0650888	0.0390977	0.0121654	0.0517241	0.04	0.111111	0	0.115385	0
NPPA-AS1	0.00534188	0.00537482	0.0014245	0.00322061	0.00692042	0	0.00902256	0.00243309	0	0	0	0	0	0
NPPA	0.000106838	0.000282885	0	0	0.00346021	0	0	0	0	0	0	0	0	0
NPPB	0	0	0	0	0	0	0	0	0	0	0	0	0	0
KIAA2013	0.066453	0.0653465	0.0441595	0.0466989	0.0432526	0.0650888	0.0616541	0.0291971	0.103448	0.12	0.0694444	0	0	0
PLOD1	0.0643162	0.0446959	0.0413105	0.0611916	0.0346021	0.0532544	0.0586466	0.0194647	0.12069	0.04	0.0694444	0	0.0384615	0
MFN2	0.030235	0.0229137	0.0270655	0.0289855	0.0432526	0.0177515	0.0165414	0.0291971	0.0689655	0.04	0.0277778	0	0.0384615	0
MIIP	0.0934829	0.061669	0.0797721	0.10467	0.0588235	0.0946746	0.0406015	0.0462287	0.137931	0.28	0.125	0	0	0
TNFRSF8	0.00480769	0.00226308	0.00712251	0.00322061	0.00519031	0.00591716	0	0	0	0.16	0	0	0	0
TNFRSF1B	0.242094	0.219519	0.230769	0.202899	0.444637	0.307692	0.22406	0.119221	0.189655	0.68	0.277778	0.125	0.115385	0
VPS13D	0.0684829	0.0489392	0.0769231	0.041868	0.0968858	0.106509	0.0706767	0.026764	0.0689655	0.04	0.111111	0	0	0
DHRS3	0.23985	0.136634	0.188034	0.26087	0.16263	0.224852	0.227068	0.126521	0.241379	0	0.138889	0.125	0.0384615	0.0666667
AADACL4	0	0	0	0	0	0	0	0	0	0	0	0	0	0
AADACL3	0	0	0	0	0	0	0	0	0	0	0	0	0	0
C1orf158	0.000320513	0.000848656	0.0014245	0.00966184	0	0	0	0	0	0	0	0	0	0
PRAMEF12	0	0	0	0	0	0	0	0	0	0	0	0	0	0
PRAMEF1	0	0	0	0	0	0	0	0	0	0	0	0	0	0
PRAMEF11	0	0	0	0	0	0	0	0	0	0	0	0	0	0
HNRNPCL1	0.00224359	0.00169731	0	0.020934	0.0017301	0	0.00150376	0.00243309	0.0172414	0	0	0	0	0
PRAMEF2	0	0	0	0	0	0	0	0	0	0	0	0	0	0
PRAMEF4	0	0	0	0	0	0	0	0	0	0	0	0	0	0
PRAMEF10	0	0	0	0	0	0	0	0	0	0	0	0	0	0
PRAMEF7	0	0	0	0	0	0	0	0	0	0	0	0	0	0
PRAMEF6	0	0	0	0	0	0	0	0	0	0	0	0	0	0
PRAMEF27	0	0	0	0	0	0	0	0	0	0	0	0	0	0
PRAMEF26	0	0	0	0	0	0	0	0	0	0	0	0	0	0
PRAMEF25	0	0	0	0	0	0	0	0	0	0	0	0	0	0
HNRNPCL3	0.000106838	0.000282885	0	0.00644122	0	0	0	0	0	0	0	0	0	0
HNRNPCL2	0.000747863	0	0.0014245	0.00483092	0	0	0.00150376	0	0	0.04	0	0	0	0
HNRNPCL4	0.000106838	0	0	0.00161031	0	0	0.00150376	0	0	0	0	0	0	0
PRAMEF9	0	0	0	0	0	0	0	0	0	0	0	0	0	0
PRAMEF18	0	0	0	0	0	0	0	0	0	0	0	0	0	0
PRAMEF5	0	0	0	0	0	0	0	0	0	0	0	0	0	0
PRAMEF8	0	0	0	0	0	0	0	0	0	0	0	0	0	0
PRAMEF15	0	0	0	0	0	0	0	0	0	0	0	0	0	0
PRAMEF14	0	0	0	0	0	0	0	0	0	0	0	0	0	0
PRAMEF19	0	0	0	0	0	0	0	0	0	0	0	0	0	0
PRAMEF17	0	0	0	0	0	0	0	0	0	0	0	0	0	0
PRAMEF20	0	0	0	0	0	0	0	0	0	0	0	0	0	0
LRRC38	0	0	0	0	0	0	0	0	0	0	0	0	0	0
PDPN	0.169979	0.0953324	0.108262	0.151369	0.321799	0.201183	0.169925	0.136253	0.155172	0	0.0277778	0.125	0.0769231	0
CTA-520D8.2	0	0	0	0	0	0	0	0	0	0	0	0	0	0
PRDM2	0.101175	0.0760962	0.0811966	0.0692432	0.108997	0.12426	0.0947368	0.0437956	0.103448	0.16	0.152778	0.125	0.115385	0
KAZN	0.000213675	0.000848656	0	0	0	0	0	0	0	0	0	0	0.0384615	0
TMEM51-AS1	0.00117521	0.000565771	0.002849	0.00483092	0	0	0.00451128	0	0	0	0	0	0	0
TMEM51	0.0733974	0.0483734	0.0626781	0.0756844	0.067474	0.0650888	0.0571429	0.0437956	0.0689655	0	0	0.125	0.0384615	0
C1orf195	0.000106838	0	0	0	0	0	0	0	0	0	0	0	0	0
FHAD1	0.00587607	0.00509194	0.0156695	0.00483092	0.00346021	0.0118343	0.0120301	0	0	0	0	0	0	0
EFHD2	0.232265	0.17454	0.22792	0.181965	0.17128	0.201183	0.2	0.20438	0.258621	0.64	0.305556	0	0.153846	0
CTRC	0.000747863	0.000282885	0	0.00161031	0	0	0	0	0	0	0	0	0	0
CELA2A	0.000534188	0.000565771	0.0014245	0.00322061	0	0	0.00150376	0	0	0	0	0	0	0
CELA2B	0.000106838	0	0	0	0.0017301	0	0	0	0	0	0	0	0	0
CASP9	0.0145299	0.00820368	0.0185185	0.0161031	0.0190311	0.0295858	0.0225564	0.0121654	0	0.08	0.0138889	0	0.0384615	0
DNAJC16	0.0378205	0.0333805	0.031339	0.0563607	0.0346021	0.0828402	0.0466165	0.0170316	0.0344828	0.08	0.0555556	0	0	0
AGMAT	0.0321581	0.0203678	0.0299145	0.0611916	0.0380623	0.0710059	0.0330827	0.0170316	0.12069	0	0.0555556	0	0	0
DDI2	0.045406	0.0407355	0.042735	0.0933977	0.0467128	0.0236686	0.0481203	0.00973236	0.0344828	0	0.0694444	0	0	0
RSC1A1	0	0	0	0	0	0	0	0	0	0	0	0	0	0
PLEKHM2	0.0393162	0.044413	0.0384615	0.0483092	0.0519031	0.0177515	0.037594	0.0145985	0.0862069	0.04	0.0138889	0.125	0.269231	0
SLC25A34	0.00245727	0.00282885	0.0014245	0.00161031	0.0103806	0	0.00300752	0	0	0	0	0	0	0
TMEM82	0	0	0	0	0	0.00591716	0	0	0	0	0	0	0	0
FBLIM1	0.025	0.0263083	0.0441595	0.0434783	0.0346021	0.0769231	0.0360902	0.00243309	0.0172414	0	0.0138889	0	0	0
UQCRHL	0.139637	0.0401697	0.106838	0.21256	0.117647	0.159763	0.0977444	0.124088	0.0862069	0.28	0.125	0.25	0.0384615	0
FLJ37453	0.053312	0.0415842	0.0641026	0.0386473	0.0467128	0.0946746	0.043609	0.00973236	0.12069	0.04	0.0555556	0	0	0
SPEN	0.0862179	0.0786421	0.0641026	0.0628019	0.108997	0.130178	0.0541353	0.0486618	0.137931	0.2	0.125	0.125	0.115385	0
ZBTB17	0.0235043	0.0237624	0.0242165	0.0289855	0.0294118	0.0532544	0.0150376	0.0145985	0.0172414	0.04	0.0416667	0	0.0384615	0
C1orf64	0.00138889	0.000565771	0.0014245	0.0289855	0	0	0	0	0	0	0	0	0	0
HSPB7	0.000534188	0.000565771	0	0	0.0017301	0	0	0	0	0	0	0	0.0384615	0
CLCNKA	0	0	0	0	0	0	0	0	0	0	0	0	0	0
CLCNKB	0	0	0	0	0	0	0	0	0	0	0	0	0	0
FAM131C	0.000106838	0	0	0	0	0	0	0	0	0	0	0	0	0
EPHA2	0.00363248	0.0039604	0.002849	0.0128824	0.00692042	0	0.0075188	0.00486618	0	0	0	0	0.0384615	0
ARHGEF19-AS1	0	0	0	0	0	0	0	0	0	0	0	0	0	0
ARHGEF19	0.0100427	0.00650637	0.0156695	0.00966184	0.0121107	0.0236686	0.00601504	0	0.0172414	0	0.0138889	0.125	0	0
RSG1	0.00138889	0.000565771	0	0	0	0	0.00150376	0	0	0.04	0	0	0	0
FBXO42	0.0442308	0.0379066	0.048433	0.0547504	0.067474	0.0887574	0.0586466	0.00486618	0.0689655	0	0.0833333	0	0.0384615	0
SZRD1	0.0932692	0.0557284	0.0626781	0.0933977	0.108997	0.12426	0.0721805	0.0900243	0.12069	0.12	0.138889	0	0.115385	0
SPATA21	0.00213675	0.00113154	0.0014245	0.00483092	0	0	0.00300752	0	0	0	0	0	0	0
NECAP2	0.124145	0.0769448	0.172365	0.133655	0.100346	0.16568	0.100752	0.0973236	0.103448	0.4	0.138889	0.5	0.0769231	0
FAM231C	0	0	0	0	0	0	0	0	0	0	0	0	0	0
NBPF1	0.0614316	0.0475248	0.0470085	0.0660225	0.0346021	0.0769231	0.0556391	0.00486618	0.0517241	0	0.0694444	0	0	0
FAM231A	0	0	0	0	0	0	0	0	0	0	0	0	0	0
CROCC	0.0195513	0.0231966	0.022792	0.0225443	0.0155709	0.0177515	0.0285714	0.0121654	0.0172414	0.04	0.0277778	0.125	0	0
MFAP2	0	0	0	0	0	0	0	0	0	0	0	0	0	0
ATP13A2	0.0551282	0.0424328	0.0299145	0.0338164	0.0536332	0.0236686	0.0406015	0.0291971	0.0862069	0.04	0.0416667	0.25	0	0
SDHB	0.161111	0.0712871	0.136752	0.15781	0.138408	0.183432	0.138346	0.145985	0.206897	0.2	0.0833333	0.5	0.115385	0
PADI2	0.275107	0.217822	0.25641	0.272142	0.147059	0.189349	0.210526	0.233577	0.275862	0.04	0.0833333	0	0.153846	0
PADI1	0.00128205	0.000565771	0.0014245	0	0.0017301	0	0.00150376	0	0	0	0	0	0	0
PADI3	0	0	0	0	0	0	0	0	0	0	0	0	0	0
PADI4	0.000320513	0	0	0.00161031	0	0	0	0	0	0.08	0.0138889	0	0	0
AC004824.2	0.00042735	0.000565771	0.0014245	0.00161031	0	0	0	0	0	0	0	0	0	0
PADI6	0.000213675	0.000565771	0	0	0	0	0	0	0	0	0	0	0	0
RCC2	0.0975427	0.115983	0.0854701	0.101449	0.15917	0.112426	0.0962406	0.053528	0.155172	0.16	0.0972222	0.125	0.115385	0
ARHGEF10L	0.0532051	0.0514851	0.034188	0.0515298	0.0709343	0.0946746	0.0676692	0.0291971	0.137931	0.04	0	0.125	0.0384615	0
ACTL8	0	0	0	0	0	0	0	0	0	0	0	0	0	0
IGSF21	0.309081	0.194059	0.264957	0.21256	0.294118	0.272189	0.269173	0.233577	0.258621	0.04	0.0972222	0	0.0769231	0
KLHDC7A	0.000320513	0.000565771	0	0.00161031	0.0017301	0	0	0	0	0	0	0	0	0
PAX7	0	0	0	0	0	0	0	0	0	0	0	0	0	0
TAS1R2	0	0	0	0	0	0	0	0	0	0	0	0	0	0
ALDH4A1	0.00502137	0.00226308	0.0042735	0.00483092	0.00346021	0	0.00300752	0.00486618	0.0344828	0.04	0	0	0.115385	0
IFFO2	0.00117521	0.0019802	0	0	0.00346021	0	0.00300752	0	0	0	0.0138889	0	0	0
UBR4	0.0556624	0.0475248	0.042735	0.0628019	0.0726644	0.0591716	0.0511278	0.00729927	0.0862069	0.16	0.138889	0	0.0384615	0
EMC1	0.0384615	0.0294201	0.022792	0.0531401	0.0397924	0.0473373	0.0466165	0.0145985	0.103448	0	0.0972222	0	0.0384615	0
MRTO4	0.0722222	0.0393211	0.0527066	0.0644122	0.083045	0.0650888	0.0451128	0.0364963	0.0344828	0.12	0.0555556	0	0	0
AKR7A3	0.00106838	0.000282885	0.0014245	0.00483092	0	0	0	0	0	0	0	0	0	0
AKR7A2	0.0950855	0.0294201	0.0527066	0.0853462	0.110727	0.112426	0.106767	0.119221	0.172414	0.16	0.111111	0	0.0769231	0
PQLC2	0.0346154	0.0237624	0.0242165	0.0273752	0.0467128	0.0473373	0.0240601	0.00973236	0.0172414	0.04	0	0.125	0.0384615	0
CAPZB	0.646154	0.440736	0.568376	0.563607	0.737024	0.757396	0.649624	0.532847	0.5	0.72	0.638889	0.5	0.615385	0
MINOS1	0.507479	0.287977	0.387464	0.476651	0.442907	0.39645	0.380451	0.46472	0.689655	0.68	0.347222	0.375	0.653846	0
MINOS1-NBL1	0	0	0	0	0	0	0	0	0	0	0	0	0	0
NBL1	0.109081	0.0769448	0.0997151	0.0821256	0.257785	0.12426	0.145865	0.053528	0.189655	0	0.0555556	0	0.0384615	0
HTR6	0	0	0	0	0	0	0	0	0	0	0	0	0	0
TMCO4	0.0159188	0.0144272	0.017094	0.0144928	0.0103806	0.0236686	0.0105263	0.0170316	0.0344828	0	0.0138889	0	0.0769231	0
RNF186	0	0	0	0	0	0	0	0	0	0	0	0	0	0
OTUD3	0.0134615	0.012447	0.00997151	0.0161031	0.00865052	0	0.0135338	0.00973236	0.0689655	0.04	0	0	0	0
PLA2G2E	0	0	0	0	0	0	0	0	0	0	0	0	0	0
PLA2G2A	0	0	0	0	0	0	0	0	0	0	0	0	0	0
PLA2G5	0.000213675	0	0	0	0	0	0	0	0	0	0	0	0.0384615	0
PLA2G2D	0.00138889	0.00169731	0.002849	0.00966184	0	0	0.00300752	0	0	0	0	0	0	0
PLA2G2F	0	0.000282885	0	0	0	0	0	0	0	0	0	0	0	0
PLA2G2C	0.00181624	0.00169731	0.002849	0.00805153	0	0.00591716	0	0	0	0	0	0	0	0
UBXN10-AS1	0.000213675	0	0.002849	0.00161031	0	0.00591716	0	0	0	0	0	0	0.0384615	0
UBXN10	0.000320513	0.000282885	0	0	0	0	0	0	0	0	0	0	0	0
VWA5B1	0.00042735	0.000282885	0.0014245	0.00161031	0	0	0	0	0	0	0	0	0	0
LINC01141	0.0165598	0.0104668	0.00997151	0.00644122	0.0259516	0.100592	0.0345865	0.00243309	0.0172414	0.04	0.0555556	0	0	0
CAMK2N1	0.0152778	0.0141443	0.0185185	0.00644122	0.0138408	0.0414201	0.00300752	0.0194647	0	0	0	0	0.461538	0
MUL1	0.0465812	0.0274399	0.042735	0.0499195	0.0311419	0.0769231	0.0496241	0.0218978	0.0517241	0.16	0.0416667	0	0	0
FAM43B	0	0	0	0	0	0	0	0	0	0	0	0	0	0
CDA	0.000213675	0	0	0	0	0	0	0	0	0.32	0	0	0	0
PINK1	0.0442308	0.0288543	0.0299145	0.0466989	0.0311419	0.0650888	0.0421053	0.0218978	0.0172414	0.12	0.0277778	0	0.384615	0
PINK1-AS	0.00480769	0.00282885	0.002849	0.00805153	0.00346021	0.0177515	0.00451128	0	0	0	0	0	0	0
DDOST	0.295726	0.123621	0.226496	0.21095	0.32526	0.248521	0.318797	0.145985	0.206897	0.24	0.291667	0.375	0.0769231	0
KIF17	0.00897436	0.00509194	0.011396	0.00322061	0.00519031	0.0118343	0.0105263	0.00729927	0.0172414	0	0	0	0	0
SH2D5	0.000106838	0	0	0	0	0	0	0	0	0	0	0	0	0
HP1BP3	0.304274	0.271004	0.274929	0.333333	0.292388	0.301775	0.273684	0.0681265	0.637931	0.2	0.361111	0.5	0.192308	0
EIF4G3	0.100107	0.0908062	0.0811966	0.117552	0.0778547	0.100592	0.0766917	0.0389294	0.0862069	0.08	0.0694444	0	0.115385	0
ECE1	0.0025641	0.00452617	0	0.0225443	0.00519031	0.00591716	0	0	0	0.12	0	0	0	0
NBPF3	0.00566239	0.00622348	0.00997151	0.0322061	0.00519031	0.0177515	0.00300752	0	0.0172414	0	0	0	0	0
ALPL	0.000213675	0	0	0	0	0	0	0	0	0	0	0	0	0
RAP1GAP	0	0.000282885	0	0	0	0	0	0	0	0	0	0	0.0384615	0
USP48	0.0767094	0.0557284	0.0726496	0.0547504	0.0605536	0.0946746	0.0676692	0.026764	0.12069	0.04	0.0555556	0.125	0.0384615	0
LDLRAD2	0	0	0	0	0	0	0	0	0	0	0	0	0	0
HSPG2	0.000641026	0.00113154	0	0.00483092	0	0	0	0	0	0	0	0	0	0
CELA3B	0.000106838	0	0	0	0	0	0	0	0	0	0	0	0	0
CELA3A	0	0	0	0	0	0	0	0	0	0	0	0	0	0
LINC00339	0.0263889	0.0141443	0.0270655	0.0450886	0.0224913	0.035503	0.0210526	0.0218978	0.0344828	0	0.0277778	0	0.0384615	0
CDC42	0.478739	0.288543	0.393162	0.41868	0.567474	0.461538	0.457143	0.399027	0.482759	0.88	0.611111	0.5	0.115385	0
WNT4	0	0	0	0	0	0	0	0	0	0	0	0	0	0
ZBTB40	0.0199786	0.0152758	0.00854701	0.0241546	0.0276817	0	0.0195489	0.00486618	0	0.04	0.0138889	0	0	0
EPHA8	0.000747863	0.000282885	0	0	0	0	0	0	0	0	0	0	0	0
C1QA	0.991239	0.950495	0.970085	0.979066	0.982699	0.982249	0.989474	0.985401	0.948276	0.56	0.583333	0.5	0.615385	0.266667
C1QC	0.996474	0.978784	0.968661	0.991948	0.99827	0.994083	1	0.995134	0.982759	0.64	0.680556	0.625	0.5	0.2
C1QB	0.996154	0.97454	0.974359	0.99839	0.991349	1	0.996992	0.987835	0.982759	0.8	0.666667	0.75	0.653846	0.4
EPHB2	0.028953	0.0263083	0.0242165	0.0515298	0.0380623	0.0295858	0.0421053	0.0121654	0.0172414	0.04	0.0138889	0	0	0
LACTBL1	0	0	0	0	0	0	0	0	0	0	0	0	0	0
C1orf234	0.000106838	0	0	0	0	0	0	0	0	0	0	0	0	0
KDM1A	0.0440171	0.0330976	0.034188	0.0402576	0.032872	0.0473373	0.0330827	0.0145985	0.0862069	0.08	0.0416667	0	0.0769231	0
LUZP1	0.174038	0.137199	0.136752	0.152979	0.243945	0.236686	0.159398	0.0316302	0.189655	0.12	0.152778	0.125	0.0384615	0
HTR1D	0	0	0	0	0	0	0	0	0	0	0	0	0	0
LINC01355	0.0388889	0.0291372	0.017094	0.0402576	0.0346021	0.0591716	0.0300752	0	0.0689655	0	0	0	0	0
HNRNPR	0.221688	0.128147	0.141026	0.165862	0.254325	0.230769	0.16391	0.153285	0.413793	0.36	0.319444	0.5	0.153846	0
ZNF436	0.00544872	0.00367751	0.00712251	0.00644122	0.00519031	0	0.0075188	0.00243309	0	0.04	0.0138889	0	0	0
ZNF436-AS1	0.0123932	0.0101839	0.011396	0.00483092	0.00519031	0.00591716	0.0165414	0.00243309	0	0	0	0	0	0
TCEA3	0	0.000282885	0	0	0	0	0	0	0	0	0	0.125	0	0
ASAP3	0.00042735	0.000282885	0	0	0	0	0	0	0	0	0	0	0	0
E2F2	0.000213675	0.000565771	0	0.00161031	0	0	0	0	0.103448	0.04	0	0	0	0
ID3	0.00790598	0.00565771	0.034188	0.0112721	0.00692042	0.0118343	0.00451128	0.00486618	0.0172414	0	0.0277778	0.25	0	0
MDS2	0.000106838	0.000565771	0	0.00161031	0	0.00591716	0	0	0	0	0.0138889	0	0	0
RPL11	0.984722	0.849505	0.957265	0.956522	0.99481	0.964497	0.945865	0.992701	0.965517	0.96	0.986111	1	0.884615	0.2
TCEB3	0.0608974	0.041867	0.0512821	0.0531401	0.0865052	0.0828402	0.0676692	0.0389294	0.0172414	0.04	0.0833333	0	0.0384615	0
TCEB3-AS1	0.0104701	0.00763791	0.00854701	0.0177134	0.00519031	0.00591716	0.0075188	0.00973236	0.0344828	0.04	0.0138889	0	0	0
PITHD1	0.0903846	0.0325318	0.0911681	0.0724638	0.119377	0.0710059	0.075188	0.0656934	0.172414	0.2	0.222222	0.375	0.230769	0.0666667
LYPLA2	0.0745727	0.039604	0.0541311	0.0466989	0.105536	0.106509	0.0496241	0.0632603	0.0689655	0.12	0.0972222	0.125	0	0
GALE	0.0580128	0.0384724	0.0356125	0.0515298	0.0363322	0.0473373	0.0345865	0.0316302	0.0172414	0	0.0416667	0	0	0
HMGCL	0.103205	0.0792079	0.0925926	0.273752	0.0605536	0.100592	0.0962406	0.0340633	0.137931	0.04	0.0833333	0	0.0384615	0
FUCA1	0.167415	0.074116	0.115385	0.117552	0.147059	0.118343	0.165414	0.0997567	0.155172	0.12	0.0833333	0	0.0384615	0
CNR2	0.00352564	0.0039604	0.00569801	0.0177134	0.00519031	0.0118343	0	0	0	0	0	0	0	0
PNRC2	0.173718	0.0970297	0.143875	0.172303	0.290657	0.177515	0.16391	0.119221	0.344828	0.28	0.305556	0.25	0.0769231	0.0666667
SRSF10	0.262714	0.186139	0.242165	0.241546	0.351211	0.284024	0.240602	0.104623	0.568966	0.36	0.236111	0.25	0.192308	0
MYOM3	0.00202992	0.00339463	0.00569801	0.0161031	0.00346021	0	0.00451128	0	0	0	0	0	0	0
IL22RA1	0.000213675	0	0	0	0	0	0	0	0	0	0	0	0	0
IFNLR1	0.0136752	0.00848656	0.0156695	0.00966184	0.0242215	0	0.0105263	0.00729927	0.0172414	0	0.0138889	0	0	0
GRHL3	0.000320513	0.000282885	0	0	0	0	0	0	0	0	0	0	0	0
STPG1	0.0280983	0.0195191	0.0327635	0.041868	0.0190311	0.0118343	0.0165414	0.00243309	0.0344828	0.04	0.0138889	0	0	0
NIPAL3	0.0400641	0.0328147	0.031339	0.0547504	0.0294118	0.0532544	0.0315789	0.00729927	0.0517241	0	0.0416667	0	0.0384615	0
RCAN3	0.0332265	0.0240453	0.037037	0.0466989	0.0363322	0.0532544	0.0225564	0.0145985	0.0344828	0.08	0.0972222	0	0	0
NCMAP	0.0148504	0.00905233	0.011396	0.0466989	0.0207612	0.0177515	0.0120301	0.0121654	0	0.04	0.0138889	0	0	0
SRRM1	0.342628	0.235926	0.277778	0.31723	0.385813	0.39645	0.356391	0.155718	0.37931	0.44	0.319444	0.25	0.192308	0
CLIC4	0.0141026	0.00905233	0.00854701	0.0193237	0.0190311	0.0236686	0.00601504	0.00973236	0.0689655	0.08	0	0.125	0	0
RUNX3	0.0122863	0.0115983	0.0128205	0.0161031	0.0155709	0.0236686	0.0105263	0.0121654	0.0172414	0	0.166667	0	0.0384615	0
SYF2	0.257479	0.124187	0.232194	0.206119	0.211073	0.242604	0.207519	0.180049	0.344828	0.56	0.333333	0.375	0.307692	0
RSRP1	0.538568	0.391513	0.39886	0.452496	0.619377	0.573964	0.554887	0.131387	0.465517	0.52	0.555556	0.875	0.230769	0
RHD	0.00117521	0.00169731	0	0.00805153	0	0.00591716	0	0	0.0172414	0	0	0	0	0
TMEM50A	0.344338	0.163508	0.22792	0.309179	0.304498	0.366864	0.350376	0.245742	0.396552	0.72	0.305556	0.125	0.192308	0
RHCE	0.000854701	0	0	0	0	0	0.00150376	0	0	0	0	0	0	0
TMEM57	0.0660256	0.0458274	0.02849	0.0531401	0.0899654	0.0650888	0.081203	0.0316302	0	0.04	0.0416667	0.125	0	0
LDLRAP1	0.0194444	0.0175389	0.00997151	0.0193237	0.0121107	0.0295858	0.0315789	0.00243309	0.0344828	0.04	0.111111	0	0	0
MAN1C1	0.0251068	0.0214993	0.017094	0.0193237	0.0224913	0.00591716	0.0285714	0.0145985	0.0517241	0.04	0.0416667	0	0	0
SEPN1	0.0431624	0.0478076	0.039886	0.0434783	0.0311419	0.0473373	0.0466165	0.0291971	0.0689655	0.12	0.0138889	0	0.0769231	0
MTFR1L	0.0821581	0.0509194	0.0612536	0.0676328	0.0709343	0.106509	0.081203	0.0364963	0.12069	0.12	0.0694444	0	0.0384615	0
AUNIP	0.00042735	0.000282885	0	0.00161031	0	0	0	0	0.0344828	0	0	0	0	0
PAQR7	0.0719017	0.0455446	0.045584	0.0289855	0.0484429	0.0650888	0.0691729	0.0121654	0.0689655	0.08	0.0277778	0	0.0384615	0
STMN1	0.202885	0.103536	0.145299	0.190016	0.140138	0.136095	0.142857	0.155718	0.965517	0	0.152778	0.25	0.423077	0
PAFAH2	0.0166667	0.0121641	0.014245	0.0289855	0.00692042	0.0414201	0.0135338	0.00729927	0.0172414	0	0.0555556	0	0.0384615	0
EXTL1	0.000106838	0.000282885	0	0	0	0	0	0	0	0	0	0	0.0769231	0
SLC30A2	0.00587607	0.00735502	0.00569801	0.0563607	0	0.0177515	0.00150376	0	0.0172414	0	0	0	0	0
TRIM63	0	0	0	0.00161031	0	0	0	0	0	0	0	0	0	0
PDIK1L	0.0277778	0.0152758	0.019943	0.0289855	0.00865052	0.0177515	0.0165414	0	0.0172414	0	0.0138889	0	0	0
FAM110D	0.00213675	0.00452617	0.00569801	0.0128824	0	0	0	0	0.0517241	0	0	0	0	0
ZNF593	0.0907051	0.0452617	0.0726496	0.0917874	0.138408	0.118343	0.0601504	0.0948905	0.0689655	0.2	0.0277778	0.25	0.0384615	0
CNKSR1	0.00181624	0.000565771	0.0014245	0.00322061	0.0017301	0	0	0	0	0	0	0	0	0
CATSPER4	0	0	0	0	0	0	0	0	0	0	0	0	0	0
CEP85	0.0126068	0.0113154	0.0128205	0.0112721	0.00346021	0.0177515	0.00902256	0.00729927	0.0344828	0	0.0138889	0	0	0
SH3BGRL3	0.670406	0.459972	0.602564	0.677939	0.681661	0.532544	0.574436	0.717762	0.655172	1	0.833333	0.875	0.5	0.0666667
UBXN11	0.0370726	0.0254597	0.0384615	0.0821256	0.0363322	0.035503	0.0270677	0.0121654	0.12069	0.28	0.0416667	0	0.115385	0
CD52	0.00438034	0.0019802	0.0014245	0.00322061	0.0103806	0.0414201	0.0105263	0.00243309	0	0.92	0.666667	1	0.0769231	0
AIM1L	0	0	0	0	0	0	0	0	0	0	0	0	0	0
ZNF683	0.000213675	0.000282885	0	0	0.0017301	0	0	0	0	0	0.0833333	0	0.0384615	0
LIN28A	0.000961538	0.000848656	0.002849	0.00805153	0	0	0.00300752	0	0	0	0	0	0	0
DHDDS	0.0319444	0.027157	0.0156695	0.0305958	0.0484429	0.0295858	0.0345865	0.0121654	0.0689655	0.04	0.0416667	0.125	0	0
HMGN2	0.325748	0.16662	0.260684	0.294686	0.347751	0.414201	0.32782	0.26764	0.810345	0.6	0.527778	0.875	0.346154	0.0666667
RPS6KA1	0.200214	0.153041	0.230769	0.20934	0.16955	0.254438	0.184962	0.121655	0.258621	0.4	0.236111	0.125	0.0384615	0
ARID1A	0.109829	0.103253	0.0712251	0.10628	0.145329	0.147929	0.118797	0.0462287	0.189655	0.32	0.111111	0.125	0.0769231	0
PIGV	0.0241453	0.00820368	0.019943	0.020934	0.0103806	0.00591716	0.0180451	0.00973236	0.0344828	0.04	0.0277778	0	0	0
ZDHHC18	0.00619658	0.00622348	0.00997151	0.00483092	0.0017301	0	0.00300752	0.00243309	0	0.04	0.0416667	0	0	0
SFN	0	0	0	0	0	0	0	0	0	0	0	0	0	0
GPN2	0.0391026	0.034512	0.0384615	0.112721	0.0536332	0.0532544	0.0330827	0.0170316	0.0689655	0.04	0.0555556	0	0.0384615	0
GPATCH3	0.0194444	0.0107496	0.022792	0.0257649	0.0207612	0.0118343	0.00902256	0.0145985	0.0344828	0	0.0138889	0	0.0384615	0
NUDC	0.253098	0.113154	0.198006	0.194847	0.200692	0.230769	0.195489	0.22871	0.362069	0.28	0.305556	0.5	0.384615	0
NR0B2	0	0	0	0	0	0	0	0	0	0	0	0	0	0
KDF1	0	0	0	0	0	0	0	0	0	0	0.0138889	0.125	0	0
TRNP1	0.000106838	0	0	0	0	0	0	0	0	0	0	0	0	0
FAM46B	0	0	0	0	0	0	0	0	0	0	0	0	0	0
AL137860.1	0	0	0	0	0	0	0	0	0	0	0	0	0	0
SLC9A1	0.00833333	0.00763791	0.00854701	0.020934	0.00519031	0.0118343	0.0105263	0.00729927	0.0172414	0.04	0.0138889	0	0	0
WDTC1	0.0291667	0.0268741	0.0270655	0.0322061	0.0294118	0.0295858	0.0270677	0.026764	0.0517241	0.16	0.0277778	0	0.0384615	0
TMEM222	0.0666667	0.0458274	0.0541311	0.0547504	0.0778547	0.0828402	0.0646617	0.0389294	0.0862069	0.16	0.138889	0.125	0	0
SYTL1	0.00149573	0.00169731	0	0.0128824	0.0017301	0.0118343	0	0	0	0.08	0.222222	0.375	0	0
MAP3K6	0.0141026	0.0132956	0.019943	0.0193237	0.00346021	0.0236686	0.00601504	0	0.0517241	0	0.0138889	0	0	0
FCN3	0	0	0	0	0	0	0	0	0	0	0	0	0	0
CD164L2	0.000106838	0	0	0	0	0	0	0	0	0	0	0	0	0
GPR3	0.000213675	0	0	0.00161031	0.0017301	0.00591716	0	0	0	0	0	0	0	0
WASF2	0.499466	0.38133	0.421652	0.363929	0.593426	0.52071	0.454135	0.311436	0.275862	0.24	0.388889	0.5	0.192308	0
AHDC1	0.032265	0.0373409	0.022792	0.037037	0.0899654	0.0591716	0.0165414	0	0.0172414	0.04	0.0416667	0	0	0
FGR	0.0480769	0.0254597	0.042735	0.0515298	0.0605536	0.035503	0.0255639	0.0340633	0.0862069	0.72	0.125	0.125	0.0769231	0
IFI6	0.142735	0.0707214	0.0726496	0.628019	0.117647	0.16568	0.181955	0.131387	0.448276	0.52	0.180556	0.125	0.153846	0
FAM76A	0.0461538	0.0240453	0.034188	0.0483092	0.050173	0.0414201	0.0360902	0.00486618	0.0517241	0.04	0.0694444	0	0.0384615	0
STX12	0.117094	0.0613861	0.10114	0.115942	0.152249	0.16568	0.103759	0.116788	0.0862069	0.16	0.0555556	0.375	0.115385	0
PPP1R8	0.0536325	0.0274399	0.0384615	0.0322061	0.0605536	0.0414201	0.0481203	0.0243309	0.0517241	0.12	0.0972222	0	0.0384615	0
AL109927.1	0.000106838	0	0	0	0	0	0	0	0	0	0	0	0	0
THEMIS2	0.171368	0.0990099	0.12963	0.161031	0.33045	0.242604	0.168421	0.0754258	0.0862069	0.68	0.236111	0.25	0.0384615	0
RPA2	0.140278	0.0545969	0.112536	0.101449	0.176471	0.136095	0.111278	0.0973236	0.293103	0.08	0.263889	0.25	0.0384615	0
SMPDL3B	0.00042735	0	0	0	0	0	0	0	0	0	0	0	0	0
XKR8	0.0238248	0.0121641	0.014245	0.020934	0.0242215	0.0236686	0.0270677	0	0.0172414	0	0.0138889	0.125	0	0
EYA3	0.0602564	0.0356436	0.0356125	0.0483092	0.0726644	0.0769231	0.0511278	0.00973236	0.155172	0.04	0.0277778	0	0.0384615	0
PTAFR	0.369338	0.276379	0.276353	0.310789	0.250865	0.420118	0.37594	0.177616	0.241379	0.16	0.194444	0.125	0	0
DNAJC8	0.282158	0.155587	0.233618	0.241546	0.269896	0.254438	0.218045	0.214112	0.482759	0.4	0.277778	0.25	0.269231	0.0666667
ATPIF1	0.309402	0.193494	0.264957	0.289855	0.259516	0.331361	0.261654	0.272506	0.482759	0.44	0.388889	0.75	0.423077	0
SESN2	0.0161325	0.0118812	0.00854701	0.00644122	0.0224913	0.035503	0.0165414	0.00973236	0.0172414	0	0.0277778	0	0.0769231	0
MED18	0.0201923	0.0101839	0.00854701	0.00805153	0.0242215	0.0177515	0.0135338	0.00243309	0.0344828	0.04	0.0138889	0	0	0
PHACTR4	0.0972222	0.0851485	0.0783476	0.122383	0.0726644	0.112426	0.087218	0.026764	0.0862069	0.08	0.0694444	0.125	0.0384615	0
RCC1	0.0345085	0.0200849	0.031339	0.0257649	0.017301	0.0295858	0.0270677	0.026764	0.224138	0	0.0416667	0	0	0
TRNAU1AP	0.0807692	0.0613861	0.0811966	0.10628	0.0882353	0.12426	0.0616541	0.0145985	0.172414	0.08	0.111111	0	0.115385	0
SNHG12	0.0431624	0.0347949	0.0612536	0.0660225	0.0519031	0.035503	0.0451128	0.0218978	0.0862069	0	0.0833333	0.125	0	0
TAF12	0.111325	0.0489392	0.0997151	0.109501	0.0761246	0.0828402	0.0721805	0.109489	0.137931	0.2	0.0833333	0	0.0769231	0
RAB42	0.0105769	0.00735502	0.0242165	0.0273752	0.00346021	0	0.00300752	0.00973236	0.0172414	0	0	0	0	0
RNU11	0.00224359	0.000565771	0.0185185	0	0.0103806	0.0236686	0.00601504	0.00243309	0	0	0	0	0	0
GMEB1	0.0442308	0.0294201	0.0413105	0.0708535	0.0657439	0.0473373	0.0300752	0.0194647	0.0344828	0	0.0555556	0.25	0	0
YTHDF2	0.159829	0.0823197	0.121083	0.138486	0.230104	0.159763	0.135338	0.0754258	0.224138	0.2	0.152778	0	0.153846	0
OPRD1	0.0034188	0.00650637	0.00712251	0.0273752	0.00692042	0.0118343	0	0	0	0	0	0	0	0
EPB41	0.0632479	0.064215	0.034188	0.041868	0.0519031	0.0650888	0.0511278	0.0486618	0.224138	0	0.125	0	0.0769231	0.0666667
TMEM200B	0.000534188	0.000282885	0.0014245	0.00161031	0	0.00591716	0.00150376	0	0	0	0	0	0	0
SRSF4	0.194338	0.127298	0.133903	0.201288	0.223183	0.207101	0.166917	0.10219	0.293103	0.2	0.208333	0.125	0.115385	0
MECR	0.0316239	0.0175389	0.0185185	0.0305958	0.0155709	0.0177515	0.0240601	0.0218978	0.0344828	0	0.0277778	0	0.0769231	0
PTPRU	0.000534188	0.000565771	0	0.00322061	0	0.00591716	0	0	0	0	0	0	0	0
MATN1	0.000106838	0.000848656	0	0	0	0	0	0	0	0	0	0	0	0
MATN1-AS1	0.00202992	0.00339463	0.0042735	0.00483092	0.00519031	0	0.00300752	0.00243309	0.0172414	0	0.0138889	0	0	0
LAPTM5	0.919765	0.80396	0.809117	0.874396	0.956747	0.940828	0.920301	0.854015	0.793103	1	0.819444	1	0.461538	0.133333
SDC3	0.0195513	0.0169731	0.00854701	0.0144928	0.0259516	0.00591716	0.0225564	0.0145985	0.0517241	0	0	0	0.0384615	0
PUM1	0.110791	0.10099	0.11396	0.0869565	0.128028	0.118343	0.100752	0.0316302	0.224138	0.2	0.0972222	0.125	0.0384615	0
NKAIN1	0	0	0	0	0	0	0	0	0	0	0	0	0	0
SNRNP40	0.0971154	0.0427157	0.0854701	0.0772947	0.105536	0.0887574	0.0827068	0.0462287	0.12069	0.16	0.222222	0.125	0.0769231	0
ZCCHC17	0.0770299	0.0325318	0.0555556	0.0708535	0.0622837	0.112426	0.0556391	0.0656934	0.0862069	0	0.111111	0	0.115385	0
FABP3	0.0112179	0.00452617	0.00712251	0.00966184	0.00865052	0.0177515	0.0135338	0.0170316	0	0	0	0	0	0
SERINC2	0.000534188	0.000565771	0	0	0	0	0	0	0	0	0	0	0	0
LINC01226	0.000213675	0	0	0.00161031	0	0	0	0	0	0	0	0	0	0
TINAGL1	0	0.000565771	0	0	0	0	0	0	0	0	0	0	0	0
HCRTR1	0	0	0	0	0	0	0	0	0	0	0	0	0	0
PEF1	0.0626068	0.0339463	0.0783476	0.0692432	0.0692042	0.035503	0.0526316	0.053528	0.0172414	0.12	0.0694444	0.25	0.0769231	0
COL16A1	0.000106838	0	0	0	0	0	0	0	0	0	0	0	0	0
ADGRB2	0.000106838	0	0.0014245	0	0	0	0	0	0	0	0	0	0.0384615	0
SPOCD1	0.000961538	0.00141443	0.0014245	0.00805153	0	0	0	0	0	0	0	0	0	0
PTP4A2	0.253312	0.164356	0.205128	0.235105	0.205882	0.248521	0.196992	0.194647	0.362069	0.64	0.277778	0.25	0.269231	0
KHDRBS1	0.15203	0.0874116	0.138177	0.127214	0.202422	0.195266	0.120301	0.124088	0.293103	0.36	0.263889	0.25	0.115385	0
TMEM39B	0.0755342	0.0424328	0.0612536	0.0628019	0.105536	0.106509	0.0646617	0.0291971	0.12069	0.04	0.0694444	0	0.0384615	0
KPNA6	0.0967949	0.0738331	0.0598291	0.10306	0.181661	0.0946746	0.0917293	0.0218978	0	0	0.0833333	0	0	0
TXLNA	0.0452991	0.0381895	0.034188	0.0305958	0.0778547	0.0946746	0.0315789	0.0218978	0.0862069	0	0.0555556	0	0.0769231	0
CCDC28B	0.0112179	0.00622348	0.002849	0.00805153	0.00865052	0.00591716	0.0120301	0.00973236	0.0344828	0	0.0416667	0	0	0
IQCC	0.00373932	0.00311174	0.002849	0.00966184	0.00692042	0.0177515	0	0	0.0172414	0	0	0	0	0
DCDC2B	0.000854701	0.000282885	0	0	0.00346021	0.00591716	0	0	0	0	0	0	0	0
TMEM234	0.0315171	0.0189533	0.0299145	0.020934	0.0397924	0.0414201	0.0315789	0.0121654	0.0689655	0	0.0416667	0	0	0
EIF3I	0.243803	0.100424	0.216524	0.204509	0.249135	0.248521	0.204511	0.218978	0.327586	0.28	0.305556	0.5	0.115385	0.0666667
FAM167B	0.000106838	0	0	0	0	0	0	0	0	0	0	0	0	0
LCK	0.00106838	0.00113154	0.0014245	0.00322061	0.00346021	0	0.00150376	0	0	0	0.486111	0.375	0.0769231	0
HDAC1	0.0723291	0.0438472	0.0612536	0.0386473	0.0882353	0.0946746	0.0661654	0.0510949	0.155172	0.24	0.152778	0.5	0.0769231	0
MARCKSL1	0.00480769	0.00311174	0.00997151	0.00483092	0.0207612	0.00591716	0.0075188	0.00486618	0	0.2	0.0416667	0.25	0.307692	0
TSSK3	0.00128205	0.000848656	0.0014245	0	0.0017301	0	0	0.00243309	0	0	0	0	0	0
FAM229A	0.00576923	0.00820368	0.011396	0.00322061	0.00519031	0.00591716	0.00451128	0	0	0	0	0	0	0
BSDC1	0.121368	0.102122	0.0883191	0.101449	0.112457	0.177515	0.138346	0.0364963	0.155172	0.16	0.208333	0.125	0	0
ZBTB8B	0.00769231	0.0113154	0.00854701	0.0450886	0.0103806	0.0118343	0.00300752	0	0.0344828	0	0	0	0	0
ZBTB8A	0.0221154	0.0226308	0.022792	0.0354267	0.0155709	0.035503	0.0165414	0.00243309	0.103448	0	0	0.25	0	0
ZBTB8OS	0.123077	0.0704385	0.0940171	0.183575	0.100346	0.12426	0.0992481	0.0681265	0.206897	0.28	0.166667	0	0.0384615	0
RBBP4	0.188462	0.131542	0.139601	0.185185	0.16263	0.171598	0.156391	0.10219	0.448276	0.2	0.277778	0.375	0.115385	0
SYNC	0.0636752	0.0446959	0.0384615	0.0724638	0.0432526	0.100592	0.0736842	0.0170316	0.137931	0.04	0.0555556	0	0	0
KIAA1522	0.000854701	0.000565771	0	0	0	0	0	0	0.0172414	0	0	0	0	0
YARS	0.0526709	0.0347949	0.0584046	0.0740741	0.0605536	0.0769231	0.0406015	0.0340633	0.0172414	0.16	0.0833333	0.125	0.0384615	0
S100PBP	0.0556624	0.0466761	0.0470085	0.0869565	0.0709343	0.0828402	0.0736842	0.0121654	0.137931	0.12	0.0833333	0	0.0384615	0
FNDC5	0.000106838	0	0	0	0	0	0	0	0	0	0	0	0	0
HPCA	0.00138889	0.000565771	0	0.00161031	0.00519031	0	0.00300752	0	0	0	0	0	0.0384615	0
TMEM54	0.0254274	0.0127298	0.022792	0.0225443	0.00519031	0.0236686	0.0120301	0.0340633	0.12069	0	0.0138889	0	0.0769231	0
RNF19B	0.0268162	0.0223479	0.00569801	0.0225443	0.0155709	0.0236686	0.0360902	0.00729927	0.0344828	0.08	0.0138889	0	0	0
AK2	0.198397	0.104385	0.210826	0.196457	0.17128	0.177515	0.148872	0.160584	0.327586	0.24	0.125	0.25	0.0384615	0
AZIN2	0.0457265	0.0305516	0.0384615	0.0322061	0.0709343	0.118343	0.0932331	0.0121654	0.0689655	0	0.0833333	0	0.115385	0
TRIM62	0.00384615	0.00282885	0.0042735	0.00322061	0.00346021	0	0.00601504	0.00486618	0.0172414	0	0.0138889	0	0	0
ZNF362	0.0315171	0.0263083	0.0242165	0.0386473	0.0294118	0.0532544	0.0315789	0.0170316	0.0172414	0.08	0.0555556	0.125	0	0
A3GALT2	0	0	0	0	0	0	0	0	0	0	0	0	0	0
PHC2	0.144765	0.156719	0.122507	0.148148	0.140138	0.171598	0.0962406	0.0924574	0.206897	0.12	0.0416667	0	0.0384615	0
ZSCAN20	0.00267094	0.00311174	0.00569801	0.00966184	0.0017301	0.00591716	0.00150376	0.00243309	0	0	0	0	0	0
CSMD2	0.00309829	0.00678925	0.002849	0.0193237	0.0017301	0.00591716	0.00150376	0	0	0	0	0	0	0
HMGB4	0	0	0	0	0	0	0	0	0	0	0	0	0	0
CSMD2-AS1	0	0	0	0	0	0	0	0	0	0	0	0	0	0
C1orf94	0	0	0	0	0	0	0	0	0	0	0	0	0	0
SMIM12	0.111325	0.0398868	0.0854701	0.130435	0.136678	0.153846	0.0977444	0.0875912	0.12069	0.12	0.208333	0	0.115385	0
GJB5	0	0	0	0	0	0	0	0	0	0	0	0	0	0
GJB4	0	0	0	0	0	0	0	0	0	0	0	0	0	0
GJB3	0.000106838	0	0	0	0	0	0	0	0	0	0	0	0.0384615	0
GJA4	0.000106838	0	0	0	0	0	0	0	0	0	0	0	0	0
DLGAP3	0.0268162	0.0135785	0.0156695	0.00644122	0.0397924	0.0414201	0.00902256	0.0218978	0	0.04	0.0277778	0	0.0769231	0
ZMYM6NB	0.0191239	0.00678925	0.00569801	0.00483092	0.0103806	0.0414201	0.0165414	0.00973236	0	0	0.0972222	0	0	0
ZMYM6	0.0419872	0.0353607	0.0470085	0.0515298	0.0397924	0.035503	0.0360902	0.0121654	0.0862069	0.12	0.0138889	0	0	0
ZMYM1	0.0178419	0.0121641	0.0128205	0.0161031	0.0138408	0.0295858	0.0180451	0.00486618	0.0344828	0.04	0.0277778	0	0.0384615	0
SFPQ	0.321581	0.227157	0.266382	0.291465	0.546713	0.390533	0.275188	0.189781	0.448276	0.32	0.291667	0.125	0.230769	0
ZMYM4	0.0504274	0.0421499	0.0270655	0.0434783	0.0380623	0.0828402	0.0345865	0.0121654	0.0344828	0	0.0277778	0.125	0.0384615	0
ZMYM4-AS1	0.000213675	0	0	0	0	0.00591716	0.00150376	0	0	0.04	0	0	0	0
KIAA0319L	0.0632479	0.0594059	0.037037	0.099839	0.0692042	0.0473373	0.0466165	0.0194647	0.137931	0.24	0.0416667	0.25	0	0
NCDN	0.0134615	0.012447	0.0156695	0.0128824	0.00692042	0.0295858	0.0135338	0.00243309	0.0344828	0	0	0	0.307692	0
TFAP2E	0.00405983	0.00339463	0.00712251	0.00805153	0.0017301	0	0.00150376	0	0	0	0	0	0	0.0666667
PSMB2	0.200534	0.0862801	0.149573	0.251208	0.198962	0.224852	0.148872	0.126521	0.293103	0.6	0.277778	0.625	0.192308	0
C1orf216	0.0419872	0.0265912	0.0242165	0.041868	0.0934256	0.0295858	0.0270677	0.00973236	0	0.04	0	0	0.0384615	0
CLSPN	0.0115385	0.0121641	0.0128205	0.041868	0.00346021	0.0118343	0.0075188	0.00486618	0.465517	0	0	0	0	0
AGO4	0.0489316	0.0455446	0.0384615	0.0450886	0.0363322	0.0414201	0.0330827	0.0194647	0.0689655	0.08	0.0138889	0	0	0
AGO1	0.0344017	0.0288543	0.0242165	0.0338164	0.0259516	0.0650888	0.0526316	0.0121654	0.0172414	0.2	0.0277778	0	0.0769231	0
AGO3	0.115064	0.110325	0.0868946	0.170692	0.1609	0.16568	0.0992481	0.0170316	0.155172	0.12	0.0694444	0.125	0.0769231	0
TEKT2	0	0	0	0	0	0	0	0	0	0	0	0	0	0
ADPRHL2	0.116239	0.069024	0.10114	0.146538	0.133218	0.171598	0.0962406	0.0729927	0.189655	0.08	0.0833333	0.125	0.0769231	0
COL8A2	0.042094	0.0480905	0.037037	0.0402576	0.0346021	0.0473373	0.0481203	0.0170316	0.0517241	0	0	0	0.0384615	0
TRAPPC3	0.174145	0.0854314	0.132479	0.162641	0.150519	0.16568	0.138346	0.131387	0.224138	0.08	0.208333	0.25	0.0384615	0
MAP7D1	0.133654	0.0794908	0.11396	0.10467	0.143599	0.136095	0.112782	0.080292	0.172414	0.12	0.111111	0.375	0.115385	0
THRAP3	0.193056	0.107214	0.172365	0.161031	0.202422	0.248521	0.153383	0.116788	0.293103	0.24	0.305556	0.375	0.115385	0
SH3D21	0.0330128	0.0192362	0.0299145	0.0193237	0.0484429	0.0473373	0.0270677	0.0170316	0.0517241	0	0.0138889	0	0	0
EVA1B	0.0188034	0.0132956	0.0213675	0.0257649	0.0155709	0.0236686	0.0180451	0.00973236	0	0.12	0.0138889	0	0	0
STK40	0.0260684	0.0183876	0.0185185	0.0225443	0.0380623	0.0414201	0.0195489	0.0145985	0	0.08	0.0555556	0	0.0384615	0
LSM10	0.186218	0.081471	0.138177	0.204509	0.119377	0.153846	0.136842	0.160584	0.12069	0.24	0.194444	0.625	0.192308	0
OSCP1	0.00277778	0.0019802	0	0.00322061	0.00346021	0	0.00601504	0.00243309	0	0	0	0	0	0
MRPS15	0.125855	0.0596888	0.10114	0.146538	0.083045	0.130178	0.0992481	0.104623	0.189655	0.16	0.111111	0	0.115385	0
CSF3R	0.498291	0.459972	0.521368	0.391304	0.600346	0.526627	0.506767	0.0997567	0.37931	0.6	0.277778	0.125	0.192308	0
GRIK3	0	0	0	0	0	0	0	0	0	0	0	0	0	0
LINC01137	0.00363248	0.00141443	0.0014245	0.00483092	0.0017301	0	0	0	0	0	0.0138889	0	0	0
ZC3H12A	0.00833333	0.00876945	0.00569801	0.0177134	0.0346021	0.0177515	0.00601504	0.00243309	0	0	0.0277778	0	0.0384615	0
MEAF6	0.173504	0.0865629	0.166667	0.193237	0.17301	0.242604	0.157895	0.121655	0.310345	0.08	0.416667	0.25	0.0769231	0.0666667
SNIP1	0.0147436	0.0110325	0.011396	0.0144928	0.0207612	0.0118343	0.0105263	0.00486618	0	0	0.0277778	0.125	0.0384615	0
DNALI1	0.000854701	0.000565771	0	0	0.0017301	0.0118343	0	0	0	0	0	0	0	0
GNL2	0.0823718	0.0486563	0.0712251	0.0515298	0.145329	0.0887574	0.0631579	0.0462287	0.12069	0.16	0.125	0	0.0384615	0
RSPO1	0	0	0	0	0	0	0	0	0	0	0	0	0	0
C1orf109	0.0362179	0.0192362	0.0413105	0.0322061	0.0276817	0.0236686	0.0466165	0.00729927	0.0172414	0.08	0.0138889	0.125	0	0
CDCA8	0.00299145	0.0019802	0.002849	0.00322061	0.0017301	0.0118343	0.00150376	0.00243309	0.189655	0	0	0	0	0
EPHA10	0	0.000565771	0	0	0	0	0	0	0	0	0	0	0	0
MANEAL	0.00202992	0.00311174	0	0.00483092	0.0017301	0	0.00300752	0	0.0172414	0	0	0	0.0384615	0
YRDC	0.0277778	0.0152758	0.017094	0.0144928	0.0467128	0.0236686	0.0210526	0.0194647	0.0172414	0.04	0.0833333	0	0	0
C1orf122	0.136966	0.069024	0.106838	0.112721	0.128028	0.118343	0.106767	0.131387	0.155172	0.16	0.125	0.125	0.192308	0
MTF1	0.0382479	0.0280057	0.0299145	0.037037	0.0380623	0.0887574	0.037594	0.0145985	0.0344828	0.12	0.0555556	0	0	0
INPP5B	0.0345085	0.0319661	0.037037	0.078905	0.0449827	0.035503	0.0330827	0.00486618	0.12069	0.04	0.0416667	0.125	0	0
SF3A3	0.114744	0.0585573	0.102564	0.10789	0.131488	0.130178	0.124812	0.053528	0.172414	0.16	0.25	0	0.0384615	0
FHL3	0.0745727	0.0350778	0.0512821	0.0660225	0.219723	0.16568	0.0586466	0.0316302	0.0517241	0.12	0.0694444	0	0	0.0666667
UTP11L	0.115064	0.0577086	0.0854701	0.0869565	0.148789	0.100592	0.087218	0.0754258	0.137931	0.08	0.138889	0.125	0.153846	0
POU3F1	0.00106838	0.00113154	0.002849	0.00161031	0	0	0	0.00243309	0	0	0	0	0	0
LINC01343	0	0	0	0	0	0	0	0	0	0	0	0	0	0
RRAGC	0.0655983	0.0384724	0.0569801	0.057971	0.114187	0.0946746	0.0766917	0.0218978	0.0689655	0.04	0.0972222	0.125	0.0769231	0.0666667
MYCBP	0.0498932	0.0203678	0.0527066	0.0354267	0.0294118	0.0414201	0.0421053	0.0364963	0.172414	0.12	0.0694444	0.125	0.0384615	0
GJA9	0	0	0	0	0	0	0	0	0	0	0	0	0	0
RHBDL2	0.00213675	0.00339463	0.002849	0.0161031	0.00346021	0.00591716	0.00150376	0	0	0	0	0	0	0
AKIRIN1	0.105876	0.0611033	0.0783476	0.120773	0.181661	0.118343	0.106767	0.0389294	0.12069	0.2	0.152778	0.125	0.0769231	0
NDUFS5	0.425962	0.232249	0.381766	0.394525	0.377163	0.384615	0.323308	0.462287	0.568966	0.68	0.430556	0.25	0.615385	0.0666667
MACF1	0.148504	0.146535	0.118234	0.151369	0.17301	0.183432	0.135338	0.0170316	0.258621	0.32	0.236111	0.125	0.192308	0.0666667
BMP8A	0.000106838	0	0	0	0.0017301	0	0	0	0	0	0	0	0	0
PABPC4	0.232372	0.168034	0.253561	0.165862	0.275087	0.230769	0.198496	0.160584	0.293103	0.24	0.111111	0.25	0.0384615	0
HEYL	0.00042735	0.000282885	0	0	0	0	0	0	0	0	0	0	0	0
NT5C1A	0	0	0	0	0	0	0	0	0	0	0	0	0	0
HPCAL4	0.000213675	0	0	0	0.0017301	0	0	0	0	0	0	0	0.0769231	0
PPIE	0.106197	0.0560113	0.0868946	0.111111	0.0951557	0.112426	0.0932331	0.0656934	0.172414	0.04	0.152778	0	0.0384615	0
BMP8B	0.00245727	0.0019802	0.0014245	0.00966184	0.00346021	0.00591716	0.00451128	0.00243309	0	0	0	0	0	0
OXCT2	0	0	0	0.00161031	0	0.00591716	0.00150376	0	0	0	0	0	0	0
TRIT1	0.032906	0.0251768	0.019943	0.0338164	0.0242215	0.0473373	0.0240601	0.00486618	0.0172414	0	0.0555556	0	0	0
MYCL	0.0133547	0.00537482	0.00712251	0.00161031	0.0121107	0.0295858	0.0210526	0.00243309	0	0.12	0.0138889	0	0	0
MFSD2A	0.0314103	0.0203678	0.019943	0.0354267	0.0986159	0.035503	0.0255639	0.0218978	0.0517241	0.04	0	0	0.0384615	0
CAP1	0.599786	0.362376	0.545584	0.529791	0.697232	0.656805	0.554887	0.440389	0.551724	0.68	0.569444	0.5	0.269231	0
PPT1	0.525321	0.261103	0.404558	0.438003	0.557093	0.497041	0.547368	0.406326	0.5	0.6	0.25	0.25	0.307692	0
RLF	0.0520299	0.0384724	0.034188	0.0466989	0.0882353	0.0591716	0.0571429	0.0218978	0.0172414	0.04	0.0833333	0.125	0	0
TMCO2	0.000213675	0	0	0	0	0	0	0	0	0	0	0	0	0
ZMPSTE24	0.101816	0.0562942	0.0740741	0.0692432	0.119377	0.0710059	0.115789	0.0608273	0.103448	0.04	0.0972222	0.25	0.0769231	0
COL9A2	0.0964744	0.0763791	0.0954416	0.099839	0.0968858	0.0887574	0.0796992	0.0218978	0	0	0.0138889	0	0.0384615	0.0666667
SMAP2	0.399466	0.259972	0.349003	0.280193	0.455017	0.467456	0.309774	0.221411	0.206897	0.32	0.277778	0.5	0.192308	0
ZFP69B	0.00202992	0.000565771	0	0.00161031	0.0155709	0.00591716	0.00451128	0	0.0344828	0	0	0	0	0
ZFP69	0.0073718	0.00339463	0.002849	0.00483092	0.00519031	0.0118343	0.00601504	0.00486618	0.0172414	0	0	0	0	0
EXO5	0.0128205	0.00961811	0.00997151	0.0177134	0.0242215	0.00591716	0.0165414	0.00486618	0.103448	0	0.0138889	0	0	0
ZNF684	0.0111111	0.00763791	0.00997151	0.0112721	0.0138408	0.00591716	0.0075188	0.00486618	0.0172414	0.08	0.0138889	0	0.0384615	0
RIMS3	0.00320513	0.00367751	0.0014245	0.00161031	0.00519031	0	0.00150376	0	0.0172414	0	0	0	0.0384615	0
NFYC-AS1	0.00662393	0.00537482	0.00712251	0.00966184	0.00519031	0.0177515	0.00902256	0	0	0	0.0138889	0	0	0
NFYC	0.0892094	0.0486563	0.0740741	0.0708535	0.0899654	0.136095	0.0842105	0.053528	0.103448	0.04	0.125	0	0.0384615	0
KCNQ4	0.000213675	0	0	0	0	0	0	0	0	0	0	0	0	0
CITED4	0.0538462	0.034512	0.0569801	0.020934	0.0242215	0.0414201	0.0240601	0.0437956	0.0344828	0.04	0.0416667	0	0.0769231	0
CTPS1	0.0274573	0.027157	0.02849	0.0241546	0.0380623	0.0473373	0.0270677	0.0121654	0.0689655	0	0.0416667	0	0.0384615	0
SLFNL1-AS1	0.000961538	0.000848656	0	0.00483092	0	0	0	0	0	0	0	0	0	0
SLFNL1	0.000320513	0.000282885	0	0.00161031	0.00346021	0	0.00150376	0	0	0	0	0	0	0
SCMH1	0.0255342	0.0212164	0.019943	0.0161031	0.0276817	0.0473373	0.0225564	0.00243309	0.0689655	0	0.0555556	0	0	0
FOXO6	0	0	0	0	0	0	0	0	0.0172414	0	0	0	0	0
EDN2	0	0.000282885	0.0014245	0	0	0	0	0	0	0	0	0	0	0
HIVEP3	0.0824786	0.0602546	0.0441595	0.10306	0.141869	0.171598	0.111278	0.026764	0.0172414	0.04	0.0694444	0	0.115385	0.0666667
GUCA2B	0	0	0	0	0	0	0	0	0	0	0	0	0	0
GUCA2A	0	0	0	0	0	0	0	0	0	0	0	0	0	0
FOXJ3	0.0496795	0.0461103	0.025641	0.0386473	0.0519031	0.0769231	0.037594	0.0145985	0.0344828	0.08	0.0555556	0	0.0769231	0
RIMKLA	0.00138889	0.000565771	0.00569801	0.00483092	0	0	0	0	0	0	0	0	0	0
ZMYND12	0.000854701	0.0019802	0	0.00161031	0	0	0.00150376	0	0	0	0	0	0	0
PPCS	0.177778	0.0834512	0.143875	0.133655	0.129758	0.153846	0.160902	0.128954	0.206897	0.24	0.166667	0	0.0769231	0
CCDC30	0.0221154	0.0308345	0.0185185	0.0547504	0.0190311	0.0177515	0.0165414	0.00243309	0.0172414	0.08	0.0138889	0	0	0
PPIH	0.0662393	0.0248939	0.048433	0.0595813	0.0484429	0.0650888	0.0496241	0.0632603	0.172414	0.08	0.111111	0.25	0	0
YBX1	0.803098	0.43338	0.703704	0.700483	0.782007	0.680473	0.666165	0.805353	0.827586	0.8	0.722222	1	0.384615	0.666667
CLDN19	0.000213675	0.00113154	0	0.00322061	0	0.00591716	0.00150376	0	0	0	0	0	0	0
P3H1	0.0643162	0.0579915	0.0626781	0.151369	0.0622837	0.0650888	0.0466165	0.0145985	0.155172	0.08	0.0277778	0	0.0384615	0
C1orf50	0.044765	0.0220651	0.045584	0.0386473	0.0570934	0.0532544	0.0390977	0.026764	0.0517241	0.04	0.0694444	0	0.115385	0
SVBP	0.245085	0.0936351	0.190883	0.243156	0.183391	0.189349	0.216541	0.216545	0.241379	0.16	0.0833333	0.25	0.153846	0
ERMAP	0.0405983	0.0220651	0.0242165	0.0257649	0.0276817	0.035503	0.0300752	0.0145985	0.0172414	0	0	0	0	0
ZNF691	0.0608974	0.0390382	0.045584	0.0531401	0.0363322	0.0710059	0.0631579	0.0364963	0	0.08	0.0138889	0.125	0	0
SLC2A1	0.0202991	0.0138614	0.0470085	0.0257649	0.0224913	0.0295858	0.0195489	0.00973236	0.0517241	0	0.111111	0.125	0	0.0666667
SLC2A1-AS1	0.00138889	0.000848656	0	0.00483092	0.00346021	0	0.00300752	0	0	0	0	0	0	0
FAM183A	0	0.000282885	0	0	0	0	0	0	0.0172414	0	0	0	0	0
EBNA1BP2	0.0865385	0.0330976	0.0612536	0.0805153	0.0657439	0.0591716	0.0736842	0.0729927	0.137931	0.08	0.0555556	0.125	0.0384615	0
CFAP57	0.00042735	0	0	0	0	0	0	0	0	0	0	0	0	0
TMEM125	0.000213675	0	0	0	0	0	0	0	0	0	0	0	0	0
C1orf210	0	0	0	0	0	0	0	0	0	0	0	0	0	0
TIE1	0.00576923	0.00678925	0.00854701	0.0144928	0.00519031	0.00591716	0.00601504	0	0	0	0.0138889	0	0	0
MPL	0	0	0	0	0	0	0	0	0	0	0	0	0	0
CDC20	0.00042735	0.000848656	0	0.00966184	0.00346021	0	0	0	0.189655	0	0	0	0	0
ELOVL1	0.184509	0.115417	0.119658	0.15942	0.141869	0.100592	0.150376	0.109489	0.172414	0.16	0.125	0	0	0
MED8	0.0955128	0.0588402	0.0569801	0.078905	0.0916955	0.0887574	0.0902256	0.0510949	0.103448	0.08	0.0416667	0.125	0	0
SZT2	0.0342949	0.0302687	0.025641	0.0499195	0.0467128	0.0295858	0.0270677	0.0194647	0.0517241	0.04	0.0555556	0.125	0	0
SZT2-AS1	0.000213675	0	0	0	0	0	0	0	0	0	0	0	0	0
HYI	0.078953	0.0523338	0.0897436	0.0772947	0.0692042	0.100592	0.0571429	0.0583942	0.224138	0.08	0.0416667	0	0.0384615	0
HYI-AS1	0.00042735	0	0	0	0	0	0.00300752	0	0.0172414	0	0	0	0	0
PTPRF	0.00769231	0.00537482	0.00854701	0.0193237	0.00519031	0.0177515	0.0075188	0	0	0	0.0138889	0	0.0384615	0
KDM4A	0.0282051	0.0192362	0.017094	0.0112721	0.0276817	0.0710059	0.0255639	0.0145985	0	0.04	0.0277778	0	0	0
KDM4A-AS1	0.00544872	0.00509194	0.00712251	0.0128824	0.0017301	0.0118343	0.0075188	0.00243309	0.0172414	0	0.0138889	0	0	0
ST3GAL3	0.0126068	0.0101839	0.011396	0.00966184	0.0138408	0.0118343	0.0135338	0.00729927	0.0344828	0	0	0	0.0384615	0
ARTN	0	0	0	0	0	0	0	0	0	0	0	0	0	0
IPO13	0.0175214	0.0152758	0.019943	0.0257649	0.0138408	0.0177515	0.0165414	0.0145985	0.0344828	0.08	0	0	0	0
DPH2	0.0306624	0.0178218	0.0213675	0.0257649	0.0415225	0.035503	0.0195489	0.0243309	0.0344828	0	0.0555556	0.125	0.0384615	0
ATP6V0B	0.734295	0.449222	0.581197	0.587762	0.769896	0.710059	0.700752	0.493917	0.655172	0.68	0.444444	0.375	0.461538	0.133333
B4GALT2	0.00470086	0.00452617	0.0014245	0.00483092	0.00346021	0	0.00300752	0	0.0172414	0	0	0	0.192308	0
CCDC24	0.0135684	0.00961811	0.014245	0.00805153	0.017301	0.035503	0.0150376	0.00486618	0	0	0.0277778	0	0	0
SLC6A9	0.000534188	0.000565771	0	0	0	0	0	0.00243309	0.0172414	0	0	0	0	0
KLF17	0.000961538	0.00113154	0	0.0112721	0	0	0	0	0.0172414	0	0	0	0	0
KLF18	0	0	0	0	0	0	0	0	0	0	0	0	0	0
DMAP1	0.0644231	0.0379066	0.0384615	0.0547504	0.0640138	0.0828402	0.0511278	0.0340633	0.0689655	0.12	0.0694444	0.125	0.0769231	0
ERI3	0.0596154	0.029703	0.0498576	0.0338164	0.0519031	0.0650888	0.037594	0.0437956	0.103448	0.04	0.0555556	0.125	0.0769231	0
RNF220	0.0652778	0.0495049	0.048433	0.0628019	0.0311419	0.112426	0.0721805	0.026764	0.0689655	0.04	0.0694444	0	0.115385	0
TMEM53	0.011859	0.00537482	0.00712251	0.0112721	0.0138408	0.0118343	0.0075188	0.00973236	0.0172414	0	0.0138889	0	0	0
C1orf228	0.111859	0.0942008	0.0925926	0.146538	0.0363322	0.0887574	0.0586466	0.0389294	0.293103	0	0.0833333	0	0.0384615	0
KIF2C	0.000213675	0	0	0.00483092	0	0	0	0	0.137931	0	0	0	0	0
RPS8	0.984936	0.869307	0.957265	0.919485	0.986159	0.95858	0.926316	0.985401	0.948276	1	0.986111	1	1	0.0666667
BEST4	0.000641026	0.000282885	0.0014245	0	0	0	0.00150376	0	0	0	0	0	0	0
PLK3	0.198932	0.156153	0.24359	0.206119	0.536332	0.366864	0.263158	0.0510949	0.224138	0.16	0.152778	0	0.115385	0.0666667
TCTEX1D4	0.00042735	0	0	0	0	0	0	0	0	0	0	0	0	0
BTBD19	0.0137821	0.0130127	0.014245	0.0241546	0.0743945	0.0295858	0.0135338	0.00486618	0.0172414	0.08	0.0277778	0	0	0
PTCH2	0.0139957	0.0132956	0.11396	0.0193237	0.0155709	0.0295858	0.0180451	0	0.0689655	0.08	0.0277778	0	0	0
EIF2B3	0.0679487	0.0432815	0.0655271	0.0611916	0.067474	0.0710059	0.0541353	0.0243309	0.12069	0.08	0.111111	0	0	0
HECTD3	0.0244658	0.0164074	0.0185185	0.0273752	0.0224913	0.0236686	0.0240601	0.00243309	0	0.04	0.0138889	0	0	0
UROD	0.11859	0.0630835	0.0997151	0.109501	0.0899654	0.112426	0.111278	0.0851582	0.172414	0.08	0.0694444	0.25	0.115385	0
ZSWIM5	0.000213675	0.000282885	0	0	0	0	0	0	0	0	0	0	0	0
LINC01144	0.00117521	0.000565771	0	0	0	0	0	0	0	0	0	0	0	0
HPDL	0.000641026	0.000282885	0.002849	0.00322061	0	0	0	0	0	0	0.0138889	0	0	0
MUTYH	0.055235	0.044413	0.0213675	0.0628019	0.0553633	0.0769231	0.0571429	0.0170316	0.189655	0.08	0.0277778	0	0	0
TOE1	0.0287393	0.0115983	0.017094	0.0305958	0.0467128	0.035503	0.0345865	0.0121654	0.0862069	0	0.0972222	0.125	0.0384615	0
TESK2	0.00470086	0.00339463	0.0014245	0.00966184	0.00692042	0	0.00451128	0	0.0172414	0	0.0138889	0	0	0
CCDC163P	0.00470086	0.00452617	0.00712251	0.00805153	0	0	0.00601504	0	0.0172414	0.04	0	0	0.0384615	0
MMACHC	0.0321581	0.0192362	0.0213675	0.0563607	0.0190311	0.0473373	0.0195489	0.0121654	0.0172414	0.04	0.0138889	0	0	0
PRDX1	0.548504	0.306648	0.415954	0.476651	0.50173	0.497041	0.443609	0.574209	0.448276	0.76	0.402778	0.375	0.576923	0
AKR1A1	0.467308	0.306931	0.343305	0.396135	0.446367	0.47929	0.386466	0.355231	0.413793	0.36	0.152778	0.25	0.269231	0
NASP	0.184722	0.133239	0.165242	0.199678	0.176471	0.236686	0.156391	0.080292	0.62069	0.12	0.166667	0.5	0.0769231	0
CCDC17	0.00416667	0.00367751	0.002849	0.00805153	0.00519031	0	0	0	0	0	0	0	0	0
GPBP1L1	0.105128	0.0659123	0.0854701	0.141707	0.0968858	0.12426	0.105263	0.0462287	0.103448	0.28	0.152778	0.125	0.0384615	0
TMEM69	0.0731838	0.0432815	0.0726496	0.078905	0.0605536	0.0650888	0.0676692	0.053528	0.103448	0.16	0.0694444	0.125	0	0
IPP	0.00373932	0.00282885	0.0042735	0.00805153	0.00692042	0	0.00150376	0.00243309	0.0172414	0.04	0.0555556	0.125	0	0
MAST2	0.0149573	0.0107496	0.0128205	0.0161031	0.0121107	0.00591716	0.00902256	0.00729927	0.0517241	0	0.0277778	0	0.0769231	0
PIK3R3	0	0	0	0	0	0	0	0	0	0	0	0	0	0
TSPAN1	0	0	0	0	0	0	0	0.00243309	0	0	0	0	0	0
POMGNT1	0.0606838	0.0472419	0.0541311	0.0837359	0.16436	0.0887574	0.0661654	0.0316302	0	0.08	0.0555556	0.125	0	0
LURAP1	0.0105769	0.00650637	0.00569801	0.00161031	0.0155709	0.00591716	0.00451128	0.00486618	0.0517241	0	0	0	0	0
RAD54L	0.000534188	0	0	0.00161031	0	0	0.00150376	0	0.137931	0	0	0	0	0
LRRC41	0.0652778	0.0387553	0.02849	0.0756844	0.103806	0.118343	0.0676692	0.0413625	0.0344828	0.16	0.0833333	0.125	0	0
UQCRH	0.486645	0.19604	0.45584	0.438003	0.448097	0.372781	0.371429	0.515815	0.655172	0.84	0.5	0.625	0.653846	0.0666667
NSUN4	0.0362179	0.027157	0.0327635	0.0322061	0.0657439	0.0887574	0.0466165	0.0170316	0.0344828	0.08	0.0416667	0	0	0
FAAH	0.00320513	0.00226308	0.00569801	0.00483092	0.00346021	0.00591716	0.00150376	0	0.0172414	0.04	0	0	0.0384615	0
DMBX1	0.00042735	0.000565771	0.002849	0.00483092	0	0	0	0	0	0	0	0	0	0
MKNK1-AS1	0.000534188	0.000565771	0	0	0.0017301	0.00591716	0	0	0	0	0	0	0	0
KNCN	0	0	0	0	0	0	0	0	0	0	0	0	0	0
MKNK1	0.472756	0.448091	0.380342	0.42029	0.574394	0.585799	0.451128	0.104623	0.344828	0.24	0.25	0	0.153846	0.0666667
MOB3C	0.0634615	0.0449788	0.0498576	0.0386473	0.157439	0.118343	0.0571429	0.0389294	0.0344828	0.04	0.0555556	0	0.0384615	0
ATPAF1	0.0770299	0.0319661	0.0541311	0.0676328	0.0726644	0.0769231	0.0466165	0.0608273	0.137931	0	0.0972222	0	0.0384615	0
TEX38	0	0	0	0	0	0	0	0	0	0	0	0	0	0
EFCAB14-AS1	0.000320513	0	0	0	0	0	0	0	0	0	0	0	0	0
EFCAB14	0.102457	0.0727016	0.0897436	0.0869565	0.103806	0.112426	0.087218	0.0729927	0.103448	0.12	0.0555556	0.125	0.192308	0
CYP4B1	0	0	0	0	0	0	0	0	0	0	0	0	0	0
CYP4A11	0	0	0	0	0	0	0	0	0	0	0	0	0	0
CYP4X1	0	0	0	0	0	0	0	0	0	0	0	0	0	0
CYP4Z1	0	0	0	0	0	0	0	0	0	0	0	0	0	0
CYP4A22-AS1	0.00149573	0.00282885	0.0014245	0.0144928	0.0017301	0	0.00150376	0	0.0344828	0	0	0	0	0
CYP4A22	0	0	0	0	0	0	0	0	0	0	0	0	0	0
LINC00853	0.00128205	0	0.0014245	0	0	0	0	0.00243309	0	0	0	0	0.0769231	0
PDZK1IP1	0.00416667	0.00141443	0.00569801	0.00966184	0.00346021	0.00591716	0.00150376	0.00486618	0.0344828	0	0	0	0	0.0666667
TAL1	0.189316	0.15389	0.173789	0.151369	0.351211	0.295858	0.221053	0.10219	0.206897	0.04	0.0416667	0.125	0.0384615	0
STIL	0.00181624	0.00113154	0.0014245	0.00966184	0.0017301	0	0	0	0.0517241	0	0.0138889	0	0	0
CMPK1	0.192628	0.0661952	0.173789	0.188406	0.204152	0.171598	0.177444	0.175182	0.224138	0.28	0.361111	0.5	0.0769231	0
LINC01389	0.000106838	0	0	0	0	0	0	0	0	0	0	0	0	0
FOXE3	0	0	0	0	0	0	0	0	0	0	0	0	0	0
FOXD2-AS1	0.00448718	0.000848656	0.002849	0.00322061	0.0017301	0.00591716	0	0	0	0	0.0138889	0	0	0
FOXD2	0.00149573	0.00141443	0	0.00322061	0	0	0	0	0	0	0	0	0	0
TRABD2B	0	0	0	0	0	0	0	0.00243309	0	0	0	0	0	0
AL356289.1	0.000106838	0.000282885	0	0.00161031	0	0	0	0	0	0	0	0	0	0
SLC5A9	0.00438034	0.00226308	0	0.00322061	0.00519031	0	0.00451128	0.00486618	0	0	0	0	0	0
SPATA6	0.107158	0.0758133	0.10114	0.0821256	0.0657439	0.0650888	0.0827068	0.0364963	0.137931	0	0.0555556	0	0	0
AGBL4	0.000534188	0.000282885	0	0.00161031	0	0	0	0	0	0	0	0	0	0
BEND5	0.00512821	0.00226308	0.00569801	0.00483092	0.00692042	0.0118343	0.0075188	0.00486618	0.0344828	0	0	0.375	0	0
ELAVL4	0.0321581	0.017256	0.025641	0.0225443	0.0709343	0.0710059	0.0481203	0.00973236	0	0	0	0	0.115385	0
DMRTA2	0	0.000282885	0	0	0	0	0	0	0	0	0	0	0	0
FAF1	0.042735	0.0277228	0.0441595	0.0322061	0.0346021	0.0591716	0.0330827	0.0218978	0.137931	0.08	0.0555556	0.125	0.0384615	0
CDKN2C	0.0090812	0.00424328	0.0128205	0.0225443	0.00865052	0.0177515	0.00902256	0.00729927	0.241379	0.08	0.0416667	0	0	0
C1orf185	0	0	0	0	0	0	0	0	0	0	0	0	0	0
LINC01562	0.00149573	0.0019802	0.0014245	0.00483092	0.0017301	0.00591716	0.00451128	0	0.0172414	0	0	0	0	0
RNF11	0.0598291	0.0314003	0.0541311	0.0499195	0.0709343	0.035503	0.0511278	0.0364963	0.0862069	0.36	0.166667	0.125	0.307692	0
TTC39A	0.00299145	0.00848656	0.002849	0.0322061	0.0017301	0.00591716	0.00150376	0.00243309	0	0	0	0	0	0
TTC39A-AS1	0	0	0	0.00161031	0	0	0.00150376	0	0	0	0	0	0	0
EPS15	0.125427	0.0944837	0.108262	0.1562	0.129758	0.118343	0.117293	0.0559611	0.0689655	0.24	0.0694444	0	0.0384615	0
OSBPL9	0.0653846	0.0379066	0.0612536	0.0644122	0.0519031	0.0650888	0.0646617	0.0389294	0.0689655	0.12	0.125	0	0	0
NRDC	0.261432	0.250919	0.212251	0.239936	0.242215	0.284024	0.234586	0.0973236	0.258621	0.2	0.222222	0.25	0.0769231	0
RAB3B	0.0112179	0.0113154	0.014245	0.0660225	0.017301	0.0118343	0.0150376	0.00243309	0	0	0.0138889	0	0	0
TXNDC12	0.2125	0.0820368	0.173789	0.170692	0.192042	0.195266	0.2	0.13382	0.275862	0.24	0.208333	0	0.115385	0
KTI12	0.025641	0.0104668	0.011396	0.0144928	0.0294118	0.035503	0.0240601	0.0121654	0.0344828	0	0.0138889	0	0.0384615	0
TXNDC12-AS1	0	0	0	0	0	0	0	0	0	0	0	0	0	0
BTF3L4	0.197543	0.0930693	0.155271	0.193237	0.240484	0.254438	0.169925	0.131387	0.172414	0.4	0.166667	0.125	0.0769231	0
ZFYVE9	0.0117521	0.0115983	0.0128205	0.00483092	0.0121107	0.0118343	0.00300752	0.00729927	0	0	0.0277778	0	0.0384615	0
CC2D1B	0.0230769	0.0200849	0.0213675	0.020934	0.0242215	0.0177515	0.0240601	0.00973236	0	0.08	0.0277778	0	0	0
ORC1	0.00042735	0.000565771	0	0.00161031	0	0	0	0	0.0689655	0	0	0	0	0
PRPF38A	0.108761	0.0664781	0.0641026	0.132045	0.17474	0.16568	0.0962406	0.0705596	0.103448	0.24	0.180556	0.5	0	0
ZCCHC11	0.151709	0.132107	0.150997	0.15942	0.152249	0.142012	0.136842	0.0413625	0.189655	0	0.208333	0.125	0	0
GPX7	0.0488248	0.019802	0.037037	0.0338164	0.0432526	0.0532544	0.037594	0.0218978	0.0689655	0	0.0833333	0.25	0	0
FAM159A	0.0248932	0.0192362	0.0270655	0.0273752	0.0155709	0.0414201	0.0255639	0.00973236	0.0344828	0.04	0.111111	0	0	0
COA7	0.032265	0.0212164	0.0299145	0.041868	0.017301	0.035503	0.0330827	0.0218978	0.0172414	0	0.0277778	0	0	0
ZYG11B	0.0430556	0.0362093	0.034188	0.057971	0.0588235	0.0236686	0.043609	0.0291971	0.0689655	0.04	0	0	0	0
ZYG11A	0.000213675	0.000282885	0	0.00644122	0	0	0	0	0	0	0	0	0	0
ECHDC2	0.0980769	0.0800566	0.0982906	0.1562	0.145329	0.147929	0.117293	0.0170316	0.172414	0.04	0.125	0.125	0.0769231	0
SCP2	0.240171	0.103253	0.209402	0.235105	0.207612	0.236686	0.207519	0.216545	0.241379	0.32	0.222222	0.625	0.307692	0
AL445183.1	0	0	0	0	0	0	0	0	0	0	0	0	0	0
PODN	0	0.000848656	0.0014245	0.00161031	0	0	0	0	0	0	0	0	0	0
SLC1A7	0	0	0	0	0	0	0	0	0	0	0	0	0	0
CPT2	0.0319444	0.0206506	0.02849	0.0676328	0.0380623	0.0295858	0.0390977	0.0194647	0.0517241	0.04	0	0	0	0
C1orf123	0.127244	0.0746818	0.112536	0.133655	0.0795848	0.130178	0.0917293	0.10219	0.12069	0.12	0.0694444	0.125	0.115385	0
MAGOH	0.210577	0.108062	0.178063	0.201288	0.282007	0.201183	0.15188	0.182482	0.310345	0.36	0.305556	0.375	0.0384615	0
LRP8	0.0214744	0.0183876	0.014245	0.0289855	0.00865052	0.00591716	0.0120301	0.00973236	0.0344828	0	0	0	0	0
DMRTB1	0	0	0	0	0	0	0	0	0	0	0	0	0	0
GLIS1	0	0	0	0	0	0	0	0	0	0	0	0	0	0
NDC1	0.0240385	0.01471	0.0128205	0.0161031	0.017301	0.0177515	0.0195489	0.00973236	0.103448	0.08	0	0	0	0
YIPF1	0.0622863	0.0265912	0.0498576	0.0644122	0.0346021	0.0532544	0.0496241	0.0437956	0.0689655	0	0.0833333	0	0.153846	0.0666667
DIO1	0.00117521	0.000848656	0	0	0	0.00591716	0.00150376	0	0	0	0	0	0	0
HSPB11	0.144231	0.0811881	0.10114	0.140097	0.176471	0.189349	0.136842	0.119221	0.396552	0.12	0.152778	0.375	0.269231	0
LRRC42	0.0194444	0.00763791	0.017094	0.0128824	0.067474	0.0414201	0.0135338	0.00729927	0	0	0.0138889	0.25	0.0384615	0
LDLRAD1	0	0.000565771	0	0.00161031	0	0	0	0.00243309	0	0	0	0	0	0
TMEM59	0.55203	0.257426	0.461538	0.489533	0.570934	0.52071	0.554887	0.367397	0.413793	0.64	0.5	0.625	0.230769	0
TCEANC2	0.0236111	0.019802	0.019943	0.0273752	0.017301	0.0414201	0.0195489	0.00243309	0.0689655	0.04	0.0277778	0	0	0
CDCP2	0	0	0	0	0	0	0	0	0	0	0	0	0	0
CYB5RL	0.00758547	0.00763791	0.00569801	0.0128824	0.00519031	0.00591716	0.00601504	0.00243309	0.0344828	0	0	0	0	0
MRPL37	0.0527778	0.0214993	0.0441595	0.0547504	0.0588235	0.106509	0.0496241	0.053528	0.206897	0.12	0.0416667	0.5	0.0384615	0.0666667
SSBP3	0.0121795	0.012447	0.00569801	0.0161031	0.0121107	0.0236686	0.0120301	0.0121654	0	0.08	0.0694444	0	0.230769	0.0666667
SSBP3-AS1	0.000106838	0	0.0014245	0.00161031	0	0	0.00150376	0	0	0	0	0	0	0
ACOT11	0.0142094	0.0110325	0.017094	0.0338164	0	0.0118343	0.0150376	0	0	0.04	0.0138889	0	0	0
FAM151A	0.000213675	0	0	0	0	0	0	0	0	0	0	0	0	0
MROH7	0.000854701	0.000848656	0	0.00322061	0	0.00591716	0.00150376	0.00243309	0	0	0	0	0	0
MROH7-TTC4	0	0	0	0	0	0	0	0	0	0	0	0	0	0
TTC4	0.0114316	0.00537482	0.0042735	0.00644122	0.0121107	0.0118343	0.0120301	0.00486618	0.0172414	0	0.0138889	0	0	0
PARS2	0.00608974	0.00282885	0.00997151	0	0.00519031	0.00591716	0	0.00486618	0	0	0.0138889	0	0	0
TTC22	0.000106838	0	0	0.00161031	0	0	0	0	0	0	0	0	0	0
LEXM	0	0	0	0	0	0	0	0	0	0	0	0	0	0
DHCR24	0.0025641	0.0039604	0.00569801	0.00322061	0.00865052	0	0.00451128	0.00243309	0.0517241	0	0	0	0	0
TMEM61	0	0	0	0	0	0	0	0	0	0	0	0	0	0
BSND	0.000106838	0.000565771	0	0.00161031	0	0	0	0	0	0	0	0	0	0
PCSK9	0	0	0	0	0	0	0	0	0	0	0	0	0	0
USP24	0.0628205	0.0562942	0.0655271	0.0676328	0.0640138	0.0414201	0.0616541	0.026764	0.103448	0.04	0.0555556	0	0.0384615	0
PLPP3	0.000320513	0.000282885	0	0	0	0	0	0	0	0	0	0	0.0769231	0
PRKAA2	0.000641026	0.00169731	0.0014245	0.0144928	0	0	0	0	0	0	0	0	0.0384615	0
C1orf168	0	0	0	0	0	0	0	0	0	0	0	0	0	0
C8A	0	0	0	0	0	0	0	0	0	0	0	0	0	0
C8B	0	0	0	0	0	0	0	0	0	0	0	0	0	0
DAB1	0.000320513	0	0	0	0	0	0	0	0	0	0	0	0	0
DAB1-AS1	0.000106838	0	0	0	0	0	0	0	0	0	0	0	0	0
OMA1	0.0492521	0.0446959	0.042735	0.0724638	0.032872	0.0295858	0.043609	0.0316302	0.0689655	0.08	0.0555556	0	0	0
TACSTD2	0.000213675	0.000282885	0	0	0	0	0	0	0	0	0	0	0	0
MYSM1	0.0511752	0.0390382	0.0384615	0.041868	0.0709343	0.0769231	0.043609	0.00486618	0.0517241	0.08	0.0972222	0	0	0
JUN	0.254808	0.181612	0.732194	0.254428	0.430796	0.514793	0.308271	0.0900243	0.310345	0.64	0.569444	0.25	0.269231	0.0666667
LINC01135	0.000106838	0	0.0014245	0.00483092	0	0.00591716	0	0	0	0	0.0138889	0	0	0
LINC01358	0.00395299	0.00226308	0.0042735	0.00644122	0.00346021	0	0.00300752	0	0	0	0.0138889	0	0	0
FGGY	0.0237179	0.0149929	0.0242165	0.0257649	0.0121107	0.035503	0.0390977	0.00973236	0.0344828	0.04	0.0555556	0	0	0
HOOK1	0.00128205	0.000848656	0	0	0	0	0.00150376	0	0	0	0	0	0	0
CYP2J2	0	0	0	0	0	0	0	0	0	0	0	0	0	0
C1orf87	0	0	0	0	0	0	0	0	0	0	0	0	0	0
NFIA	0.0685897	0.0579915	0.045584	0.057971	0.0605536	0.0532544	0.100752	0.0170316	0.155172	0.04	0.0555556	0	0.230769	0
NFIA-AS2	0	0	0	0	0	0	0	0	0	0	0	0	0	0
TM2D1	0.159936	0.103536	0.11396	0.1562	0.16436	0.16568	0.180451	0.0559611	0.12069	0.32	0.166667	0.25	0.115385	0
INADL	0.00576923	0.00565771	0.00997151	0.0112721	0.0017301	0	0.0120301	0	0	0	0.0277778	0	0	0
L1TD1	0.0116453	0.01471	0.017094	0.0128824	0.017301	0.0118343	0.0165414	0	0	0	0.0277778	0	0.0769231	0
KANK4	0	0	0	0	0	0	0	0	0	0	0	0	0	0
USP1	0.0496795	0.0387553	0.0470085	0.0466989	0.0536332	0.0710059	0.0451128	0.0364963	0.310345	0.08	0.0833333	0	0	0
DOCK7	0.0429487	0.0387553	0.037037	0.152979	0.0259516	0.035503	0.0330827	0.00973236	0.155172	0.04	0.0138889	0	0.0384615	0
ANGPTL3	0.000106838	0	0	0	0	0	0	0	0	0	0	0	0	0
ATG4C	0.0875	0.0523338	0.0754986	0.0885668	0.0622837	0.0946746	0.0781955	0.0608273	0.172414	0	0.0694444	0	0.0384615	0
FOXD3-AS1	0	0	0	0.00161031	0	0	0	0	0	0	0	0	0	0
FOXD3	0	0	0	0	0	0	0	0	0	0	0	0	0	0
ALG6	0.0305556	0.0164074	0.0213675	0.0193237	0.032872	0.035503	0.0360902	0.00486618	0.0172414	0.08	0.0277778	0.125	0	0
ITGB3BP	0.0417735	0.0200849	0.0270655	0.0450886	0.0311419	0.0236686	0.0285714	0.0243309	0.206897	0.04	0.0277778	0	0	0
EFCAB7	0.0143162	0.0107496	0.0128205	0.00805153	0.00346021	0	0.0075188	0	0.0517241	0	0.0138889	0	0	0
PGM1	0.0257479	0.0115983	0.0270655	0.0305958	0.017301	0.0177515	0.0150376	0.0218978	0.0172414	0	0.0277778	0	0	0
ROR1	0.000213675	0.000565771	0	0.00322061	0	0	0	0	0	0	0	0	0	0
ROR1-AS1	0.00117521	0.00113154	0.002849	0.0112721	0	0.00591716	0.00150376	0	0.0172414	0	0	0	0	0
UBE2U	0	0	0	0	0	0	0	0	0	0	0	0	0	0
CACHD1	0	0	0	0	0	0	0	0	0	0	0	0	0	0
RAVER2	0	0	0	0	0	0	0	0	0.0172414	0	0	0	0	0
JAK1	0.170299	0.118246	0.132479	0.119163	0.153979	0.213018	0.13985	0.0875912	0.0517241	0.32	0.305556	0.25	0.0769231	0
AK4	0.00277778	0.00226308	0.002849	0.00644122	0.00519031	0	0.00300752	0	0	0	0	0	0.0384615	0
DNAJC6	0.000213675	0.000565771	0	0	0.0017301	0	0	0	0	0	0	0	0	0
LEPROT	0.215171	0.110325	0.15812	0.15942	0.238754	0.289941	0.190977	0.124088	0.12069	0.24	0.0972222	0.125	0.115385	0
LEPR	0.0105769	0.00848656	0.014245	0.0241546	0	0.0236686	0.0075188	0	0	0	0	0	0.0384615	0
PDE4B	0.103846	0.0837341	0.0854701	0.0966184	0.0709343	0.106509	0.0646617	0.0559611	0.0344828	0.12	0.180556	0	0	0.0666667
SGIP1	0.000106838	0	0	0	0	0	0	0	0	0	0	0	0	0
TCTEX1D1	0.00608974	0.00311174	0.0042735	0.00644122	0.0017301	0.0118343	0.00451128	0.00486618	0	0	0	0	0	0
INSL5	0	0	0	0	0	0	0	0	0	0	0	0	0	0
WDR78	0.000534188	0.00113154	0	0	0	0	0	0	0	0	0	0	0	0
MIER1	0.122756	0.0772277	0.0754986	0.111111	0.186851	0.153846	0.0902256	0.0729927	0.0862069	0.12	0.208333	0.125	0.153846	0.0666667
SLC35D1	0.0151709	0.00961811	0.00854701	0.00644122	0.0155709	0.0177515	0.0180451	0.00486618	0	0	0.0416667	0.125	0.0384615	0
C1orf141	0	0	0	0.00322061	0	0	0	0	0	0	0	0	0	0
IL23R	0.000534188	0.00141443	0.002849	0.0161031	0.0017301	0	0	0	0	0	0	0	0	0
IL12RB2	0.00042735	0	0	0	0	0	0	0	0	0	0	0	0	0
SERBP1	0.351603	0.172277	0.293447	0.26409	0.439446	0.349112	0.284211	0.282238	0.431034	0.48	0.402778	0.25	0.153846	0
GADD45A	0.0246795	0.0127298	0.0512821	0.0161031	0.00692042	0.0236686	0.0120301	0.00973236	0.0689655	0.08	0.0277778	0	0.115385	0
GNG12	0.00138889	0.000565771	0	0.00483092	0	0	0	0.00486618	0	0	0	0	0.0769231	0
GNG12-AS1	0.000106838	0.000282885	0	0	0	0	0	0	0	0	0	0	0	0
DIRAS3	0.00299145	0.000565771	0.0014245	0.00161031	0.0017301	0	0.0075188	0	0	0	0	0	0.0384615	0
WLS	0.0875	0.0427157	0.0569801	0.0466989	0.129758	0.142012	0.105263	0.0316302	0.137931	0.04	0.0138889	0.25	0.0769231	0.0666667
RPE65	0	0	0	0	0	0	0	0	0	0	0	0	0	0
DEPDC1	0.000106838	0	0	0.00322061	0	0	0	0	0.137931	0	0	0	0	0
DEPDC1-AS1	0	0	0	0	0	0	0	0	0	0	0	0	0	0
LRRC7	0.00982906	0.00707214	0.0128205	0.00805153	0.0190311	0.0118343	0.0150376	0	0	0	0	0	0	0
LRRC40	0.0231838	0.0152758	0.0213675	0.0241546	0.0415225	0.0236686	0.0345865	0.00243309	0.0517241	0	0.0138889	0	0	0
SRSF11	0.359295	0.291372	0.303419	0.344605	0.351211	0.420118	0.344361	0.153285	0.62069	0.52	0.388889	0.25	0.115385	0.0666667
ANKRD13C	0.0278846	0.0183876	0.0299145	0.0128824	0.0397924	0.0295858	0.0300752	0.0121654	0.0344828	0.08	0.0277778	0	0	0
HHLA3	0.028953	0.0138614	0.0213675	0.0322061	0.0397924	0.0414201	0.0180451	0.026764	0.0689655	0	0.0277778	0	0.115385	0
AL158839.1	0	0	0	0	0	0	0	0	0	0	0	0	0	0
CTH	0.00555556	0.00452617	0.0042735	0.0112721	0.00346021	0	0.0075188	0.00486618	0	0	0.0138889	0	0	0
PTGER3	0	0	0	0	0	0	0	0	0	0	0	0	0	0
ZRANB2-AS1	0.000747863	0.000565771	0.0014245	0.00322061	0	0	0	0.00243309	0	0	0	0	0	0
ZRANB2	0.280983	0.241301	0.188034	0.215781	0.282007	0.301775	0.234586	0.0851582	0.293103	0.28	0.222222	0.25	0.0384615	0
NEGR1	0.00213675	0.00367751	0	0.0354267	0	0.00591716	0	0	0	0	0	0	0.0384615	0
LINC01360	0.00042735	0.00141443	0.002849	0.00322061	0	0	0	0	0	0	0	0	0	0
LRRIQ3	0.00235043	0.00339463	0	0.00805153	0.0017301	0	0.00150376	0	0.0172414	0	0.0138889	0.125	0	0
FPGT	0.0317308	0.0186704	0.0270655	0.0257649	0.0207612	0.0118343	0.0315789	0.0218978	0	0.12	0.0277778	0	0.0384615	0
FPGT-TNNI3K	0.00512821	0.00594059	0.002849	0.00322061	0.00519031	0.00591716	0.00601504	0	0	0.04	0	0	0	0
TNNI3K	0.00042735	0.000565771	0	0	0.0017301	0.00591716	0	0	0	0	0	0	0	0
LRRC53	0.000106838	0	0	0	0	0	0	0	0	0	0	0	0	0
ERICH3	0.000213675	0	0	0	0	0	0	0	0	0	0	0	0	0
ERICH3-AS1	0	0	0	0	0	0	0	0	0	0	0	0	0	0
CRYZ	0.0411325	0.0229137	0.0213675	0.041868	0.0155709	0.0118343	0.0285714	0.0194647	0.0172414	0	0.0555556	0	0.0384615	0
TYW3	0.0589744	0.0263083	0.0512821	0.0322061	0.0311419	0.0591716	0.0315789	0.0291971	0.0517241	0.08	0.0555556	0.125	0.0384615	0
LHX8	0.000106838	0	0	0	0	0	0	0	0	0	0	0	0	0
SLC44A5	0.000106838	0.000565771	0	0.00322061	0	0	0	0	0.0172414	0	0	0.25	0	0
ACADM	0.11656	0.0636492	0.0883191	0.0933977	0.083045	0.136095	0.102256	0.0559611	0.206897	0.12	0.138889	0.25	0.0769231	0
RABGGTB	0.12938	0.0707214	0.122507	0.120773	0.16436	0.130178	0.115789	0.0754258	0.137931	0.16	0.152778	0	0.192308	0
MSH4	0.000961538	0.00141443	0.0014245	0	0.0017301	0	0	0	0	0	0	0	0	0
ASB17	0	0	0	0	0	0	0	0	0	0	0	0	0	0
ST6GALNAC3	0.0502137	0.0347949	0.0569801	0.0193237	0.103806	0.112426	0.0541353	0.0243309	0.0172414	0	0.0416667	0	0.115385	0
ST6GALNAC5	0.000106838	0	0	0	0	0	0	0	0	0	0	0	0	0
PIGK	0.0653846	0.0288543	0.0541311	0.0515298	0.0657439	0.0650888	0.0646617	0.0437956	0.103448	0.04	0.0277778	0	0	0
AK5	0.000213675	0	0.0014245	0	0.0017301	0	0	0.00243309	0	0	0.0416667	0	0.153846	0
ZZZ3	0.0348291	0.0277228	0.017094	0.0305958	0.0380623	0.0295858	0.0451128	0.0291971	0.0517241	0.04	0.0416667	0	0	0
USP33	0.0962607	0.0786421	0.0769231	0.0901771	0.100346	0.0828402	0.105263	0.026764	0.12069	0.04	0.125	0.125	0.0769231	0
FAM73A	0.0590812	0.0551627	0.039886	0.0644122	0.0692042	0.0710059	0.0646617	0.0218978	0.137931	0.04	0.0555556	0.125	0.115385	0
NEXN-AS1	0.000106838	0.000282885	0	0.00161031	0	0	0	0	0	0	0	0	0	0
NEXN	0.00523504	0.00226308	0.002849	0.0177134	0	0.00591716	0	0.00486618	0.0862069	0.04	0	0	0	0
FUBP1	0.128419	0.0817539	0.0954416	0.132045	0.221453	0.159763	0.145865	0.0486618	0.172414	0.16	0.208333	0.375	0.0384615	0
DNAJB4	0.0510684	0.0308345	0.121083	0.0402576	0.0449827	0.0414201	0.0285714	0.0145985	0.0689655	0.04	0.0416667	0.125	0.0384615	0
GIPC2	0.00673077	0.00452617	0.00569801	0.00161031	0.00519031	0.00591716	0.0075188	0	0.0517241	0	0	0	0	0
PTGFR	0	0	0	0	0	0	0	0	0	0	0	0	0	0
IFI44L	0.142628	0.104102	0.0740741	0.671498	0.140138	0.177515	0.216541	0.0827251	0.293103	0.4	0.222222	0.375	0.0769231	0
IFI44	0.0760684	0.0407355	0.0569801	0.246377	0.0778547	0.0650888	0.0827068	0.026764	0.172414	0.16	0.0972222	0.25	0.0384615	0
ADGRL4	0	0	0	0	0	0	0	0	0	0	0	0	0	0
ADGRL2	0	0	0.0014245	0	0	0	0	0.00243309	0	0	0	0	0	0
LINC01362	0	0	0	0	0	0	0	0	0	0	0	0	0	0
LINC01361	0	0	0	0	0	0	0	0	0	0	0	0	0	0
TTLL7	0.0404915	0.0523338	0.0441595	0.31723	0.0380623	0.0414201	0.0285714	0.00243309	0.137931	0	0.0138889	0	0.0769231	0
PRKACB	0.0651709	0.0407355	0.0441595	0.0483092	0.0761246	0.12426	0.0827068	0.0389294	0.0689655	0	0.125	0.125	0.192308	0
SAMD13	0.0034188	0.00141443	0	0.00322061	0.0017301	0	0.00601504	0	0	0	0	0	0	0
DNASE2B	0.000961538	0.000282885	0.0014245	0.00322061	0.0017301	0	0	0.00486618	0	0	0	0	0	0
RPF1	0.0963675	0.0514851	0.0612536	0.0805153	0.103806	0.12426	0.0541353	0.0583942	0.172414	0.2	0.111111	0.25	0.0384615	0
GNG5	0.502671	0.263932	0.39886	0.542673	0.548443	0.52071	0.41203	0.513382	0.672414	0.72	0.416667	0.75	0.307692	0
CTBS	0.133226	0.0752475	0.128205	0.117552	0.129758	0.171598	0.136842	0.0632603	0.0862069	0.32	0.0694444	0.25	0.0384615	0
LINC01555	0	0	0	0	0	0	0	0	0	0	0	0	0	0
SSX2IP	0.00790598	0.00311174	0.0014245	0.00161031	0.00346021	0	0.00601504	0	0.0862069	0	0.0138889	0	0.115385	0
LPAR3	0.00235043	0.00650637	0.0014245	0.0322061	0	0	0.00150376	0	0	0	0	0	0	0
MCOLN2	0.00106838	0.00141443	0.0014245	0.00483092	0.0017301	0.00591716	0.00451128	0	0	0	0.0138889	0	0	0
WDR63	0.000106838	0.000282885	0	0	0.0017301	0.00591716	0	0	0	0	0	0	0	0
MCOLN3	0.000854701	0.00169731	0.002849	0.0128824	0.00346021	0	0.00150376	0	0.0172414	0	0	0	0	0
SYDE2	0.000961538	0.000848656	0	0.0112721	0.0017301	0	0.00150376	0	0	0	0.0277778	0	0	0
C1orf52	0.0778846	0.0500707	0.0826211	0.0772947	0.115917	0.106509	0.0781955	0.0389294	0.0689655	0.12	0.0833333	0.125	0.0769231	0
BCL10	0.0586538	0.0314003	0.0242165	0.0611916	0.0882353	0.0650888	0.0571429	0.0340633	0.0689655	0.16	0.0277778	0	0	0
DDAH1	0.000961538	0.00141443	0.0014245	0.00322061	0.00692042	0	0	0	0	0	0	0	0.192308	0
CYR61	0	0	0.0014245	0	0	0	0	0	0	0	0	0	0	0
ZNHIT6	0.0496795	0.0461103	0.037037	0.0450886	0.050173	0.0769231	0.0360902	0.00729927	0.0517241	0.04	0.0694444	0	0	0
COL24A1	0.000106838	0	0	0	0	0	0	0	0	0	0	0	0	0
ODF2L	0.0733974	0.0687412	0.0584046	0.0805153	0.0467128	0.0591716	0.0706767	0.0170316	0.12069	0	0.180556	0.25	0	0
CLCA2	0	0	0	0	0	0	0	0	0	0	0	0	0	0
CLCA1	0	0	0	0	0	0	0	0	0	0	0	0	0	0
CLCA4	0	0	0	0	0	0	0	0	0	0	0	0	0	0
SH3GLB1	0.202137	0.103819	0.165242	0.201288	0.361592	0.195266	0.142857	0.145985	0.189655	0.44	0.208333	0.125	0.115385	0
2019-09-15	0.384722	0.186421	0.279202	0.320451	0.406574	0.35503	0.401504	0.29927	0.327586	0.44	0.347222	0.625	0.230769	0
HS2ST1	0.0235043	0.0161245	0.0156695	0.0177134	0.017301	0.0295858	0.0135338	0.0218978	0.0344828	0.08	0.0416667	0	0.0769231	0
LINC01140	0.000320513	0	0	0.00161031	0	0	0	0	0	0	0	0	0	0
LMO4	0.136859	0.0806223	0.119658	0.0901771	0.122837	0.189349	0.135338	0.0997567	0.155172	0.32	0.0972222	0.125	0.153846	0
LINC01364	0.000213675	0	0	0	0	0	0	0	0	0	0	0	0	0
PKN2-AS1	0	0.000282885	0	0	0	0	0	0	0	0	0	0	0	0
PKN2	0.236752	0.184441	0.172365	0.178744	0.219723	0.254438	0.219549	0.0413625	0.275862	0.08	0.222222	0.125	0.0769231	0
GTF2B	0.125534	0.0602546	0.0712251	0.109501	0.237024	0.159763	0.115789	0.080292	0.0517241	0.32	0.180556	0.25	0	0
CCBL2	0.0383547	0.0149929	0.037037	0.0305958	0.0605536	0.0532544	0.0330827	0.0170316	0.0172414	0.04	0.0416667	0	0	0
RBMXL1	0.0603632	0.0376238	0.0641026	0.0531401	0.102076	0.0591716	0.0571429	0.0145985	0.0689655	0.04	0.0555556	0.125	0.115385	0
GBP3	0.0448718	0.0330976	0.0356125	0.0531401	0.0103806	0	0.037594	0.00973236	0.0862069	0.08	0.0555556	0	0	0
GBP1	0.0361111	0.0220651	0.034188	0.0692432	0.0380623	0.0295858	0.0210526	0.0170316	0.0862069	0.16	0.0972222	0.125	0.0384615	0
GBP2	0.0481838	0.0302687	0.0384615	0.0692432	0.17128	0.0473373	0.0421053	0.0364963	0.0517241	0.4	0.208333	0	0.0769231	0
GBP7	0.00619658	0.00169731	0.002849	0.00644122	0	0	0.00150376	0.00243309	0.0172414	0	0.0138889	0	0.0384615	0
GBP4	0.0516026	0.037058	0.037037	0.0644122	0.0519031	0.112426	0.0571429	0.0170316	0.0862069	0.12	0.0694444	0.125	0.0384615	0
GBP5	0.00587607	0.00763791	0.00569801	0.00644122	0	0	0.0105263	0.00486618	0.0517241	0.08	0.0833333	0	0	0
GBP6	0.000320513	0	0	0	0	0	0	0	0	0	0	0	0	0
LRRC8B	0.0244658	0.0200849	0.0185185	0.0466989	0.0380623	0.0295858	0.0240601	0.00729927	0.0517241	0.04	0.0138889	0.125	0.0769231	0
FLJ27354	0.0202991	0.0138614	0.017094	0.00966184	0.0103806	0.0118343	0.0135338	0.0121654	0.0517241	0	0	0	0	0
LRRC8C	0.0932692	0.0854314	0.0740741	0.101449	0.112457	0.136095	0.100752	0.0413625	0.0689655	0.12	0.0555556	0.125	0.0769231	0
LRRC8D	0.042094	0.0333805	0.0356125	0.0273752	0.032872	0.0236686	0.0315789	0.0243309	0.0689655	0.04	0.0416667	0.125	0	0
ZNF326	0.0866453	0.0622348	0.0797721	0.078905	0.0968858	0.0828402	0.0661654	0.0389294	0.0689655	0.04	0.125	0	0.115385	0
BARHL2	0	0	0	0	0	0	0	0	0	0	0	0	0	0
ZNF644	0.115064	0.0777935	0.0626781	0.0917874	0.152249	0.177515	0.120301	0.0486618	0.172414	0.04	0.111111	0	0	0.133333
HFM1	0	0	0	0	0	0	0	0	0	0	0	0	0	0
CDC7	0.00491453	0.00254597	0	0.00483092	0.00346021	0	0.00300752	0	0.0172414	0	0.0138889	0	0	0
TGFBR3	0.000320513	0.000848656	0.0014245	0.00161031	0.0017301	0	0	0	0	0	0.0694444	0	0	0
BRDT	0.00149573	0.00226308	0.00712251	0.0177134	0.0017301	0.00591716	0.00150376	0	0	0	0	0	0	0
EPHX4	0.000213675	0.000282885	0	0.00483092	0	0	0	0	0	0	0.0416667	0	0	0
SETSIP	0.00438034	0.00311174	0.00712251	0.0144928	0.0017301	0	0.00150376	0.00486618	0.0172414	0.04	0.0138889	0	0	0
BTBD8	0.00790598	0.0104668	0.0042735	0.0161031	0.00692042	0.00591716	0.0075188	0	0.0172414	0	0.0138889	0	0	0
KIAA1107	0.00384615	0.00424328	0.0042735	0.00322061	0.00692042	0	0	0	0	0	0	0	0	0
C1orf146	0	0	0	0	0	0	0	0	0	0	0	0	0	0
GLMN	0.0442308	0.0328147	0.0413105	0.0483092	0.0484429	0.0591716	0.0255639	0.0170316	0.0172414	0	0.0555556	0	0	0
RPAP2	0.0748932	0.0605375	0.0413105	0.127214	0.0553633	0.0710059	0.0496241	0.00243309	0.0172414	0	0.111111	0	0.0384615	0
GFI1	0.000320513	0.000282885	0	0	0	0	0	0	0	0	0.0277778	0	0	0
EVI5	0.0807692	0.0594059	0.0626781	0.0628019	0.0726644	0.0591716	0.0691729	0.0437956	0.103448	0.08	0.0277778	0	0.0769231	0
RPL5	0.906624	0.592079	0.810541	0.763285	0.918685	0.905325	0.828571	0.868613	0.724138	0.88	0.972222	1	0.769231	0
FAM69A	0.0115385	0.00650637	0.0042735	0.0144928	0.0138408	0.0236686	0.0135338	0	0.0172414	0.08	0.0277778	0	0	0
MTF2	0.11891	0.0809052	0.109687	0.0901771	0.205882	0.189349	0.133835	0.0218978	0.241379	0.16	0.333333	0.5	0.0384615	0.0666667
TMED5	0.157799	0.0746818	0.0982906	0.130435	0.198962	0.159763	0.123308	0.0875912	0.0689655	0.24	0.125	0.125	0.115385	0
CCDC18	0.057265	0.0514851	0.0883191	0.0466989	0.0519031	0.0710059	0.0631579	0.0170316	0.241379	0.08	0.0972222	0.125	0	0
DR1	0.148291	0.0950495	0.126781	0.201288	0.131488	0.201183	0.132331	0.107056	0.12069	0.12	0.194444	0.25	0.0384615	0
FNBP1L	0.0691239	0.0523338	0.0512821	0.0466989	0.0449827	0.12426	0.0481203	0.0316302	0	0	0.0416667	0	0	0
BCAR3	0.0549145	0.037058	0.039886	0.0466989	0.0916955	0.12426	0.0631579	0.0462287	0.0517241	0	0.0416667	0	0	0
DNTTIP2	0.111966	0.0545969	0.106838	0.0660225	0.1609	0.195266	0.081203	0.0729927	0.12069	0.2	0.166667	0.25	0.0384615	0
GCLM	0.0241453	0.012447	0.0213675	0.0354267	0.032872	0.0177515	0.0210526	0.0145985	0.0517241	0.04	0.0972222	0.125	0.115385	0
ABCA4	0	0	0	0	0	0	0	0	0	0	0	0	0	0
ARHGAP29	0.00106838	0.00113154	0.002849	0.00966184	0	0.00591716	0.00150376	0	0	0.04	0	0	0	0
ABCD3	0.0333333	0.0226308	0.0242165	0.0289855	0.0155709	0.0295858	0.0360902	0.0145985	0.0517241	0.08	0.0555556	0	0.0384615	0
F3	0.000213675	0	0	0.00161031	0	0	0	0	0	0	0	0	0.0769231	0
SLC44A3	0	0	0	0	0	0	0	0	0	0	0	0	0	0
CNN3	0.00267094	0.0019802	0.0014245	0	0.00692042	0.0177515	0.00601504	0.00243309	0	0	0	0	0.153846	0
ALG14	0.0275641	0.0158416	0.0185185	0.0402576	0.0207612	0.035503	0.0330827	0.00973236	0.0172414	0.04	0	0	0.0384615	0
TMEM56	0.00470086	0.00763791	0.00569801	0.0466989	0.0017301	0	0.00451128	0	0	0	0	0	0.0384615	0
TMEM56-RWDD3	0.0017094	0.000282885	0.0014245	0	0	0	0.00150376	0	0	0	0	0	0	0
RWDD3	0.0129274	0.00480905	0.011396	0.0112721	0.00692042	0.0236686	0.0195489	0	0.0172414	0.04	0.0416667	0	0	0
FLJ31662	0	0	0	0	0	0	0	0	0	0	0	0	0	0
PTBP2	0.0362179	0.0268741	0.02849	0.0386473	0.0363322	0.0591716	0.0406015	0	0.103448	0.04	0.0416667	0	0	0
DPYD	0.0465812	0.0257426	0.0270655	0.0547504	0.0190311	0.0295858	0.0345865	0.0291971	0.103448	0.24	0.0833333	0.125	0.0384615	0
DPYD-AS1	0	0	0	0	0	0	0	0	0	0	0	0	0	0
DPYD-AS2	0	0	0	0	0	0	0	0	0	0	0	0	0	0
MIR137HG	0.000106838	0	0	0	0	0	0	0	0	0	0	0	0	0
SNX7	0.0482906	0.0175389	0.0413105	0.037037	0.032872	0.0295858	0.0240601	0.026764	0.0517241	0.04	0.0277778	0	0	0
PLPPR5	0.000106838	0	0	0	0	0	0	0	0	0	0	0	0	0
PLPPR4	0.000106838	0	0	0	0	0	0	0	0	0	0	0	0.0384615	0
PALMD	0	0	0	0	0	0	0	0	0	0	0	0	0	0
FRRS1	0.00726496	0.00707214	0.00854701	0.0225443	0.00519031	0.00591716	0.00902256	0.00486618	0.0172414	0	0.0138889	0	0	0
AGL	0.0308761	0.0243281	0.02849	0.0305958	0.0259516	0.0650888	0.0255639	0.00729927	0.0517241	0	0.0277778	0	0.0384615	0.0666667
SLC35A3	0.0455128	0.029703	0.034188	0.0563607	0.0692042	0.0532544	0.0390977	0.0170316	0.0172414	0.04	0.0277778	0.125	0.0384615	0
MFSD14A	0.0616453	0.0274399	0.034188	0.0644122	0.115917	0.0532544	0.0917293	0.0291971	0.0517241	0.04	0.125	0.5	0	0.0666667
SASS6	0.0206197	0.017256	0.00997151	0.0112721	0.0190311	0.0236686	0.0225564	0.00973236	0.137931	0	0.0694444	0	0.0384615	0
TRMT13	0.138355	0.110325	0.10114	0.119163	0.0934256	0.100592	0.111278	0.0170316	0.172414	0.08	0.166667	0.125	0	0
LRRC39	0.00181624	0.000565771	0	0.00161031	0.0017301	0	0.00150376	0.00243309	0	0	0	0	0	0
DBT	0.0334402	0.0280057	0.0327635	0.0547504	0.0242215	0.0295858	0.0240601	0.0145985	0.0517241	0.04	0.0694444	0	0.0384615	0
RTCA-AS1	0.00245727	0.00141443	0	0	0.0017301	0	0.00150376	0	0	0	0	0	0	0
RTCA	0.0675214	0.0294201	0.0555556	0.0611916	0.0865052	0.0828402	0.0466165	0.0389294	0.0689655	0.08	0.0972222	0	0	0
CDC14A	0.0217949	0.0144272	0.017094	0.0225443	0.0259516	0.0177515	0.0165414	0.00243309	0.0172414	0	0.0555556	0	0	0
GPR88	0	0	0	0	0	0	0	0	0	0	0	0	0.0769231	0
LINC01349	0	0	0	0	0	0	0	0	0	0	0	0	0	0
VCAM1	0	0	0	0	0	0	0	0	0	0	0	0	0	0
EXTL2	0.0362179	0.0282885	0.0242165	0.0402576	0.0415225	0.0414201	0.0360902	0.0194647	0.0862069	0.04	0.0416667	0	0.0384615	0
SLC30A7	0.0882479	0.0565771	0.0641026	0.0821256	0.102076	0.130178	0.0977444	0.00729927	0.103448	0.08	0.138889	0.125	0.0384615	0
DPH5	0.0482906	0.0195191	0.02849	0.0322061	0.0276817	0.0532544	0.0330827	0.0437956	0.0517241	0.04	0.0555556	0.125	0	0
S1PR1	0.00138889	0.000282885	0	0	0	0	0.00150376	0.00243309	0	0	0.0833333	0.125	0.0384615	0
LINC01307	0	0	0	0	0	0	0	0	0	0	0	0	0	0
OLFM3	0	0.000565771	0	0	0	0	0	0	0	0	0	0	0	0
COL11A1	0	0	0	0	0	0	0	0	0	0	0	0	0	0
RNPC3	0.145833	0.139745	0.122507	0.123994	0.115917	0.183432	0.132331	0.0364963	0.172414	0.12	0.138889	0.125	0.0769231	0
AMY2B	0.0148504	0.0121641	0.00997151	0.0225443	0.00865052	0.00591716	0.0120301	0.00729927	0.0344828	0.04	0.0138889	0	0.0384615	0
AMY2A	0.000534188	0	0.0042735	0.0193237	0	0	0	0	0	0	0	0	0	0
AMY1A	0.000106838	0	0	0.00644122	0	0	0	0	0	0	0	0	0	0
AMY1B	0.000320513	0.000282885	0	0.00161031	0	0	0	0	0	0	0	0	0	0
AMY1C	0	0	0	0	0	0	0	0	0	0	0	0	0	0
PRMT6	0.016453	0.00848656	0.011396	0.0177134	0.0155709	0	0.0120301	0.0170316	0.0517241	0	0.0416667	0	0	0
NTNG1	0.000213675	0	0	0	0	0	0	0	0	0	0	0	0	0
VAV3	0.000213675	0.000282885	0	0	0	0	0	0	0	0	0.0416667	0.125	0	0
VAV3-AS1	0	0	0	0	0	0	0	0	0	0	0	0	0	0
SLC25A24	0.0284188	0.0118812	0.0213675	0.0161031	0.0242215	0.035503	0.0180451	0.0170316	0.0344828	0.28	0.0555556	0.125	0	0
NBPF4	0.000106838	0	0	0	0	0	0	0	0	0	0	0	0	0
NBPF6	0	0	0	0	0	0	0	0	0	0	0	0	0	0
FAM102B	0.0336538	0.0356436	0.02849	0.0257649	0.0519031	0.0769231	0.0360902	0.0121654	0.0517241	0	0.0138889	0	0	0
HENMT1	0.0364316	0.0195191	0.025641	0.0386473	0.032872	0.0295858	0.0360902	0.0145985	0.0344828	0.04	0.0416667	0.125	0.0384615	0
PRPF38B	0.488462	0.414144	0.480057	0.434783	0.449827	0.491124	0.458647	0.145985	0.431034	0.48	0.5	0.25	0.269231	0
FNDC7	0.000106838	0	0	0	0	0	0	0	0	0	0	0	0	0
STXBP3	0.107479	0.0656294	0.0783476	0.10467	0.138408	0.153846	0.121805	0.0389294	0.137931	0.12	0.125	0.25	0.115385	0
AKNAD1	0.000106838	0	0	0	0	0	0	0	0	0	0	0	0	0
SPATA42	0.000213675	0.000565771	0	0	0	0	0	0	0	0	0	0	0	0
GPSM2	0.0181624	0.0183876	0.0185185	0.0692432	0.0138408	0.0236686	0.0270677	0.00243309	0.189655	0	0.0694444	0	0	0
CLCC1	0.0537393	0.0398868	0.022792	0.0354267	0.0588235	0.0650888	0.0601504	0.0389294	0.0689655	0	0.0138889	0	0.0384615	0
WDR47	0.0172009	0.0115983	0.017094	0.0144928	0.0190311	0.0236686	0.0165414	0.0121654	0.0344828	0.04	0.0277778	0.125	0.0769231	0
TAF13	0.0237179	0.0138614	0.00854701	0.020934	0.0570934	0.0177515	0.0195489	0.0145985	0.0517241	0.08	0.0277778	0	0	0
TMEM167B	0.0786325	0.0483734	0.0641026	0.0676328	0.110727	0.0828402	0.0796992	0.0413625	0.0517241	0.12	0.0972222	0	0.0384615	0
SCARNA2	0.00566239	0.00424328	0.0128205	0.00805153	0.00865052	0.0177515	0.0075188	0	0.0172414	0	0.0138889	0	0	0
C1orf194	0.000106838	0	0	0	0	0	0	0	0	0	0	0	0.115385	0
KIAA1324	0.0200855	0.0161245	0.025641	0.0499195	0.0190311	0.035503	0.0210526	0	0	0.04	0.0277778	0	0.0384615	0
SARS	0.163141	0.0698727	0.121083	0.128824	0.157439	0.147929	0.145865	0.136253	0.155172	0.36	0.194444	0.5	0.153846	0
CELSR2	0.00651709	0.00763791	0.00569801	0.00966184	0.0103806	0.0118343	0.0105263	0	0	0	0.0138889	0	0.0384615	0
PSRC1	0.10844	0.0777935	0.116809	0.0821256	0.0916955	0.136095	0.112782	0.0389294	0.224138	0.04	0.0416667	0.125	0.0769231	0
MYBPHL	0.00042735	0.000848656	0	0.00161031	0	0	0.00150376	0	0	0	0	0	0.0384615	0
SORT1	0.172115	0.125601	0.145299	0.136876	0.212803	0.236686	0.142857	0.0608273	0.224138	0.2	0.111111	0	0.0769231	0
PSMA5	0.166987	0.0639321	0.12963	0.127214	0.181661	0.16568	0.13985	0.155718	0.293103	0.4	0.236111	0.25	0	0
SYPL2	0.000961538	0.000282885	0.0014245	0	0	0	0	0	0	0	0	0	0	0
ATXN7L2	0.00331197	0.00367751	0.0042735	0.00161031	0.00519031	0.00591716	0.0105263	0.00486618	0	0	0	0	0	0
CYB561D1	0.0462607	0.0427157	0.011396	0.0193237	0.0276817	0.0591716	0.0406015	0.00243309	0.0172414	0	0.0416667	0	0	0
AMIGO1	0.00160256	0.000565771	0	0.00322061	0.00519031	0	0	0	0	0	0	0	0.115385	0
GPR61	0.000213675	0	0	0	0	0	0	0	0	0	0	0	0	0
GNAI3	0.182585	0.107496	0.125356	0.204509	0.301038	0.195266	0.174436	0.121655	0.224138	0.6	0.111111	0.25	0.153846	0
GNAT2	0.000961538	0.000282885	0	0	0	0.00591716	0	0	0	0	0	0	0	0
AMPD2	0.036859	0.0359264	0.037037	0.0305958	0.0536332	0.035503	0.0451128	0.00729927	0.0172414	0.12	0	0.125	0.0384615	0
GSTM4	0.178419	0.0896747	0.160969	0.149758	0.150519	0.254438	0.159398	0.10219	0.12069	0.04	0.111111	0.125	0.115385	0
GSTM2	0.0902778	0.0537482	0.0683761	0.0483092	0.128028	0.278107	0.124812	0.0170316	0.0172414	0.04	0.125	0	0.0384615	0
GSTM1	0.00876068	0.00141443	0.0042735	0.00805153	0.00519031	0.0650888	0.0195489	0.00243309	0	0	0.0138889	0	0	0
AC000032.2	0.00790598	0.00311174	0	0.00322061	0.0155709	0.0532544	0.00902256	0	0	0	0.0555556	0	0	0
GSTM5	0.0248932	0.0130127	0.011396	0.0305958	0.0224913	0.0118343	0.0270677	0.0194647	0.0689655	0	0.0555556	0	0.153846	0
GSTM3	0.271474	0.140877	0.317664	0.151369	0.406574	0.349112	0.243609	0.243309	0.189655	0	0.0972222	0	0.269231	0
EPS8L3	0.000213675	0.000282885	0	0	0	0	0	0	0	0	0	0	0	0
CSF1	0.00213675	0.000848656	0.002849	0.00483092	0.0899654	0.0177515	0.0105263	0	0	0.04	0	0	0	0.0666667
AHCYL1	0.0924145	0.074116	0.0911681	0.0756844	0.16263	0.106509	0.0827068	0.0437956	0.0862069	0.24	0.0416667	0	0.423077	0
STRIP1	0.0392094	0.0322489	0.0299145	0.0450886	0.0484429	0.0473373	0.0421053	0.00729927	0.0344828	0	0.0416667	0.125	0.0384615	0
ALX3	0.000534188	0.000282885	0.0014245	0	0	0	0	0	0	0	0	0	0	0
LINC01397	0	0	0	0	0	0	0	0	0	0	0	0	0	0
UBL4B	0	0	0	0	0	0	0	0	0	0	0	0	0	0
SLC6A17	0	0.000282885	0	0	0	0	0	0	0	0	0	0	0.0384615	0
KCNC4-AS1	0	0	0	0	0	0	0	0	0	0	0	0	0	0
KCNC4	0.00641026	0.00763791	0.0014245	0.00483092	0.00519031	0.00591716	0.00300752	0.00243309	0.0517241	0	0	0	0	0
RBM15	0.0192308	0.0183876	0.022792	0.0193237	0.0155709	0.0414201	0.00601504	0.00486618	0.0344828	0	0.0694444	0	0.0384615	0
SLC16A4	0.00416667	0.00594059	0.00854701	0.00483092	0.00346021	0	0.00451128	0.00243309	0	0	0.0416667	0	0	0
LAMTOR5	0.335363	0.153607	0.2849	0.323671	0.311419	0.349112	0.290226	0.316302	0.413793	0.8	0.361111	0.5	0.423077	0
PROK1	0	0.000282885	0	0	0	0	0	0	0	0	0	0	0	0
KCNA10	0	0	0	0	0	0	0	0	0	0	0	0	0	0
KCNA2	0	0	0	0	0	0	0	0	0	0	0	0	0.0384615	0
KCNA3	0.000213675	0	0	0	0	0	0.00150376	0	0	0	0.0138889	0	0	0
CD53	0.752991	0.51174	0.65812	0.697262	0.846021	0.763314	0.706767	0.593674	0.655172	0.76	0.777778	0.875	0.307692	0.133333
LRIF1	0.0316239	0.0217822	0.019943	0.0177134	0.0432526	0.0650888	0.0315789	0.0170316	0.0689655	0.12	0.0833333	0	0.0384615	0
DRAM2	0.285363	0.13239	0.232194	0.249597	0.211073	0.189349	0.249624	0.214112	0.293103	0.36	0.222222	0.5	0.115385	0
CEPT1	0.158547	0.104102	0.118234	0.173913	0.112457	0.106509	0.17594	0.0462287	0.189655	0.16	0.0416667	0	0.0769231	0
DENND2D	0.0405983	0.0200849	0.0156695	0.0531401	0.00865052	0.0118343	0.0165414	0.0316302	0.0862069	0	0.222222	0.25	0.0384615	0
CHI3L2	0.00213675	0.000848656	0.002849	0.00322061	0	0.0118343	0.00300752	0	0	0	0.0694444	0.25	0	0
CHIA	0.000106838	0	0	0	0	0	0	0	0	0	0	0	0	0
PIFO	0.000213675	0	0	0	0.0017301	0	0	0.00243309	0	0	0	0	0.0384615	0
OVGP1	0.00202992	0.0019802	0	0	0	0	0	0	0	0	0	0	0.0384615	0
WDR77	0.120406	0.076662	0.0698006	0.10628	0.178201	0.177515	0.105263	0.0559611	0.0862069	0.04	0.0277778	0	0.0384615	0.0666667
ATP5F1	0.278526	0.125035	0.269231	0.223833	0.276817	0.260355	0.203008	0.26764	0.327586	0.44	0.263889	0.25	0.192308	0
C1orf162	0.631624	0.423197	0.582621	0.618357	0.301038	0.360947	0.44812	0.564477	0.741379	0.96	0.222222	0.25	0.115385	0.0666667
TMIGD3	0.601496	0.419236	0.542735	0.5781	0.749135	0.751479	0.518797	0.53528	0.396552	0.04	0.222222	0.125	0.230769	0
ADORA3	0.593162	0.379349	0.527066	0.487923	0.382353	0.52071	0.554887	0.340633	0.482759	0.16	0.194444	0.125	0.115385	0.133333
RAP1A	0.353526	0.197171	0.270655	0.359098	0.456747	0.372781	0.263158	0.279805	0.5	0.56	0.347222	0	0.192308	0
LINC01160	0.000747863	0.000848656	0	0.00322061	0	0.00591716	0.00300752	0	0.0172414	0	0	0	0	0
FAM212B	0.0161325	0.0118812	0.0128205	0.0128824	0.0432526	0.0236686	0.0195489	0	0.0344828	0	0	0	0.0384615	0
FAM212B-AS1	0.000106838	0.000282885	0	0	0	0	0.00150376	0.00243309	0	0	0	0	0	0
DDX20	0.0401709	0.0214993	0.02849	0.0322061	0.0692042	0.0769231	0.0466165	0.0170316	0.0517241	0.04	0.0138889	0	0	0
KCND3	0.00106838	0.00169731	0.0014245	0.0128824	0.0017301	0.00591716	0.00150376	0	0	0	0	0	0	0
KCND3-AS1	0	0	0	0	0	0	0	0	0	0	0	0	0	0
CTTNBP2NL	0.224252	0.188967	0.160969	0.144928	0.314879	0.378698	0.242105	0.0754258	0.137931	0.32	0.138889	0.125	0.115385	0.0666667
WNT2B	0.0325855	0.0265912	0.0270655	0.0450886	0.0207612	0.0236686	0.0421053	0.00486618	0	0	0.0416667	0	0	0
ST7L	0.0450855	0.0342291	0.0327635	0.0322061	0.0449827	0.0414201	0.0526316	0.0170316	0.155172	0.04	0.0694444	0	0.0384615	0
CAPZA1	0.344551	0.228571	0.259259	0.347826	0.451557	0.337278	0.321805	0.221411	0.465517	0.8	0.472222	0.375	0.192308	0.0666667
MOV10	0.0268162	0.0237624	0.00854701	0.0450886	0.0380623	0.035503	0.0255639	0.00486618	0.0862069	0.04	0.0416667	0.125	0	0
RHOC	0.20235	0.0919378	0.166667	0.178744	0.266436	0.224852	0.16391	0.211679	0.189655	0.36	0.305556	0.125	0.230769	0
PPM1J	0.00534188	0.0019802	0.00712251	0.00322061	0.00346021	0	0.00601504	0.00243309	0	0.04	0.0138889	0	0	0
FAM19A3	0	0	0	0	0	0	0	0	0	0	0	0	0	0
LINC01356	0.0426282	0.0155587	0.0384615	0.041868	0.0311419	0.035503	0.0315789	0.0340633	0.0344828	0	0.0138889	0	0.0384615	0
SLC16A1	0.0391026	0.0240453	0.0213675	0.0434783	0.0363322	0.0532544	0.0360902	0.0145985	0.172414	0.04	0.0555556	0	0	0
SLC16A1-AS1	0.0612179	0.0664781	0.0527066	0.172303	0.0640138	0.035503	0.0541353	0.00973236	0.137931	0.08	0.0694444	0	0.0384615	0
LRIG2	0.0333333	0.0282885	0.0242165	0.0386473	0.0121107	0.0532544	0.0330827	0.00729927	0.0517241	0	0.0416667	0.125	0	0
MAGI3	0.0102564	0.00792079	0.00569801	0.00805153	0.00692042	0.0177515	0.0120301	0.00486618	0.0344828	0	0	0	0	0
PHTF1	0.0305556	0.0251768	0.0698006	0.0322061	0.0259516	0.0473373	0.0255639	0.0170316	0.0689655	0.04	0	0	0	0
RSBN1	0.0834402	0.0681754	0.0826211	0.0740741	0.112457	0.0532544	0.0661654	0.0170316	0.103448	0.04	0.180556	0.125	0.0384615	0
PTPN22	0.00470086	0.00226308	0.00712251	0.00483092	0	0.0118343	0.0075188	0	0.0344828	0.04	0.125	0	0.0384615	0
AP4B1-AS1	0.00865385	0.0104668	0.014245	0.0289855	0.0103806	0.00591716	0.0075188	0.00243309	0.0172414	0	0.0138889	0	0	0
BCL2L15	0.00438034	0.00820368	0.0042735	0.0289855	0.00519031	0.0118343	0.00300752	0.00243309	0	0	0.0138889	0	0	0
AP4B1	0.0244658	0.0183876	0.022792	0.0338164	0.017301	0.0236686	0.0165414	0	0.0172414	0	0.0694444	0	0	0
DCLRE1B	0.0114316	0.0101839	0.017094	0.0193237	0.00346021	0.0236686	0.0120301	0.00243309	0.0172414	0.04	0.0277778	0	0	0
HIPK1-AS1	0.00790598	0.00933522	0.022792	0.0193237	0.00519031	0	0.00150376	0.00486618	0.0517241	0	0.0138889	0	0	0
HIPK1	0.0589744	0.0526167	0.0512821	0.0595813	0.0605536	0.0414201	0.0586466	0.0364963	0.0689655	0.24	0.0694444	0	0.0769231	0
OLFML3	0.37703	0.252334	0.267806	0.231884	0.538062	0.532544	0.484211	0.201946	0.586207	0.16	0.263889	0.375	0.230769	0.0666667
SYT6	0.0557692	0.0393211	0.045584	0.0434783	0.067474	0.035503	0.0781955	0.0291971	0.0172414	0	0.0277778	0	0.0384615	0
TRIM33	0.0709402	0.0710042	0.0470085	0.127214	0.0761246	0.136095	0.0676692	0.00486618	0.258621	0.16	0.0833333	0.125	0.0384615	0
BCAS2	0.0866453	0.0347949	0.18661	0.0966184	0.141869	0.16568	0.0932331	0.0583942	0.155172	0.2	0.138889	0.125	0.115385	0
DENND2C	0.00331197	0.00594059	0.0042735	0.0257649	0.00692042	0	0.00300752	0	0	0	0	0	0	0
AMPD1	0	0	0	0	0	0	0	0	0	0	0	0	0	0
NRAS	0.0355769	0.0240453	0.0185185	0.0289855	0.0605536	0.0236686	0.0330827	0.0486618	0.0344828	0.2	0.0138889	0.25	0	0
CSDE1	0.288996	0.134653	0.260684	0.246377	0.321799	0.260355	0.267669	0.248175	0.275862	0.48	0.361111	0.5	0.153846	0.0666667
SIKE1	0.0525641	0.0336634	0.037037	0.0692432	0.0415225	0.0414201	0.0406015	0.0243309	0.12069	0.04	0.0972222	0	0.0384615	0
SYCP1	0	0	0	0	0	0	0	0	0	0	0	0	0	0
TSHB	0	0	0	0	0	0	0	0	0	0	0	0	0	0
TSPAN2	0	0	0	0	0	0	0	0	0	0	0.0138889	0	0	0
NGF	0	0	0	0	0	0	0	0	0	0	0	0	0	0
VANGL1	0	0	0	0	0	0	0	0	0	0	0.0138889	0	0	0
CASQ2	0	0	0	0	0	0	0	0	0	0	0	0	0	0
NHLH2	0	0	0	0	0	0	0	0	0	0	0	0	0	0
SLC22A15	0.000641026	0.000282885	0	0	0	0	0.00150376	0	0	0.04	0	0	0	0
MAB21L3	0.00042735	0.000282885	0.0014245	0	0.0017301	0	0.00150376	0	0	0	0	0	0	0
ATP1A1	0.235577	0.147666	0.200855	0.206119	0.351211	0.319527	0.227068	0.160584	0.310345	0.4	0.222222	0.125	0.0769231	0
CD58	0.166346	0.0936351	0.123932	0.130435	0.242215	0.171598	0.193985	0.0681265	0.172414	0.16	0.125	0	0.0769231	0.0666667
IGSF3	0	0	0	0	0	0	0	0	0	0	0	0	0	0
C1orf137	0	0	0	0	0	0	0	0	0	0	0	0	0	0
CD2	0.00042735	0.000282885	0	0	0.0017301	0	0.00150376	0	0	0.04	0.458333	0.125	0.0384615	0
PTGFRN	0.00950855	0.00735502	0.00997151	0.00644122	0.0017301	0.00591716	0.00150376	0.00243309	0	0.04	0	0	0	0
CD101	0.00138889	0.000848656	0.0014245	0.00322061	0.00346021	0	0.00150376	0	0.0172414	0.04	0.0138889	0	0	0
TTF2	0.0581197	0.0461103	0.042735	0.0772947	0.0467128	0.0887574	0.0571429	0.00973236	0.241379	0.08	0	0	0	0
TRIM45	0.00480769	0.00169731	0.0014245	0.00161031	0.0017301	0	0.00150376	0	0.0172414	0	0.0138889	0	0	0
VTCN1	0	0	0	0	0	0	0	0	0	0	0	0	0	0
LINC01525	0	0	0	0	0	0	0	0	0	0	0	0	0	0
MAN1A2	0.0730769	0.0466761	0.037037	0.0386473	0.0449827	0.0710059	0.0496241	0.0462287	0.0862069	0.08	0.0972222	0.25	0.0384615	0
AL157902.3	0	0	0	0	0	0	0	0	0	0	0	0	0	0
FAM46C	0.000320513	0.000565771	0.0014245	0.00161031	0.0017301	0	0	0	0	0	0.0277778	0.125	0.0384615	0
GDAP2	0.0449786	0.0288543	0.045584	0.0450886	0.0415225	0.0414201	0.0541353	0.00729927	0.0172414	0.08	0.0277778	0	0	0
WDR3	0.0333333	0.0206506	0.022792	0.041868	0.0294118	0.0236686	0.0180451	0.0145985	0.0517241	0.08	0.0416667	0	0.0384615	0
SPAG17	0.000106838	0	0	0	0	0	0	0	0.0172414	0	0	0	0	0
TBX15	0	0	0	0	0	0	0	0	0	0	0	0	0	0
WARS2	0.0116453	0.00594059	0.011396	0.0128824	0.00865052	0.0118343	0.00601504	0.00486618	0.0689655	0	0.0138889	0	0.0384615	0
WARS2-IT1	0	0.000565771	0.0014245	0	0	0	0	0	0	0	0	0	0	0
HAO2	0	0	0	0	0	0	0	0	0	0	0	0	0	0
HSD3B2	0	0	0	0	0	0	0	0	0	0	0	0	0	0
HSD3B1	0	0	0	0	0	0	0	0	0	0	0	0	0	0
ZNF697	0.000961538	0.00141443	0.0014245	0	0.00346021	0	0.00451128	0.00486618	0	0	0	0	0	0
PHGDH	0.000747863	0.000848656	0.0014245	0	0.0017301	0	0	0	0.0172414	0	0	0	0.0769231	0
HMGCS2	0	0	0	0	0	0	0	0	0	0	0	0	0	0
REG4	0	0	0	0	0	0	0	0	0	0	0	0	0	0
ADAM30	0	0	0	0	0	0	0	0	0	0	0	0	0	0
NOTCH2	0.0606838	0.0506365	0.037037	0.0885668	0.0588235	0.112426	0.0406015	0.0170316	0.0689655	0.36	0.0694444	0	0	0
SEC22B	0.101496	0.0540311	0.0783476	0.101449	0.117647	0.142012	0.0917293	0.0632603	0.137931	0.12	0.208333	0.25	0.0769231	0
AC253572.1	0.0103632	0.00735502	0.00854701	0.0128824	0.00519031	0.035503	0.0150376	0	0	0.08	0	0	0	0
NBPF26	0.0125	0.0127298	0.00997151	0.00966184	0.00519031	0.0236686	0.0120301	0.00243309	0	0.16	0.0416667	0	0	0
PPIAL4A	0	0	0.0014245	0	0	0	0	0	0	0	0.0138889	0	0	0
AC241377.2	0.00245727	0.00226308	0.0042735	0.0161031	0	0	0.00451128	0.00243309	0	0	0.0138889	0	0	0
LINC00623	0.0331197	0.0189533	0.0242165	0.0386473	0.0449827	0.00591716	0.0225564	0.0194647	0.0344828	0.04	0.0972222	0.25	0.0384615	0
CH17-118O6.3	0.0148504	0.00622348	0.00997151	0.00483092	0.0242215	0.0414201	0.0150376	0.0145985	0.0172414	0	0.0277778	0	0	0
FCGR1B	0.577244	0.417822	0.371795	0.52818	0.804498	0.650888	0.53985	0.36253	0.465517	0.2	0.222222	0	0.230769	0.0666667
FAM72B	0.0378205	0.0336634	0.0498576	0.0241546	0.0363322	0.0414201	0.043609	0.00243309	0.189655	0	0	0	0.0384615	0
SRGAP2C	0.476389	0.422914	0.437322	0.449275	0.65917	0.573964	0.469173	0.119221	0.431034	0.2	0.25	0.25	0.269231	0
SRGAP2-AS1	0.00715812	0.00622348	0.019943	0.00805153	0.0121107	0.035503	0.00902256	0.00486618	0	0	0.0277778	0	0	0
CH17-437K3.1	0.0709402	0.0461103	0.0655271	0.0595813	0.0968858	0.100592	0.0661654	0.0364963	0.0344828	0.04	0.0277778	0	0	0
HIST2H3PS2	0.00117521	0.000565771	0.0014245	0.00161031	0	0	0.00150376	0	0	0	0	0	0	0
FAM72C	0.00384615	0.00282885	0.0014245	0.00644122	0.00346021	0	0.00150376	0.00243309	0.0344828	0	0	0	0	0
IGKV1OR1-1	0	0	0	0	0	0	0	0	0	0	0	0	0	0
PPIAL4E	0.000213675	0	0	0	0	0	0	0	0	0	0	0	0	0
NBPF15	0.0275641	0.0268741	0.0213675	0.0225443	0.017301	0.035503	0.0315789	0.00243309	0.0344828	0	0.0416667	0	0	0
PPIAL4F	0	0	0	0	0	0	0	0	0	0	0	0	0	0
CH17-125A10.2	0.00331197	0.00282885	0.0042735	0.00644122	0.00346021	0.0177515	0.00451128	0	0	0	0	0	0	0
SRGAP2B	0.530449	0.44215	0.532764	0.499195	0.621107	0.568047	0.550376	0.114355	0.396552	0.2	0.291667	0.5	0.115385	0
FAM72D	0.00929487	0.00792079	0.002849	0.00805153	0.0138408	0.00591716	0.0075188	0.00486618	0.0517241	0	0	0	0	0
AC241585.2	0.00448718	0.00339463	0.0042735	0.0193237	0.0103806	0.0118343	0.00601504	0.00486618	0.0172414	0.04	0	0	0	0
PPIAL4D	0.000106838	0	0	0	0	0	0	0	0	0	0	0	0	0
CH17-373J23.1	0.0266026	0.0152758	0.166667	0.0193237	0.0588235	0.195266	0.037594	0.00486618	0.0689655	0.28	0.0972222	0.125	0	0
NBPF20	0.0127137	0.0113154	0.014245	0.0177134	0.00346021	0.0236686	0.0105263	0	0	0	0.0138889	0	0.0384615	0
GPR89A	0.040812	0.0248939	0.031339	0.0450886	0.0484429	0.035503	0.043609	0.0170316	0.0172414	0	0.0555556	0	0.0769231	0
PDZK1	0.00042735	0.000282885	0	0	0	0	0	0	0	0	0	0	0	0
CD160	0.000854701	0.00169731	0	0.00966184	0.0017301	0.00591716	0.00150376	0	0.0172414	0	0.0972222	0	0.0384615	0
RNF115	0.0930556	0.0732673	0.0754986	0.115942	0.121107	0.136095	0.0917293	0.0389294	0.206897	0.16	0.0694444	0	0.0384615	0.0666667
POLR3C	0.0389957	0.0183876	0.0299145	0.0386473	0.0363322	0.0591716	0.043609	0.0218978	0.0344828	0.04	0.0416667	0.125	0	0
NUDT17	0.0153846	0.00820368	0.00854701	0.0144928	0.00865052	0.0118343	0.0135338	0	0	0	0.0138889	0	0	0
PIAS3	0.0309829	0.0251768	0.02849	0.0273752	0.0276817	0.0414201	0.037594	0	0.0172414	0.12	0.0694444	0	0.0384615	0
ANKRD35	0.0163462	0.00565771	0.00997151	0.00805153	0.00865052	0.0236686	0.00902256	0.00729927	0.0172414	0	0.0416667	0	0.0769231	0
ITGA10	0.0073718	0.00678925	0.00569801	0.0112721	0.00346021	0.00591716	0	0	0	0	0	0	0	0
PEX11B	0.0395299	0.0214993	0.0128205	0.037037	0.0484429	0.0650888	0.037594	0.0121654	0.0172414	0.08	0.0694444	0	0.0384615	0
RBM8A	0.322863	0.163225	0.293447	0.268921	0.434256	0.443787	0.299248	0.206813	0.448276	0.52	0.416667	0.125	0.384615	0
CH17-270A2.2	0	0	0	0	0	0	0	0	0	0	0	0	0	0
LIX1L	0.0481838	0.0285714	0.045584	0.0499195	0.0397924	0.0236686	0.0556391	0.0437956	0.0689655	0.04	0.138889	0.25	0.0384615	0
ANKRD34A	0.00235043	0.0019802	0.00997151	0.00161031	0.00346021	0.00591716	0.00150376	0	0	0.04	0.0277778	0	0	0
CH17-270A2.1	0.000106838	0	0	0	0	0	0	0	0	0	0	0	0	0
POLR3GL	0.122329	0.0582744	0.0982906	0.0982287	0.0813149	0.112426	0.0977444	0.109489	0.155172	0.2	0.236111	0.5	0.0384615	0
TXNIP	0.459722	0.338897	0.460114	0.42351	0.261246	0.384615	0.386466	0.209246	0.293103	0.8	0.819444	1	0.269231	0
HFE2	0	0	0	0	0	0	0	0	0	0	0	0	0	0
NBPF10	0.0103632	0.00763791	0.00712251	0.0177134	0.00519031	0.0177515	0.0120301	0	0.0689655	0.16	0.0277778	0	0	0
NOTCH2NL	0.0438034	0.0390382	0.0299145	0.115942	0.0207612	0.0710059	0.0360902	0	0.0689655	0.04	0.0416667	0.125	0	0
CH17-353B19.1	0.00117521	0.000565771	0.0014245	0.00161031	0	0	0.00150376	0	0	0	0	0.25	0	0
AC243756.1	0.000854701	0.00113154	0.0014245	0.0112721	0	0	0	0	0.0172414	0	0	0	0	0
CH17-408M7.1	0.000320513	0	0	0	0	0	0	0	0	0	0	0	0	0
NBPF12	0.0383547	0.0333805	0.034188	0.041868	0.0259516	0.0828402	0.037594	0.00486618	0.0172414	0.08	0.0277778	0.125	0.0384615	0
PRKAB2	0.0153846	0.0149929	0.0128205	0.0177134	0.0190311	0.0414201	0.0120301	0.00243309	0.0172414	0.08	0.0555556	0	0	0
FMO5	0.0259615	0.0248939	0.0185185	0.0515298	0.0121107	0.0236686	0.0240601	0.00243309	0.0172414	0.04	0.0138889	0.125	0	0
CHD1L	0.0566239	0.0359264	0.0555556	0.0289855	0.0536332	0.0946746	0.0646617	0.026764	0.103448	0.04	0.0555556	0	0.0769231	0
LINC00624	0.00438034	0.00311174	0.0014245	0	0.0017301	0.0295858	0.00300752	0	0	0.04	0	0	0	0
BCL9	0.00416667	0.00509194	0.002849	0.00161031	0.00692042	0	0.00451128	0	0	0	0	0	0	0
ACP6	0.0195513	0.0155587	0.017094	0.0225443	0.0103806	0.0295858	0.0135338	0.00486618	0.0172414	0	0.0694444	0	0	0
GJA5	0	0	0	0	0	0	0	0	0	0	0	0	0	0
GJA8	0	0	0	0	0	0	0	0	0	0	0	0	0	0
GPR89B	0.0237179	0.0155587	0.00997151	0.0273752	0.0276817	0.0414201	0.0210526	0.00729927	0.0344828	0	0.0138889	0	0	0
XXyac-YX155B6.7	0.000320513	0.000282885	0	0	0	0	0	0	0	0	0	0	0	0
NBPF11	0.0272436	0.0257426	0.022792	0.0386473	0.0242215	0.0828402	0.0195489	0.00486618	0.0344828	0.08	0.0277778	0	0	0
XXyac-YX155B6.5	0.00267094	0.00565771	0.002849	0.0257649	0.0017301	0.00591716	0.00601504	0	0	0	0.0138889	0	0	0
LINC01138	0.0151709	0.00848656	0.014245	0.0257649	0.0121107	0.0236686	0.0225564	0	0	0	0.0694444	0	0.0769231	0
AC245100.1	0.029594	0.0203678	0.017094	0.0434783	0.0138408	0.0769231	0.0210526	0.0243309	0	0.04	0.0972222	0.25	0.0769231	0
PPIAL4G	0.00299145	0.00678925	0.002849	0.0128824	0.0017301	0.00591716	0	0	0	0	0.0138889	0	0	0
NBPF14	0.0435897	0.0330976	0.045584	0.0515298	0.0276817	0.0828402	0.0270677	0.00729927	0.0517241	0.24	0	0.125	0	0
PDE4DIP	0.0638889	0.0446959	0.0527066	0.0772947	0.114187	0.0887574	0.0691729	0.026764	0.0172414	0.12	0.0416667	0	0.192308	0
NBPF9	0.030235	0.0203678	0.0128205	0.0354267	0.0224913	0.0532544	0.0270677	0.00243309	0.0344828	0.04	0.0138889	0.25	0	0
CH17-189H20.1	0.15844	0.127581	0.173789	0.186795	0.129758	0.118343	0.148872	0.0316302	0.137931	0	0.263889	0.25	0.153846	0
NBPF19	0.0461538	0.0466761	0.045584	0.0740741	0.0224913	0.0828402	0.0406015	0.0145985	0.103448	0.28	0.0833333	0	0.0384615	0
PPIAL4C	0	0	0	0	0	0	0	0	0	0	0	0	0	0
LINC00869	0.107479	0.0599717	0.0854701	0.132045	0.0968858	0.0591716	0.0857143	0.0632603	0.103448	0.04	0.25	0.375	0.0769231	0
FAM231D	0.0119658	0.00848656	0.00854701	0.00805153	0.00692042	0.00591716	0.00902256	0.00486618	0.0172414	0.08	0.0555556	0	0	0
FCGR1A	0.806944	0.672419	0.660969	0.73752	0.878893	0.757396	0.757895	0.652068	0.551724	0.48	0.347222	0.125	0.230769	0
HIST2H2BF	0.0969017	0.084017	0.321937	0.119163	0.0934256	0.189349	0.115789	0.0243309	0.155172	0.12	0.111111	0	0.115385	0
HIST2H3D	0.00181624	0.000565771	0.002849	0.00322061	0.0017301	0.00591716	0.00150376	0	0	0	0	0	0	0
HIST2H4A	0.00320513	0.00169731	0.00569801	0.00322061	0	0	0	0.00486618	0	0	0	0	0	0
HIST2H3C	0	0	0	0	0	0	0	0	0	0	0	0	0	0
HIST2H2AA3	0.0128205	0.0144272	0.0626781	0.0837359	0.00865052	0.0414201	0.0150376	0.00486618	0.0172414	0.04	0.0138889	0	0	0
HIST2H2BE	0.132479	0.108062	0.444444	0.194847	0.0570934	0.183432	0.156391	0.0170316	0.0689655	0.12	0.138889	0.125	0.0384615	0
HIST2H2AA4	0.0231838	0.0209335	0.103989	0.0740741	0.0155709	0.100592	0.0225564	0.00486618	0	0.04	0.0694444	0	0	0
HIST2H3A	0	0	0	0.00161031	0	0	0	0	0	0	0	0	0	0
HIST2H4B	0.00181624	0.00141443	0.00712251	0.00161031	0	0	0	0	0.0172414	0	0	0	0	0
HIST2H2AC	0.021047	0.0178218	0.0868946	0.0611916	0.0311419	0.0591716	0.0150376	0.00486618	0.0689655	0.12	0.0416667	0.125	0.0384615	0
HIST2H2AB	0.000747863	0.000848656	0.00997151	0.00805153	0.0017301	0	0	0	0.0172414	0	0	0	0	0
BOLA1	0.0366453	0.0183876	0.034188	0.0241546	0.0155709	0.0473373	0.0225564	0.0145985	0.0172414	0	0.0694444	0.125	0.115385	0
SV2A	0.00106838	0.000565771	0.002849	0.00322061	0	0.00591716	0.00451128	0	0	0	0	0	0.0384615	0
SF3B4	0.127991	0.0701556	0.0740741	0.114332	0.148789	0.106509	0.105263	0.0656934	0.172414	0.24	0.166667	0.125	0.0384615	0
MTMR11	0.000641026	0.000282885	0	0	0.0017301	0	0	0	0	0.04	0	0	0	0
OTUD7B	0.00299145	0.00509194	0	0.0257649	0.0017301	0.00591716	0	0.00243309	0	0	0.0138889	0	0.0384615	0
VPS45	0.0679487	0.0466761	0.0626781	0.0628019	0.0484429	0.0650888	0.0631579	0.026764	0.0689655	0	0.0416667	0	0.0769231	0
PLEKHO1	0.207372	0.191513	0.173789	0.190016	0.192042	0.242604	0.184962	0.111922	0.396552	0.2	0.0833333	0.25	0.153846	0
ANP32E	0.0991453	0.0520509	0.0968661	0.109501	0.140138	0.0710059	0.0857143	0.0681265	0.293103	0.24	0.236111	0.125	0.192308	0
CA14	0.000534188	0.00113154	0	0.00322061	0	0	0.00150376	0	0	0	0	0	0	0
APH1A	0.189637	0.098727	0.176638	0.165862	0.254325	0.189349	0.177444	0.160584	0.224138	0.12	0.180556	0.25	0.115385	0
C1orf54	0.187073	0.0990099	0.119658	0.219002	0.275087	0.213018	0.21203	0.145985	0.293103	0	0.0555556	0	0.0769231	0
CIART	0.00470086	0.00282885	0.00712251	0.0177134	0.00346021	0.0118343	0.00451128	0	0	0	0	0	0	0
MRPS21	0.333013	0.212164	0.31339	0.328502	0.268166	0.254438	0.275188	0.287105	0.655172	0.36	0.263889	0.625	0.384615	0
AC242988.1	0	0	0	0	0	0	0	0	0	0	0	0	0	0
PRPF3	0.0424145	0.0322489	0.0413105	0.041868	0.0415225	0.0591716	0.0406015	0.0243309	0.0517241	0	0.0555556	0	0.0384615	0
RPRD2	0.0582265	0.0537482	0.045584	0.0515298	0.0553633	0.118343	0.0631579	0.0194647	0.12069	0.04	0.0555556	0	0.0769231	0
TARS2	0.0382479	0.0288543	0.0299145	0.0724638	0.0346021	0.0414201	0.0406015	0.0145985	0.0517241	0	0.0277778	0.125	0.0384615	0
ECM1	0.00235043	0.00141443	0.00569801	0	0.00346021	0	0	0	0.0172414	0	0	0	0	0
FALEC	0.0165598	0.0158416	0.00712251	0.020934	0.0103806	0.00591716	0.0075188	0.00243309	0	0	0	0	0	0
ADAMTSL4	0.0162393	0.00961811	0.00712251	0.00966184	0.00692042	0.0177515	0.0165414	0.00729927	0.0344828	0.04	0.0138889	0	0	0
MCL1	0.148291	0.110608	0.212251	0.191626	0.65917	0.455621	0.204511	0.0632603	0.155172	0.76	0.277778	0.25	0.0769231	0
ENSA	0.262179	0.114851	0.225071	0.231884	0.283737	0.307692	0.21203	0.218978	0.413793	0.44	0.263889	0.25	0.307692	0.0666667
GOLPH3L	0.0382479	0.0268741	0.022792	0.0257649	0.0242215	0.0473373	0.0315789	0.0145985	0.0344828	0	0.0416667	0	0.0384615	0
HORMAD1	0.00224359	0.000848656	0	0	0	0	0.00451128	0.00243309	0	0	0	0	0	0
CTSS	0.684722	0.437907	0.591168	0.603865	0.695502	0.650888	0.670677	0.559611	0.465517	1	0.513889	0.75	0.192308	0
CTSK	0.00470086	0.00226308	0.0042735	0.00966184	0.00865052	0.00591716	0.00902256	0	0	0	0	0	0	0
ARNT	0.045406	0.0387553	0.0527066	0.0402576	0.0519031	0.0650888	0.0451128	0.0145985	0.0517241	0.08	0.0416667	0.125	0	0
SETDB1	0.0401709	0.0330976	0.019943	0.0595813	0.0346021	0.0769231	0.0390977	0.0194647	0.0344828	0.04	0.0416667	0.125	0	0
CERS2	0.112821	0.0602546	0.0940171	0.099839	0.115917	0.0946746	0.100752	0.0754258	0.189655	0.16	0.125	0	0.0384615	0
ANXA9	0.00299145	0.000565771	0.002849	0.00161031	0.0017301	0.0118343	0.00451128	0.00243309	0	0	0	0	0	0
FAM63A	0.0194444	0.0149929	0.011396	0.0241546	0.0103806	0.035503	0.0210526	0.00729927	0	0.04	0	0	0	0
PRUNE	0.0136752	0.00594059	0.00997151	0.00805153	0.00692042	0.0295858	0.00902256	0.00973236	0.0172414	0	0.0694444	0	0.0384615	0
BNIPL	0.00459402	0.00480905	0.037037	0.0128824	0.00346021	0.0118343	0.00150376	0	0	0	0.0138889	0	0	0
C1orf56	0.317521	0.263366	0.277778	0.288245	0.359862	0.295858	0.350376	0.10219	0.258621	0.36	0.277778	0.75	0.115385	0
CDC42SE1	0.317735	0.258274	0.245014	0.320451	0.446367	0.360947	0.306767	0.114355	0.224138	0.68	0.416667	0.5	0.0769231	0
MLLT11	0.0346154	0.0181047	0.034188	0.0289855	0.0570934	0.130178	0.0406015	0.00973236	0.103448	0	0.111111	0	0.269231	0
GABPB2	0.0344017	0.0282885	0.0384615	0.0756844	0.032872	0.0591716	0.0285714	0.00973236	0.0862069	0	0.0833333	0	0	0
SEMA6C	0.00202992	0.00226308	0	0	0.0017301	0.00591716	0	0	0.0172414	0	0	0	0	0
TNFAIP8L2	0.282372	0.149081	0.207977	0.26409	0.134948	0.201183	0.219549	0.221411	0.206897	0.32	0.152778	0	0.0384615	0
SCNM1	0.19594	0.125884	0.18661	0.206119	0.126298	0.207101	0.171429	0.0997567	0.241379	0.12	0.222222	0.5	0.0769231	0
LYSMD1	0.00235043	0.000848656	0.0014245	0.00483092	0.0017301	0	0.00451128	0	0	0	0	0	0.0384615	0
TMOD4	0.000213675	0	0	0	0.0017301	0	0	0	0	0	0	0	0	0
VPS72	0.0807692	0.0421499	0.0740741	0.0724638	0.0761246	0.0887574	0.0661654	0.0559611	0.0689655	0.2	0.0833333	0	0.153846	0
PIP5K1A	0.049359	0.0512023	0.0584046	0.0499195	0.0657439	0.0650888	0.0421053	0.0121654	0.0344828	0.04	0.0555556	0.125	0	0.0666667
PSMD4	0.248611	0.125884	0.198006	0.217391	0.252595	0.313609	0.210526	0.211679	0.275862	0.4	0.333333	0.5	0.269231	0
ZNF687	0.0252137	0.0214993	0.0156695	0.0177134	0.0259516	0.0473373	0.0195489	0.00729927	0.0344828	0.04	0.0555556	0	0	0
PI4KB	0.0568376	0.0438472	0.045584	0.0515298	0.0657439	0.112426	0.0451128	0.0218978	0.0689655	0.08	0.111111	0	0.0384615	0
RFX5	0.0615385	0.0483734	0.0569801	0.0563607	0.0536332	0.0650888	0.0736842	0.0121654	0.0862069	0.2	0.0555556	0.125	0	0
SELENBP1	0.0388889	0.0166902	0.025641	0.0225443	0.083045	0.0828402	0.0691729	0.00486618	0.0172414	0	0.0555556	0.25	0.0769231	0.0666667
PSMB4	0.133333	0.0857143	0.106838	0.10467	0.141869	0.147929	0.0947368	0.10219	0.224138	0.28	0.222222	0.125	0.192308	0
POGZ	0.164957	0.151627	0.112536	0.167472	0.240484	0.189349	0.145865	0.026764	0.310345	0.16	0.0833333	0.125	0.0769231	0
CGN	0.000213675	0	0	0.00161031	0	0	0	0	0.0172414	0	0	0	0	0
TUFT1	0.00117521	0.00226308	0	0.00805153	0.0017301	0	0	0	0	0	0	0	0	0
SNX27	0.128419	0.0820368	0.136752	0.111111	0.100346	0.112426	0.130827	0.0510949	0.275862	0.2	0.0694444	0.25	0.0769231	0
CELF3	0	0	0	0	0	0	0	0	0	0	0	0	0.115385	0
RIIAD1	0.000106838	0	0	0	0	0	0	0	0	0	0	0	0.0384615	0
MRPL9	0.118697	0.0449788	0.0854701	0.125604	0.0951557	0.159763	0.103759	0.0900243	0.155172	0.12	0.152778	0.25	0.0384615	0
OAZ3	0.00363248	0.0019802	0.0042735	0.00161031	0.0017301	0.00591716	0.00300752	0.00486618	0.0172414	0	0	0	0	0
TDRKH	0.0103632	0.00537482	0.0042735	0.00483092	0.00865052	0.0236686	0.0075188	0.00486618	0	0	0.0138889	0	0	0
LINGO4	0	0	0	0	0	0	0	0	0	0	0	0	0	0
RORC	0	0	0	0	0	0	0	0	0	0	0	0	0	0
C2CD4D	0	0	0	0	0	0	0	0	0	0	0.0138889	0	0	0
AL450992.2	0	0	0	0	0	0	0	0	0	0	0	0	0	0
THEM5	0	0	0	0	0	0	0	0	0	0	0	0	0	0
THEM4	0.0483974	0.039604	0.0413105	0.057971	0.0432526	0.0710059	0.0421053	0.0121654	0.103448	0	0.125	0	0	0
S100A10	0.0169872	0.0113154	0.037037	0.0128824	0.0224913	0.0177515	0.0135338	0.0243309	0.137931	0.96	0.597222	0.625	0.0769231	0
AL591893.1	0.000320513	0.000282885	0.002849	0.00966184	0	0	0	0	0	0	0	0	0	0
S100A11	0.886859	0.736068	0.804843	0.900161	0.896194	0.828402	0.834586	0.922141	0.844828	0.96	0.722222	0.125	0.461538	0
TCHHL1	0	0	0	0	0	0	0	0	0	0	0	0	0	0
TCHH	0.00833333	0.00622348	0.014245	0.00483092	0.0467128	0.0236686	0.0105263	0	0.0172414	0	0	0	0	0
AL589986.2	0	0	0	0	0	0	0	0	0	0	0	0	0	0
RPTN	0	0	0	0	0	0	0	0	0	0	0	0	0	0
FLG-AS1	0.00149573	0.00169731	0.002849	0.00161031	0.0017301	0	0	0	0	0	0	0	0	0
HRNR	0.0042735	0.00424328	0.0014245	0.00161031	0.0017301	0.0118343	0.00451128	0.00243309	0	0	0	0	0	0
FLG	0.000320513	0.000282885	0	0	0	0	0	0	0	0	0	0	0	0
FLG2	0.00224359	0.00311174	0.002849	0.0241546	0.00692042	0	0.00150376	0	0.0172414	0	0	0	0	0
CRNN	0.000320513	0	0.002849	0	0	0	0	0	0	0	0	0	0	0
LCE5A	0.000106838	0	0	0	0	0	0	0	0	0	0	0	0	0
LCE3C	0	0	0	0	0	0	0	0	0	0	0	0	0	0
AL135842.1	0	0	0	0	0	0	0	0	0	0	0	0	0	0
CRCT1	0.000641026	0	0.002849	0	0	0	0.00150376	0	0.0172414	0	0	0	0	0
LCE3E	0	0	0.0014245	0	0	0	0	0	0	0	0	0	0	0
LCE3D	0	0	0	0	0	0	0	0	0	0	0	0	0	0
LCE3B	0	0	0	0	0	0	0	0	0	0	0	0	0	0
LCE3A	0	0	0	0	0	0	0	0	0	0	0	0	0	0
LINC00302	0	0	0	0	0	0	0	0	0	0	0	0	0	0
LCE2D	0	0	0	0	0	0	0	0	0	0	0	0	0	0
LCE2C	0	0	0	0	0	0	0	0	0	0	0	0	0	0
LCE2B	0	0	0	0	0	0	0	0	0	0	0	0	0	0
LCE2A	0	0	0	0	0	0	0	0	0	0	0	0	0	0
LCE4A	0	0	0	0	0	0	0	0	0	0	0	0	0	0
C1orf68	0	0	0	0	0	0	0	0	0	0	0	0	0	0
KPRP	0	0	0	0	0	0	0	0	0	0	0	0	0	0
LCE1F	0	0	0	0	0	0	0	0	0	0	0	0	0	0
LCE1E	0	0	0	0	0	0	0	0	0	0	0	0	0	0
LCE1D	0	0	0	0	0	0	0	0	0	0	0	0	0	0
LCE1C	0	0	0	0	0	0	0	0	0	0	0	0	0	0
LCE1B	0	0	0	0	0	0	0	0	0	0	0	0	0	0
LCE1A	0	0	0	0	0	0	0	0	0	0	0	0	0	0
LCE6A	0	0	0	0	0	0	0	0	0	0	0	0	0	0
SMCP	0	0	0	0	0	0	0	0	0	0	0	0	0	0
IVL	0	0	0	0	0	0	0	0	0	0	0	0	0	0
LINC01527	0	0	0	0	0	0	0	0	0	0	0	0	0	0
SPRR4	0	0	0	0	0	0	0	0	0	0	0	0	0	0
SPRR1A	0	0	0	0	0	0	0	0	0	0	0	0	0	0
SPRR3	0.00309829	0.00113154	0.00997151	0	0	0	0	0	0	0	0	0	0	0
SPRR1B	0.00202992	0.000565771	0.0042735	0	0	0	0	0	0	0	0	0	0.0384615	0
SPRR2D	0.00138889	0.000282885	0.002849	0	0	0	0	0	0	0	0	0	0	0
SPRR2A	0.00117521	0	0.0042735	0	0	0	0	0	0	0	0	0	0	0
SPRR2B	0	0	0	0	0	0	0	0	0	0	0	0	0	0
SPRR2E	0.00042735	0.000282885	0.002849	0.00161031	0	0	0	0	0	0	0	0	0	0
SPRR2F	0.000106838	0	0.0014245	0	0	0	0	0	0	0	0	0	0	0
SPRR2G	0	0	0	0	0	0	0	0	0	0	0	0	0	0
LELP1	0.000106838	0	0	0	0	0	0	0	0	0	0	0	0	0
PRR9	0	0	0	0	0	0	0	0	0	0	0	0	0	0
LOR	0	0.000282885	0	0	0	0	0	0	0	0	0	0	0	0
PGLYRP3	0	0	0	0	0	0	0	0	0	0	0	0	0	0
PGLYRP4	0	0	0	0	0	0	0	0	0	0	0	0	0	0
S100A9	0.183333	0.0611033	0.111111	0.170692	0.0570934	0.100592	0.0556391	0.291971	0.258621	0.96	0.0833333	0	0	0
S100A12	0.00288462	0.000565771	0.0014245	0	0.00346021	0.0118343	0.00451128	0	0	0.72	0	0	0	0
S100A8	0.165812	0.102687	0.0997151	0.151369	0.0397924	0.118343	0.0601504	0.231144	0.344828	1	0.0277778	0	0.0769231	0
S100A7A	0	0	0	0	0	0	0	0	0	0	0	0	0	0
S100A7L2	0	0	0	0	0	0	0	0	0	0	0	0	0	0
S100A7	0.000534188	0	0	0	0	0	0	0	0	0	0	0	0	0
BX470102.3	0	0	0	0	0	0	0	0	0	0	0	0	0	0
S100A6	0.091453	0.0446959	0.0940171	0.128824	0.0311419	0.0769231	0.0541353	0.128954	0.224138	1	0.763889	0.5	0.576923	0
S100A5	0	0	0	0	0	0	0	0	0	0	0.0138889	0	0.0384615	0
S100A4	0.21047	0.121924	0.249288	0.373591	0.067474	0.118343	0.105263	0.233577	0.603448	1	0.722222	0.5	0.153846	0
S100A3	0	0	0	0	0	0	0	0	0	0	0	0	0	0
S100A2	0.000106838	0	0.002849	0	0	0	0	0	0	0	0	0	0.0384615	0
S100A16	0.000641026	0.000848656	0.002849	0	0.00519031	0	0.00150376	0.00243309	0	0	0	0	0.0384615	0
S100A14	0	0	0.0014245	0	0	0	0	0	0	0	0	0	0	0
S100A13	0.0711538	0.0268741	0.048433	0.0563607	0.0380623	0.0887574	0.0571429	0.0948905	0.0344828	0.08	0	0	0.5	0
S100A1	0.013141	0.00537482	0.0042735	0.00805153	0.017301	0	0.0075188	0.00729927	0	0	0	0	0.653846	0
CHTOP	0.126709	0.0710042	0.111111	0.119163	0.155709	0.130178	0.0992481	0.0924574	0.189655	0.08	0.194444	0.125	0.153846	0
SNAPIN	0.145726	0.0650636	0.10114	0.122383	0.133218	0.130178	0.111278	0.0924574	0.224138	0.08	0.166667	0.5	0.153846	0
ILF2	0.193162	0.0735502	0.143875	0.170692	0.32526	0.230769	0.172932	0.141119	0.327586	0.4	0.222222	0.375	0.230769	0.0666667
NPR1	0	0	0	0.00161031	0	0	0	0	0	0	0	0	0	0
INTS3	0.0495727	0.0472419	0.031339	0.0660225	0.0397924	0.035503	0.0451128	0.0194647	0.103448	0	0.0833333	0.125	0	0
AL513523.2	0.00042735	0.000565771	0.0014245	0.00322061	0.0017301	0	0	0	0	0	0	0	0	0
SLC27A3	0.0352564	0.0175389	0.031339	0.0305958	0.050173	0.0532544	0.043609	0.00729927	0.0172414	0.24	0.0555556	0	0	0
GATAD2B	0.0571581	0.0438472	0.0512821	0.0450886	0.0692042	0.0769231	0.0601504	0.0194647	0.0862069	0.04	0.111111	0	0.0384615	0
DENND4B	0.0824786	0.0842999	0.0626781	0.0982287	0.107266	0.112426	0.0766917	0.0243309	0.103448	0.12	0.0972222	0	0.115385	0
CRTC2	0.0522436	0.0438472	0.0327635	0.041868	0.0709343	0.100592	0.0586466	0.0316302	0.0517241	0.08	0.0277778	0.125	0.0769231	0
SLC39A1	0.251496	0.128996	0.183761	0.20934	0.404844	0.242604	0.233083	0.19708	0.258621	0.32	0.152778	0	0.0384615	0
CREB3L4	0.0119658	0.00622348	0.0042735	0.00966184	0.0121107	0.0236686	0.00902256	0.00729927	0.0344828	0	0.0138889	0.125	0	0
JTB	0.380769	0.195474	0.257835	0.346216	0.368512	0.426036	0.294737	0.313869	0.396552	0.52	0.513889	0.375	0.423077	0.0666667
RAB13	0.0957265	0.0446959	0.0883191	0.10467	0.133218	0.112426	0.081203	0.0632603	0.189655	0.16	0.0416667	0.125	0.115385	0
RPS27	0.995513	0.931542	0.985755	0.985507	0.991349	0.940828	0.983459	0.995134	0.965517	1	0.986111	1	1	0.0666667
NUP210L	0.0017094	0.00113154	0.002849	0.00161031	0.0017301	0.00591716	0.00601504	0.00243309	0	0	0	0	0	0
TPM3	0.426389	0.232249	0.317664	0.36715	0.605536	0.43787	0.365414	0.328467	0.603448	0.72	0.569444	0.375	0.423077	0
C1orf189	0.000320513	0	0	0	0	0	0	0	0	0	0	0	0	0
C1orf43	0.259936	0.104385	0.212251	0.257649	0.240484	0.254438	0.237594	0.240876	0.241379	0.4	0.25	0.125	0.230769	0
UBAP2L	0.0611111	0.0461103	0.045584	0.0483092	0.0778547	0.100592	0.0616541	0.0291971	0.0517241	0.12	0.0694444	0	0.0384615	0
HAX1	0.171688	0.0792079	0.146724	0.154589	0.193772	0.183432	0.135338	0.150852	0.189655	0.2	0.166667	0	0.115385	0
AQP10	0.000106838	0	0.0014245	0	0	0	0	0	0	0	0	0	0	0
ATP8B2	0.00576923	0.00594059	0.002849	0.020934	0.00519031	0.00591716	0.00300752	0.00243309	0	0	0	0	0	0
IL6R	0.136538	0.127581	0.108262	0.119163	0.304498	0.236686	0.174436	0.0632603	0.206897	0.28	0.166667	0	0.0384615	0
SHE	0.00769231	0.00707214	0.00712251	0.0289855	0.0121107	0	0.0180451	0	0	0	0	0	0	0
TDRD10	0.00224359	0.00169731	0.0014245	0	0	0	0.0075188	0.00243309	0.0172414	0	0	0	0	0
UBE2Q1	0.0364316	0.027157	0.0299145	0.041868	0.0346021	0.0591716	0.0360902	0.0291971	0.0517241	0.2	0.0833333	0	0.0384615	0
UBE2Q1-AS1	0	0	0	0	0	0	0	0	0	0	0	0	0	0
CHRNB2	0.000213675	0	0	0	0	0	0	0	0	0	0	0	0.0384615	0
ADAR	0.224573	0.192645	0.195157	0.36715	0.262976	0.366864	0.243609	0.0632603	0.275862	0.32	0.236111	0.375	0.230769	0.133333
KCNN3	0.000961538	0.0019802	0.0014245	0.00644122	0.0017301	0.00591716	0.00150376	0	0	0	0	0	0.0769231	0
PMVK	0.172009	0.0775106	0.128205	0.133655	0.122837	0.159763	0.121805	0.145985	0.241379	0.2	0.111111	0	0.153846	0
PBXIP1	0.0464744	0.0353607	0.0527066	0.0547504	0.0432526	0.0295858	0.0496241	0.0291971	0.0689655	0	0.236111	0.25	0.115385	0
PYGO2	0.0356838	0.0311174	0.034188	0.0322061	0.0190311	0.0236686	0.0390977	0.0218978	0.0862069	0.04	0.0555556	0	0.0384615	0
SHC1	0.0360043	0.0226308	0.0299145	0.0354267	0.0484429	0.0650888	0.0300752	0.0145985	0.0172414	0.04	0.0555556	0	0	0
CKS1B	0.0848291	0.0277228	0.0740741	0.119163	0.0432526	0.0295858	0.0451128	0.0608273	0.413793	0	0.125	0	0.0769231	0
FLAD1	0.0805556	0.0503536	0.0584046	0.0837359	0.0536332	0.0710059	0.075188	0.0437956	0.0344828	0.04	0.0277778	0	0	0
LENEP	0	0	0.0014245	0	0	0	0	0	0	0	0	0	0	0
ZBTB7B	0.0360043	0.0288543	0.022792	0.0434783	0.0536332	0.0177515	0.0300752	0.026764	0.0517241	0.08	0.0416667	0.125	0.0384615	0
DCST2	0.00138889	0.00113154	0.0014245	0	0	0.00591716	0	0	0	0	0	0	0	0
DCST1	0.000747863	0.000565771	0	0.00161031	0.0017301	0	0	0	0	0	0	0	0	0
ADAM15	0.0524573	0.0441301	0.034188	0.0322061	0.0553633	0.0295858	0.0360902	0.0316302	0.12069	0.12	0.0138889	0.125	0	0
EFNA4	0.0332265	0.0132956	0.0270655	0.0257649	0.0224913	0.00591716	0.0240601	0.0243309	0.0344828	0	0.0277778	0.25	0	0
EFNA3	0.00715812	0.00452617	0.00569801	0.00966184	0.0017301	0.00591716	0.00451128	0	0	0	0.0138889	0	0	0
EFNA1	0.000106838	0.000282885	0	0	0.0017301	0	0	0	0	0	0.0138889	0	0	0
SLC50A1	0.152671	0.0865629	0.176638	0.154589	0.207612	0.195266	0.147368	0.0364963	0.155172	0.2	0.152778	0.25	0.0384615	0
DPM3	0.173397	0.107779	0.126781	0.127214	0.176471	0.147929	0.141353	0.145985	0.224138	0.32	0.263889	0.125	0.0769231	0
KRTCAP2	0.498611	0.332956	0.391738	0.407407	0.434256	0.384615	0.428571	0.452555	0.413793	0.56	0.458333	0.375	0.153846	0
TRIM46	0.00224359	0.00311174	0.0014245	0.0112721	0	0	0.00451128	0	0.0172414	0	0	0	0	0
MUC1	0.00042735	0.000282885	0	0	0	0	0	0	0	0	0	0	0	0
AC234582.2	0	0	0	0	0	0	0	0	0	0	0	0	0	0
AC234582.1	0	0	0	0	0	0	0	0	0	0	0	0	0	0
THBS3	0.00405983	0.00424328	0.00569801	0.00483092	0.00519031	0	0.00451128	0.00486618	0.0172414	0	0	0	0	0
MTX1	0.0684829	0.0325318	0.037037	0.0450886	0.0570934	0.0473373	0.0631579	0.0559611	0.137931	0.16	0.0694444	0.125	0.0384615	0
GBA	0.0911325	0.0633663	0.0569801	0.0772947	0.0622837	0.0710059	0.0917293	0.0437956	0.172414	0.12	0.0555556	0	0.0384615	0
FAM189B	0.0318376	0.0260255	0.019943	0.041868	0.0190311	0.0118343	0.0300752	0.0145985	0.0862069	0	0.0416667	0.125	0.0384615	0
SCAMP3	0.115064	0.0749646	0.0783476	0.0950081	0.0986159	0.0946746	0.0962406	0.0389294	0.137931	0.08	0.0694444	0	0.0769231	0
CLK2	0.0345085	0.0268741	0.022792	0.020934	0.0242215	0.0473373	0.0315789	0.00973236	0.0517241	0.08	0.0694444	0.125	0.0384615	0
HCN3	0.00267094	0.00339463	0.002849	0	0	0	0.00300752	0	0.0344828	0	0	0	0	0
PKLR	0	0	0	0	0	0	0	0	0	0	0	0	0	0
FDPS	0.141453	0.0792079	0.123932	0.119163	0.140138	0.159763	0.112782	0.0875912	0.241379	0.16	0.208333	0.375	0.192308	0
RUSC1-AS1	0.00480769	0.00339463	0.002849	0.00644122	0.0017301	0.00591716	0.00601504	0	0.0172414	0.04	0	0	0	0
RUSC1	0.0261752	0.0226308	0.014245	0.0289855	0.017301	0.0591716	0.0210526	0.00973236	0.0344828	0.04	0.0277778	0	0	0
ASH1L	0.16656	0.162659	0.141026	0.165862	0.231834	0.236686	0.165414	0.0340633	0.172414	0.12	0.180556	0.375	0.153846	0
ASH1L-AS1	0.0115385	0.0104668	0.00997151	0.0225443	0.00865052	0.0177515	0.00300752	0	0	0	0.0138889	0	0	0
MSTO1	0.0310897	0.0181047	0.0213675	0.0241546	0.0311419	0.0473373	0.0225564	0.0218978	0	0	0.0277778	0	0	0
YY1AP1	0.0642094	0.0435644	0.0598291	0.0772947	0.0761246	0.0769231	0.0586466	0.026764	0.0862069	0.08	0.0416667	0.25	0.192308	0
DAP3	0.149893	0.0803395	0.12963	0.154589	0.17128	0.189349	0.126316	0.0924574	0.12069	0.16	0.180556	0.125	0.0769231	0
GON4L	0.137927	0.128147	0.109687	0.138486	0.16782	0.177515	0.115789	0.0170316	0.103448	0.04	0.125	0.125	0.0769231	0
SYT11	0.044765	0.0342291	0.0213675	0.0499195	0.0761246	0.0473373	0.043609	0.0243309	0.103448	0.12	0.0138889	0	0.153846	0
RIT1	0.0788462	0.0367751	0.0541311	0.078905	0.110727	0.0887574	0.0766917	0.0413625	0.0689655	0.28	0.152778	0	0	0
KIAA0907	0.101603	0.0837341	0.135328	0.112721	0.107266	0.147929	0.106767	0.0121654	0.0862069	0.12	0.0972222	0.25	0.0384615	0
RXFP4	0	0	0	0	0	0	0	0	0	0	0	0	0	0
ARHGEF2	0.105556	0.0871287	0.0997151	0.0966184	0.16955	0.16568	0.121805	0.0486618	0.0862069	0.2	0.0972222	0.25	0.0769231	0
SSR2	0.422436	0.199717	0.304843	0.338164	0.406574	0.35503	0.356391	0.360097	0.517241	0.44	0.597222	1	0.230769	0
UBQLN4	0.0262821	0.0214993	0.025641	0.0241546	0.0224913	0.0236686	0.0165414	0.0121654	0.0517241	0.08	0.0416667	0.125	0.115385	0.0666667
LAMTOR2	0.349359	0.175389	0.286325	0.339775	0.217993	0.248521	0.26015	0.311436	0.517241	0.56	0.222222	0.25	0.115385	0
RAB25	0.000320513	0.000282885	0	0	0	0	0	0	0	0	0	0	0	0
MEX3A	0.00683761	0.00452617	0.0014245	0.00644122	0.00692042	0.00591716	0.00300752	0.00486618	0	0	0	0	0.0384615	0
LMNA	0.00769231	0.0132956	0.00854701	0.078905	0.0224913	0.00591716	0.00451128	0.00486618	0	0.04	0.0416667	0	0	0
SEMA4A	0.0116453	0.00565771	0.014245	0.00805153	0.00346021	0	0.00451128	0.00243309	0	0.12	0.0138889	0	0.0384615	0
SLC25A44	0.0241453	0.0130127	0.017094	0.0177134	0.0570934	0.0532544	0.0150376	0.00486618	0.0517241	0	0.0555556	0	0.0384615	0
PMF1-BGLAP	0.00438034	0.00169731	0.00569801	0.00644122	0.0017301	0.00591716	0.00150376	0.00729927	0.0172414	0	0	0	0	0
PMF1	0.0727564	0.0260255	0.0569801	0.0692432	0.0553633	0.100592	0.0601504	0.0462287	0.137931	0.16	0.0972222	0.5	0.153846	0
BGLAP	0.00352564	0.0019802	0.002849	0.00805153	0.00346021	0	0.00300752	0.00243309	0.0172414	0.04	0	0.125	0	0
PAQR6	0.00299145	0.00311174	0	0	0.00692042	0.00591716	0.00601504	0	0	0	0.0277778	0	0.384615	0
SMG5	0.0287393	0.0254597	0.019943	0.0338164	0.0346021	0.0295858	0.0300752	0.0194647	0.0344828	0.08	0.0138889	0	0	0.0666667
TMEM79	0.0172009	0.0118812	0.014245	0.0128824	0.00865052	0.0118343	0.0210526	0.00486618	0	0.04	0.0138889	0	0	0
GLMP	0.0943376	0.0554455	0.0655271	0.0837359	0.0519031	0.035503	0.075188	0.0510949	0.103448	0.2	0.0277778	0.125	0.0384615	0
VHLL	0	0	0	0	0	0	0	0	0	0	0	0	0	0
CCT3	0.290171	0.169731	0.246439	0.252818	0.276817	0.325444	0.192481	0.155718	0.241379	0.24	0.222222	0.375	0.153846	0
TSACC	0.000961538	0.000565771	0.0014245	0	0	0	0.00300752	0.00243309	0	0	0	0	0	0
RHBG	0	0.000282885	0	0.00161031	0	0	0	0	0	0	0	0	0	0
C1orf61	0.0103632	0.00792079	0.00569801	0.0144928	0.0207612	0.0177515	0.0120301	0.00973236	0.0172414	0	0.0277778	0	0.692308	0
MEF2D	0.0330128	0.0339463	0.02849	0.0177134	0.0640138	0.0414201	0.0300752	0.0170316	0.0344828	0.12	0.0416667	0.25	0.0769231	0
IQGAP3	0.000747863	0.00113154	0.0042735	0.00483092	0.00346021	0	0.00150376	0	0.12069	0	0	0	0	0
TTC24	0.000106838	0.000282885	0	0	0	0	0	0	0	0	0	0	0	0
APOA1BP	0.127778	0.0548798	0.0954416	0.111111	0.0865052	0.100592	0.111278	0.0997567	0.172414	0.12	0.0833333	0	0.0384615	0
GPATCH4	0.1	0.0520509	0.0726496	0.0805153	0.0847751	0.147929	0.0511278	0.104623	0.103448	0	0.0277778	0	0	0
AL365181.2	0.00373932	0.0019802	0.002849	0	0.0017301	0.00591716	0.00300752	0	0	0	0	0	0	0
HAPLN2	0.000106838	0	0	0	0	0	0	0	0	0	0	0	0	0
BCAN	0.0034188	0.00311174	0.0042735	0.00161031	0	0	0.00150376	0.00486618	0	0	0	0	0	0
NES	0.000213675	0	0	0	0	0	0	0	0	0	0	0	0	0
CRABP2	0.000213675	0.000565771	0	0	0.00346021	0	0	0	0	0	0	0	0	0
ISG20L2	0.0769231	0.0560113	0.0598291	0.0821256	0.134948	0.0946746	0.0646617	0.0364963	0.137931	0.12	0.152778	0	0	0
RRNAD1	0.0443376	0.0254597	0.0299145	0.0499195	0.0276817	0.0591716	0.0496241	0.0170316	0.0517241	0.04	0	0	0.0384615	0
MRPL24	0.148611	0.0698727	0.132479	0.114332	0.0934256	0.130178	0.106767	0.116788	0.155172	0.2	0.138889	0.125	0	0
HDGF	0.0505342	0.0347949	0.048433	0.0499195	0.0380623	0.0473373	0.0541353	0.0583942	0.155172	0.08	0.0277778	0	0	0.0666667
PRCC	0.070406	0.0432815	0.039886	0.0450886	0.0743945	0.0710059	0.0601504	0.053528	0.0689655	0.12	0.166667	0.375	0.0384615	0
SH2D2A	0.00202992	0.000282885	0.0014245	0	0.0103806	0	0.00451128	0	0	0	0.180556	0	0	0
NTRK1	0	0	0	0	0.0017301	0	0	0	0	0	0	0	0	0
INSRR	0	0	0	0	0	0	0	0	0	0	0	0	0	0
PEAR1	0	0	0	0	0	0	0	0	0	0	0	0	0	0
LRRC71	0	0	0	0	0	0	0	0	0	0	0	0	0	0
ARHGEF11	0.049359	0.0410184	0.0413105	0.041868	0.017301	0.0295858	0.0300752	0.0121654	0.103448	0.04	0	0	0	0
ETV3L	0.000213675	0	0	0	0	0	0	0	0	0	0	0	0	0
ETV3	0.0167735	0.0144272	0.0128205	0.020934	0.050173	0.0650888	0.0240601	0.00729927	0.0172414	0.04	0.0277778	0	0	0
FCRL5	0	0	0	0	0	0	0	0	0	0	0	0.375	0	0
FCRL4	0	0	0	0	0	0	0	0	0	0	0	0	0	0
FCRL3	0.000320513	0	0	0	0.0017301	0	0.00150376	0	0	0	0.0277778	0.25	0	0
FCRL2	0.00395299	0.00424328	0.002849	0.0225443	0.00692042	0	0.00601504	0	0.0172414	0	0.0138889	0	0	0
FCRL1	0	0.000282885	0	0.00161031	0	0	0	0	0	0	0	0.125	0	0
CD5L	0.00576923	0.0019802	0.002849	0.0144928	0	0.00591716	0.00150376	0.00243309	0	0	0	0	0	0
KIRREL	0	0	0	0	0	0	0	0	0	0	0	0	0	0
CD1D	0.0157051	0.00848656	0.0128205	0.0177134	0.00692042	0.00591716	0.0165414	0.0145985	0.0172414	0.12	0	0	0	0
CD1A	0	0	0	0	0	0	0	0	0	0	0	0	0	0
CD1C	0.00042735	0.000282885	0	0	0.0017301	0	0.00150376	0	0	0.04	0	0	0	0
CD1B	0	0	0	0	0	0	0	0	0	0	0	0	0	0
CD1E	0.000320513	0	0	0	0	0	0	0	0	0.04	0	0	0	0
OR10T2	0	0	0	0	0	0	0	0	0	0	0	0	0	0
OR10K2	0	0	0	0	0	0	0	0	0	0	0	0	0	0
OR10K1	0	0	0	0	0	0	0	0	0	0	0	0	0	0
OR10R2	0	0	0	0	0	0	0	0	0	0	0	0	0	0
OR6Y1	0	0	0	0	0	0	0	0	0	0	0	0	0	0
OR6P1	0	0	0	0	0	0	0	0	0	0	0	0	0	0
OR10X1	0	0	0	0	0	0	0	0	0	0	0	0	0	0
OR10Z1	0	0	0	0	0	0	0	0	0	0	0	0	0	0
SPTA1	0	0	0	0	0	0	0	0	0	0	0	0	0	0
OR6K2	0	0	0	0	0	0	0	0	0	0	0	0	0	0
OR6K3	0	0	0	0	0	0	0	0	0	0	0	0	0	0
OR6K6	0	0.000282885	0	0	0	0	0	0	0	0	0	0	0	0
OR6N1	0	0	0	0	0	0	0	0	0	0	0	0	0	0
OR6N2	0	0	0	0	0	0	0	0	0	0	0	0	0	0
MNDA	0.401068	0.255163	0.301994	0.434783	0.378893	0.431953	0.431579	0.250608	0.327586	0.8	0.138889	0.5	0.0384615	0
PYHIN1	0.00480769	0.00622348	0.00712251	0.0112721	0.0017301	0	0.00300752	0.00243309	0	0	0.263889	0.125	0	0
IFI16	0.578205	0.44611	0.428775	0.563607	0.474048	0.627219	0.515789	0.403893	0.62069	0.6	0.5	0.75	0.153846	0.0666667
AIM2	0.0196581	0.0121641	0.0185185	0.0257649	0.00346021	0	0.0105263	0.0170316	0.0172414	0	0	0.25	0	0
CADM3	0.000641026	0.000282885	0	0.00161031	0	0.00591716	0	0	0	0	0	0	0	0
CADM3-AS1	0	0	0	0	0	0	0	0	0	0	0	0	0	0
ACKR1	0	0	0	0	0	0	0	0	0	0	0	0	0	0
FCER1A	0.0775641	0.0520509	0.0925926	0.0483092	0.0138408	0.0236686	0.0526316	0.0243309	0.0689655	0	0	0	0.0384615	0
OR10J3	0	0	0	0	0	0	0	0	0	0	0	0	0	0
OR10J1	0	0	0	0	0	0	0	0	0	0	0	0	0	0
OR10J5	0	0	0	0	0	0	0	0	0	0	0	0	0	0
APCS	0	0	0	0	0	0	0	0	0	0	0	0	0	0
CRP	0	0	0	0	0	0	0	0	0	0	0	0	0	0
DUSP23	0.185043	0.0896747	0.122507	0.180354	0.115917	0.147929	0.132331	0.175182	0.206897	0.4	0.111111	0	0.0769231	0
FCRL6	0.000106838	0	0.0014245	0	0	0	0.00300752	0	0	0	0.194444	0	0	0
SLAMF8	0.0480769	0.0243281	0.025641	0.0434783	0.0121107	0.0473373	0.0285714	0.0364963	0.0344828	0.08	0.0138889	0	0	0
C1orf204	0.00373932	0.00311174	0.002849	0.00644122	0.0017301	0	0	0	0	0	0.0138889	0	0	0
VSIG8	0.0073718	0.00848656	0.00712251	0.00483092	0.0017301	0	0.00451128	0	0.0172414	0	0	0	0	0
CFAP45	0	0	0.0014245	0	0	0	0	0	0	0	0	0	0	0
TAGLN2	0.0963675	0.0438472	0.0826211	0.0982287	0.0709343	0.0828402	0.0721805	0.0827251	0.258621	0.6	0.375	0.75	0.0769231	0
IGSF9	0	0	0	0	0	0	0	0	0	0	0	0	0	0
SLAMF9	0.000106838	0	0	0	0	0	0	0	0	0	0	0	0	0
LINC01133	0.00491453	0.00311174	0.00712251	0.0112721	0.0017301	0.00591716	0.00601504	0.00243309	0	0.04	0	0	0	0
PIGM	0.0490385	0.039604	0.0356125	0.0466989	0.0415225	0.0710059	0.0481203	0.0145985	0.0344828	0.08	0.0555556	0	0	0
KCNJ10	0.000213675	0.000282885	0	0	0.0017301	0	0	0	0	0	0	0	0.0769231	0
KCNJ9	0.000106838	0	0	0	0	0	0	0	0	0	0	0	0	0
IGSF8	0.0364316	0.0149929	0.025641	0.0305958	0.0553633	0.0532544	0.0360902	0.0170316	0.0689655	0	0.0694444	0.125	0.0384615	0
ATP1A2	0.00395299	0.0110325	0.00854701	0.0450886	0.00346021	0.0118343	0.00300752	0.00243309	0.0172414	0	0	0	0.0769231	0
ATP1A4	0.00213675	0.00141443	0	0.0338164	0	0	0	0	0.0172414	0	0	0	0	0
CASQ1	0.000106838	0	0	0	0	0	0	0	0	0	0	0	0.0384615	0
PEA15	0.193269	0.121641	0.179487	0.183575	0.33564	0.213018	0.196992	0.138686	0.293103	0.24	0.0694444	0.125	0.384615	0
DCAF8	0.0873932	0.0653465	0.0669516	0.0708535	0.100346	0.106509	0.0842105	0.0291971	0.0517241	0.16	0.0972222	0.375	0.0769231	0
PEX19	0.0398504	0.0189533	0.0384615	0.0338164	0.0276817	0.0295858	0.0345865	0.0218978	0.0517241	0.04	0.0416667	0	0.0384615	0
COPA	0.126923	0.106931	0.0897436	0.125604	0.157439	0.142012	0.100752	0.0608273	0.12069	0.24	0.0833333	0.25	0.0769231	0.0666667
NCSTN	0.131944	0.0956153	0.116809	0.133655	0.140138	0.189349	0.147368	0.026764	0.0517241	0.16	0.111111	0.25	0.0384615	0.0666667
NHLH1	0.000641026	0.000282885	0	0	0	0	0	0	0	0	0	0	0	0
VANGL2	0.000213675	0.000282885	0	0	0	0	0	0	0	0	0	0	0	0
SLAMF6	0.000854701	0.00226308	0.00569801	0.00805153	0.00346021	0	0	0	0	0	0.0555556	0	0	0
CD84	0.318483	0.253748	0.212251	0.26248	0.50692	0.47929	0.291729	0.141119	0.310345	0.12	0.25	0.25	0.115385	0.0666667
SLAMF1	0.00042735	0	0	0	0.00346021	0	0.00150376	0	0	0.04	0.0694444	0	0	0
CD48	0.00769231	0.0039604	0	0.0161031	0.0017301	0.0118343	0.00300752	0.0170316	0.0172414	0.76	0.527778	0.875	0.0384615	0
SLAMF7	0.00405983	0.00424328	0.002849	0.0225443	0.00692042	0.00591716	0.00300752	0	0	0	0.111111	0	0	0
LY9	0.0017094	0.0019802	0.0042735	0.00966184	0.0017301	0.00591716	0	0	0	0	0.0833333	0.375	0	0
CD244	0.00384615	0.0019802	0.00712251	0	0.00346021	0	0.00902256	0.00243309	0	0.16	0.0277778	0	0	0
ITLN1	0	0	0	0	0	0	0	0	0	0	0	0	0	0
ITLN2	0	0	0	0	0	0	0	0	0	0	0	0	0	0
F11R	0.0347222	0.0280057	0.0356125	0.037037	0.0467128	0.0295858	0.0300752	0.00729927	0.12069	0.08	0.0277778	0.125	0	0
TSTD1	0.084188	0.037058	0.0811966	0.0692432	0.0190311	0.0295858	0.0541353	0.0900243	0.103448	0.08	0.291667	0.375	0.230769	0
USF1	0.0339744	0.0257426	0.022792	0.0257649	0.0242215	0.035503	0.0360902	0.00973236	0	0.08	0.0416667	0	0	0
ARHGAP30	0.150748	0.120509	0.123932	0.133655	0.140138	0.189349	0.145865	0.0462287	0.172414	0.2	0.222222	0.5	0	0
AL591806.1	0.000106838	0	0	0	0	0	0	0	0	0	0	0	0	0
PVRL4	0.000534188	0	0.002849	0.00161031	0	0	0	0	0	0	0	0	0	0
KLHDC9	0.000213675	0.000565771	0	0	0	0	0.00150376	0	0	0	0	0	0.0384615	0
PFDN2	0.303205	0.200283	0.25641	0.309179	0.349481	0.313609	0.239098	0.233577	0.396552	0.44	0.277778	0.375	0.384615	0
NIT1	0.0752137	0.0438472	0.0512821	0.0676328	0.0588235	0.112426	0.075188	0.0291971	0.0344828	0.08	0.0416667	0	0.0769231	0
DEDD	0.0379273	0.019802	0.037037	0.0434783	0.0640138	0.0473373	0.0195489	0.0243309	0.0344828	0.08	0.0277778	0	0.0769231	0
UFC1	0.338462	0.146818	0.279202	0.301127	0.264706	0.295858	0.228571	0.311436	0.310345	0.48	0.375	0.375	0.538462	0
USP21	0.0222222	0.0144272	0.011396	0.00805153	0.0276817	0.0650888	0.0180451	0.00973236	0.0172414	0.04	0.0833333	0.125	0.0384615	0
PPOX	0.0288462	0.019802	0.019943	0.0289855	0.0190311	0.035503	0.0180451	0.00729927	0.0517241	0.04	0.0277778	0	0	0
B4GALT3	0.0514957	0.0299859	0.0441595	0.0547504	0.0588235	0.0710059	0.0541353	0.0316302	0.0689655	0	0.125	0	0	0
ADAMTS4	0.00502137	0.00622348	0.011396	0.0144928	0.017301	0.00591716	0.0225564	0	0	0	0.0277778	0	0	0
NDUFS2	0.259081	0.169448	0.223647	0.241546	0.214533	0.266272	0.266165	0.0948905	0.258621	0.32	0.291667	0.375	0.115385	0
FCER1G	0.943056	0.842999	0.877493	0.94525	0.901384	0.87574	0.918797	0.953771	0.844828	1	0.555556	0.25	0.423077	0.0666667
APOA2	0.000320513	0.000565771	0	0	0	0	0	0	0	0	0	0	0	0
TOMM40L	0.0235043	0.01471	0.0185185	0.0193237	0.0224913	0.0236686	0.0180451	0.026764	0.0172414	0	0.0138889	0	0.0384615	0
NR1I3	0.00747863	0.00650637	0.014245	0.0144928	0.0155709	0.00591716	0.00601504	0	0	0	0	0.125	0	0
PCP4L1	0	0	0	0.00161031	0	0	0	0	0	0	0	0	0.0384615	0
MPZ	0.0282051	0.0226308	0.0156695	0.020934	0.0276817	0.0177515	0.0270677	0	0.0172414	0	0	0.125	0	0
SDHC	0.257585	0.12447	0.212251	0.280193	0.228374	0.242604	0.213534	0.214112	0.293103	0.44	0.166667	0.375	0.192308	0
CFAP126	0.000213675	0	0	0	0	0	0	0	0	0	0	0	0	0
FCGR2A	0.643162	0.393494	0.576923	0.568438	0.681661	0.591716	0.606015	0.411192	0.465517	0.56	0.166667	0	0.269231	0.133333
HSPA6	0.14156	0.105233	0.407407	0.15781	0.0743945	0.142012	0.075188	0.0340633	0.103448	0.32	0.111111	0	0.0384615	0.0666667
FCGR3A	0.859402	0.713437	0.792023	0.782609	0.683391	0.745562	0.831579	0.776156	0.741379	0.44	0.472222	0.125	0.230769	0.0666667
FCGR3B	0.0305556	0.0183876	0.0213675	0.135266	0.0311419	0.0236686	0.0285714	0.00729927	0.0172414	0	0	0	0	0
FCGR2B	0.0485043	0.0206506	0.0569801	0.0241546	0.0155709	0.0236686	0.0421053	0.0632603	0.0344828	0.04	0	0.25	0.0384615	0
FCRLA	0.000534188	0	0	0	0	0	0	0	0	0	0	0.375	0	0
FCRLB	0.00459402	0.00480905	0.0128205	0.00322061	0	0.00591716	0.00150376	0.00729927	0.0172414	0	0	0	0	0
DUSP12	0.0628205	0.0461103	0.0569801	0.0756844	0.0467128	0.0591716	0.0390977	0.0218978	0.0862069	0.04	0.0833333	0	0.153846	0
ATF6	0.202778	0.135219	0.14245	0.167472	0.352941	0.372781	0.196992	0.0827251	0.224138	0.04	0.152778	0.25	0.115385	0.133333
OLFML2B	0.0711538	0.0452617	0.0584046	0.0483092	0.121107	0.100592	0.0646617	0.0340633	0.103448	0.08	0.0138889	0	0.115385	0
NOS1AP	0.00363248	0.000848656	0.00569801	0.00161031	0.0121107	0.0295858	0.0105263	0	0	0	0.0138889	0	0	0
C1orf226	0.000213675	0.000565771	0	0	0.00346021	0	0	0	0	0	0	0	0	0
C1orf111	0	0	0	0	0	0	0	0	0	0	0	0	0	0
SH2D1B	0.000106838	0	0	0	0.00346021	0	0	0	0	0.08	0.0555556	0	0.0384615	0
UHMK1	0.12094	0.0899576	0.109687	0.0821256	0.0916955	0.0946746	0.0827068	0.0608273	0.206897	0.08	0.152778	0.25	0.0384615	0
UAP1	0.0251068	0.00933522	0.0213675	0.0257649	0.0934256	0.035503	0.0330827	0.0194647	0.0172414	0	0.111111	0	0.0384615	0
DDR2	0.00106838	0.000282885	0	0	0.00346021	0	0	0	0	0	0	0	0	0
HSD17B7	0.125748	0.10495	0.123932	0.183575	0.083045	0.136095	0.114286	0.0243309	0.155172	0.08	0.0972222	0.125	0.0384615	0
CCDC190	0.000106838	0	0	0	0	0	0	0	0	0	0	0	0	0
RGS4	0.000534188	0	0	0	0.00519031	0	0	0	0	0	0	0	0.0769231	0
RGS5	0.00309829	0.0019802	0.0014245	0.00322061	0.00865052	0.0118343	0.00601504	0	0	0	0	0	0	0
NUF2	0.00267094	0.00113154	0	0.00483092	0.00346021	0.0118343	0.00451128	0	0.155172	0	0.0555556	0	0	0
PBX1	0.00598291	0.00537482	0.00569801	0.0161031	0.0155709	0.0177515	0.0105263	0	0	0	0	0	0.115385	0
LMX1A	0	0	0	0	0	0	0	0	0	0	0	0	0	0
RXRG	0.000106838	0	0	0	0	0	0	0	0	0	0	0	0	0
LRRC52	0	0	0	0	0	0	0	0	0	0	0	0	0	0
MGST3	0.402885	0.213861	0.314815	0.37037	0.441176	0.402367	0.362406	0.352798	0.62069	0.52	0.361111	0.375	0.538462	0
ALDH9A1	0.112927	0.0455446	0.0968661	0.0772947	0.115917	0.147929	0.100752	0.10219	0.137931	0.16	0.0833333	0.125	0.230769	0
TMCO1	0.338355	0.186139	0.212251	0.235105	0.349481	0.284024	0.326316	0.187348	0.482759	0.36	0.305556	0.125	0.230769	0
UCK2	0.025	0.0203678	0.019943	0.0257649	0.0207612	0.0177515	0.0165414	0.0364963	0.0517241	0.04	0	0	0	0
FAM78B	0.000320513	0.000848656	0.0014245	0	0	0	0	0	0	0	0	0	0	0
POGK	0.0557692	0.0381895	0.037037	0.0386473	0.0484429	0.0591716	0.0541353	0.0316302	0.0689655	0	0.0416667	0.125	0.0384615	0.0666667
TADA1	0.0151709	0.0104668	0.00997151	0.00644122	0.0190311	0.0118343	0.0120301	0.00243309	0.0172414	0	0	0	0	0
ILDR2	0	0	0	0	0	0	0	0	0	0	0	0	0	0
MAEL	0.0017094	0.00339463	0.0042735	0.0177134	0	0.00591716	0.00150376	0	0	0	0	0	0.0384615	0
GPA33	0	0	0	0	0	0	0	0	0	0	0.0138889	0	0	0
DUSP27	0.00683761	0.00594059	0.00854701	0.0177134	0.00519031	0	0.0075188	0.00486618	0.0172414	0	0.0138889	0	0	0
LINC01363	0.000320513	0.000565771	0.0014245	0.00483092	0	0	0	0	0	0	0	0	0	0
POU2F1	0.0369658	0.0319661	0.025641	0.0338164	0.0484429	0.0828402	0.0315789	0.0145985	0.103448	0	0.0694444	0	0.0384615	0
CD247	0.00213675	0.00141443	0	0.00161031	0.00346021	0.00591716	0.00451128	0	0	0	0.472222	0.125	0.0384615	0
CREG1	0.488034	0.251768	0.35755	0.452496	0.567474	0.449704	0.428571	0.377129	0.448276	0.52	0.166667	0	0.192308	0.0666667
RCSD1	0.431944	0.401132	0.397436	0.323671	0.217993	0.349112	0.330827	0.114355	0.327586	0.4	0.402778	0.375	0.192308	0
MPZL1	0.20812	0.155587	0.160969	0.198068	0.183391	0.319527	0.203008	0.0681265	0.224138	0.16	0.111111	0.125	0.115385	0
ADCY10	0.000534188	0.00141443	0.0014245	0.00161031	0	0	0	0	0	0	0	0	0	0
MPC2	0.344872	0.133239	0.2849	0.285024	0.266436	0.319527	0.213534	0.328467	0.448276	0.08	0.180556	0.25	0.307692	0
DCAF6	0.0982906	0.069024	0.102564	0.099839	0.0986159	0.153846	0.075188	0.026764	0.0689655	0.04	0.0833333	0	0.0384615	0
GPR161	0.0121795	0.0104668	0.011396	0.00966184	0.00692042	0.0236686	0.0105263	0.00486618	0.0172414	0	0.0277778	0	0	0
TIPRL	0.088141	0.0602546	0.0655271	0.0837359	0.0743945	0.130178	0.0781955	0.0389294	0.172414	0.2	0.138889	0.5	0.115385	0
SFT2D2	0.130769	0.105799	0.0911681	0.130435	0.141869	0.230769	0.153383	0.0632603	0.258621	0.12	0.152778	0.125	0.0769231	0
TBX19	0.00865385	0.00565771	0.00569801	0.0112721	0.00692042	0.00591716	0.00902256	0.00243309	0.0172414	0	0	0	0	0
XCL2	0.000320513	0	0	0	0	0	0	0	0	0	0.166667	0	0.0769231	0
XCL1	0.000534188	0	0.00712251	0	0	0	0.00300752	0	0	0	0.194444	0	0.0769231	0
DPT	0	0	0	0	0	0	0	0	0	0	0	0	0	0
LINC00626	0	0	0	0	0	0	0	0	0	0	0	0	0	0
LINC00970	0.000106838	0.000565771	0	0.00322061	0	0	0	0	0	0	0	0	0	0
ATP1B1	0.138996	0.0868458	0.0868946	0.0950081	0.108997	0.100592	0.0977444	0.0656934	0.155172	0.08	0.0694444	0	0.269231	0
NME7	0.0198718	0.0132956	0.00712251	0.0161031	0.0103806	0.0295858	0.0120301	0	0.0172414	0	0.0833333	0.125	0.0384615	0
BLZF1	0.0428419	0.0240453	0.02849	0.0692432	0.032872	0.0414201	0.0451128	0.0170316	0.0517241	0.12	0.0138889	0	0	0
CCDC181	0.000106838	0	0	0	0	0	0	0	0	0	0	0	0	0
SLC19A2	0.00534188	0.00254597	0.00712251	0.00644122	0.0242215	0.00591716	0.0120301	0	0	0.08	0.0138889	0	0	0
F5	0	0	0	0	0	0	0.00150376	0	0	0	0	0	0	0
SELP	0	0	0	0	0	0	0	0	0	0	0	0	0	0
C1orf112	0.0348291	0.0254597	0.025641	0.037037	0.0467128	0.0769231	0.037594	0.00243309	0.103448	0	0.0555556	0	0.0384615	0
SELL	0.096047	0.051768	0.0940171	0.117552	0.0795848	0.12426	0.0962406	0.0486618	0.12069	0.56	0.180556	1	0.0384615	0
SELE	0	0	0	0	0	0	0	0	0	0	0	0	0	0
METTL18	0.0360043	0.0166902	0.0270655	0.037037	0.017301	0.0236686	0.0481203	0.0145985	0.0172414	0	0.0833333	0.125	0	0
SCYL3	0.0307692	0.0251768	0.037037	0.0354267	0.0363322	0.0236686	0.0466165	0.00729927	0.0517241	0	0.0277778	0	0	0
KIFAP3	0.0278846	0.0161245	0.022792	0.0257649	0.0259516	0.035503	0.0270677	0.00973236	0.0344828	0	0.0416667	0.125	0.0769231	0
METTL11B	0	0	0	0	0	0	0	0	0	0	0	0	0	0
LINC01142	0	0	0	0	0	0	0	0	0	0	0	0	0	0
GORAB	0.0226496	0.0138614	0.00997151	0.00966184	0.00865052	0.0236686	0.0135338	0.0145985	0.0172414	0.04	0.0277778	0.125	0	0
PRRX1	0	0	0	0	0	0	0	0	0	0	0	0	0	0
MROH9	0	0	0	0	0	0	0	0	0	0	0	0	0	0
FMO3	0.000106838	0.000565771	0	0.00161031	0	0	0	0	0	0	0	0	0	0
FMO2	0	0	0	0	0	0	0	0	0	0	0	0	0	0
FMO1	0.000106838	0.000282885	0	0.00161031	0	0	0	0	0	0	0	0	0	0
FMO4	0.00854701	0.00509194	0	0.0128824	0.0103806	0.0118343	0.0075188	0	0	0	0.0138889	0	0	0
PRRC2C	0.307692	0.256577	0.301994	0.249597	0.394464	0.402367	0.239098	0.128954	0.327586	0.36	0.444444	0.625	0.0769231	0
MYOC	0	0	0	0	0	0	0	0	0	0	0	0	0	0
VAMP4	0.0337607	0.0186704	0.034188	0.0289855	0.0242215	0.00591716	0.0285714	0.0243309	0.0172414	0	0.0555556	0.125	0.0384615	0.0666667
METTL13	0.0346154	0.0161245	0.02849	0.0354267	0.0190311	0.0236686	0.0285714	0.0243309	0.0172414	0.12	0.0138889	0.125	0.0384615	0
DNM3	0.00940171	0.00735502	0.0156695	0.0128824	0.00865052	0.00591716	0.00451128	0.00243309	0.0344828	0	0.0138889	0	0	0
DNM3OS	0	0	0	0	0	0	0	0	0	0	0	0	0	0
PIGC	0.0824786	0.0362093	0.0612536	0.0853462	0.0709343	0.0887574	0.0631579	0.0413625	0.103448	0.2	0.0694444	0.25	0.0384615	0
C1orf105	0	0	0	0	0	0	0	0	0	0	0	0	0	0
SUCO	0.0375	0.0268741	0.0327635	0.041868	0.0380623	0.0591716	0.0240601	0.00486618	0.0517241	0	0.0138889	0	0	0
FASLG	0	0	0	0	0	0	0	0	0	0	0.0833333	0	0	0
TNFSF18	0.0073718	0.00452617	0.0014245	0.00322061	0.34083	0.0828402	0.0466165	0.00243309	0	0	0	0	0.0384615	0
TNFSF4	0.00277778	0.000282885	0.002849	0.00161031	0.0103806	0.0118343	0.00300752	0	0	0	0.0138889	0	0	0
PRDX6	0.237393	0.093918	0.236467	0.21095	0.316609	0.218935	0.177444	0.231144	0.258621	0.36	0.305556	0.375	0.384615	0.133333
SLC9C2	0.00042735	0.000282885	0	0	0.0017301	0	0	0	0	0	0	0	0	0
ANKRD45	0.000534188	0.000282885	0.002849	0	0	0	0.00300752	0	0	0	0	0	0	0
KLHL20	0.0413462	0.0407355	0.019943	0.0466989	0.0657439	0.0591716	0.043609	0.0170316	0.0344828	0	0.0555556	0	0	0
CENPL	0.0130342	0.0113154	0.02849	0.0273752	0.0121107	0.00591716	0.0075188	0.00729927	0.155172	0	0.0416667	0	0	0
DARS2	0.0138889	0.00792079	0.011396	0.0161031	0.0103806	0.0236686	0.0240601	0.00486618	0	0.08	0.0138889	0	0.0384615	0
GAS5-AS1	0.000534188	0.00113154	0	0.00161031	0.0017301	0	0	0	0	0	0	0	0	0
ZBTB37	0.0472222	0.0432815	0.0413105	0.0434783	0.017301	0.0710059	0.0526316	0.00973236	0.0172414	0.08	0.0277778	0	0	0
SERPINC1	0.000106838	0	0	0	0	0	0	0	0	0	0	0	0	0
RC3H1	0.0878205	0.0735502	0.0754986	0.0740741	0.112457	0.142012	0.0902256	0.0413625	0.103448	0.12	0.125	0	0.0384615	0
RABGAP1L	0.0899573	0.0625177	0.0740741	0.267311	0.0899654	0.130178	0.0857143	0.026764	0.189655	0.24	0.125	0.125	0.0384615	0
GPR52	0.000106838	0	0	0	0	0	0	0	0	0	0	0	0	0
CACYBP	0.25406	0.110891	0.262108	0.152979	0.138408	0.189349	0.13985	0.216545	0.310345	0.4	0.291667	0.375	0.384615	0
MRPS14	0.125855	0.0545969	0.0968661	0.140097	0.114187	0.118343	0.0992481	0.104623	0.224138	0.28	0.0972222	0.5	0.0769231	0
TNN	0	0	0	0	0	0	0	0	0	0	0	0	0	0
KIAA0040	0.0159188	0.0132956	0.011396	0.020934	0.0138408	0.00591716	0.0135338	0.0121654	0.0689655	0.04	0	0.25	0	0
TNR	0.000320513	0	0.0014245	0	0	0	0	0	0	0	0	0	0.0384615	0
RFWD2	0.0496795	0.0308345	0.039886	0.0547504	0.0553633	0.0769231	0.0466165	0.026764	0.0344828	0.16	0.0416667	0	0.0384615	0
PAPPA2	0.000213675	0.000282885	0.0014245	0	0	0	0	0	0	0	0	0	0	0
ASTN1	0.00448718	0.00282885	0.0014245	0	0.0242215	0.0177515	0.0165414	0	0	0	0	0	0	0
BRINP2	0.00245727	0.00169731	0	0.00161031	0.00346021	0.0118343	0.0075188	0	0	0	0	0	0.0384615	0
SEC16B	0.00470086	0.00650637	0.00569801	0.00322061	0	0.0118343	0.0075188	0	0.0172414	0	0	0	0	0
RASAL2-AS1	0.00235043	0.00226308	0.002849	0.00161031	0.00519031	0	0.00150376	0	0	0	0	0	0	0
RASAL2	0.0488248	0.0429986	0.0384615	0.0531401	0.0847751	0.0414201	0.0526316	0.00729927	0.12069	0.04	0.0277778	0	0	0
LINC00083	0	0	0	0	0	0	0	0	0	0	0	0	0	0
TEX35	0	0.000282885	0	0	0	0	0	0	0	0	0	0	0	0
C1orf220	0.00523504	0.00678925	0.0042735	0.0177134	0.00346021	0.00591716	0.0075188	0	0.0172414	0	0	0	0	0
RALGPS2	0.0284188	0.0231966	0.022792	0.0354267	0.0207612	0.00591716	0.0180451	0.00486618	0	0.04	0	0.375	0.0384615	0
ANGPTL1	0.000106838	0.000282885	0	0	0	0	0	0	0	0	0	0	0.0384615	0
FAM20B	0.0122863	0.0115983	0.014245	0.0128824	0.0190311	0.0118343	0.0120301	0.0121654	0.0344828	0	0	0	0	0
TOR3A	0.0807692	0.0410184	0.0911681	0.0950081	0.0899654	0.0591716	0.100752	0.0389294	0.137931	0.08	0.0972222	0.25	0.0384615	0.0666667
ABL2	0.0760684	0.064215	0.0754986	0.10467	0.32872	0.112426	0.0781955	0.0316302	0.172414	0.04	0.0416667	0	0	0
SOAT1	0.227885	0.138331	0.15812	0.20934	0.313149	0.278107	0.240602	0.107056	0.206897	0.2	0.152778	0.125	0.0384615	0.133333
AXDND1	0	0	0	0	0	0	0	0	0	0	0	0	0	0
NPHS2	0	0	0	0	0	0	0	0	0	0	0	0	0	0
TDRD5	0	0	0	0	0	0	0	0	0	0	0	0	0	0
FAM163A	0	0	0	0	0	0	0	0	0	0	0	0	0	0
TOR1AIP2	0.133333	0.0936351	0.126781	0.152979	0.186851	0.207101	0.136842	0.0632603	0.137931	0.16	0.111111	0	0.192308	0
TOR1AIP1	0.111752	0.0710042	0.0954416	0.0837359	0.126298	0.112426	0.129323	0.0705596	0.12069	0.16	0.125	0.125	0.115385	0
CEP350	0.175855	0.145686	0.123932	0.1562	0.250865	0.207101	0.15188	0.0754258	0.258621	0.24	0.111111	0.125	0.0384615	0.0666667
QSOX1	0.111218	0.0738331	0.0925926	0.0821256	0.17474	0.12426	0.121805	0.0437956	0.155172	0.24	0.0833333	0	0.0769231	0
LHX4	0.000320513	0	0.0014245	0	0.0017301	0	0.00150376	0	0	0.04	0	0	0	0
ACBD6	0.0651709	0.0452617	0.042735	0.0434783	0.0640138	0.0710059	0.0496241	0.0413625	0.0517241	0.04	0.0277778	0	0	0
OVAAL	0	0	0	0	0	0	0	0	0	0	0	0	0	0
XPR1	0.0334402	0.0305516	0.0242165	0.057971	0.050173	0.0177515	0.0345865	0.00973236	0.0172414	0.16	0.0277778	0	0	0
KIAA1614	0.00267094	0.00480905	0.0014245	0.0241546	0.00519031	0.00591716	0.00601504	0	0.0172414	0	0	0	0	0
KIAA1614-AS1	0.00138889	0.000565771	0	0.00322061	0	0	0.00300752	0	0	0	0	0	0	0
STX6	0.0731838	0.051768	0.0555556	0.0966184	0.0605536	0.0887574	0.0586466	0.0291971	0.0517241	0.04	0.0555556	0	0.153846	0
MR1	0.0886752	0.0687412	0.0498576	0.119163	0.0640138	0.0710059	0.0887218	0.026764	0.0517241	0.16	0.0972222	0	0	0
IER5	0.0994658	0.0760962	0.470085	0.078905	0.17301	0.171598	0.0706767	0.0340633	0.224138	0.4	0.111111	0.125	0.0384615	0
GM140	0	0	0	0	0	0	0	0	0	0	0	0	0	0
CACNA1E	0	0	0	0	0	0	0	0.00243309	0	0	0	0	0	0
ZNF648	0	0	0	0	0	0	0	0	0	0	0	0	0	0
GS1-122H1.1	0	0	0	0	0	0	0	0	0	0	0	0	0	0
LINC01344	0.000106838	0.000282885	0	0	0	0	0	0	0	0	0	0	0	0
GLUL	0.447543	0.282603	0.491453	0.444444	0.536332	0.568047	0.407519	0.328467	0.517241	0.6	0.430556	0.25	0.730769	0.0666667
TEDDM1	0.000106838	0	0	0.00161031	0	0	0	0	0	0	0	0	0	0
LINC00272	0	0	0	0	0	0	0	0	0	0	0	0	0	0
RGSL1	0.00202992	0.00141443	0.00569801	0.00161031	0.0017301	0	0.00601504	0	0	0	0.0138889	0	0	0
RNASEL	0.0220085	0.0144272	0.019943	0.0273752	0.0259516	0.0177515	0.0195489	0.00729927	0.0517241	0	0.0277778	0.125	0	0
RGS16	0.155983	0.13918	0.378917	0.267311	0.34083	0.254438	0.159398	0.0875912	0.293103	0.12	0.0972222	0.125	0.0384615	0.133333
RGS8	0	0	0	0	0	0	0	0	0	0	0	0	0	0
NPL	0.208547	0.12843	0.14245	0.198068	0.250865	0.201183	0.193985	0.180049	0.224138	0.12	0.0416667	0.125	0.115385	0
DHX9	0.116239	0.0916549	0.0811966	0.10789	0.126298	0.136095	0.100752	0.0656934	0.172414	0.24	0.0833333	0.125	0.115385	0
SHCBP1L	0	0	0	0	0	0	0	0	0	0	0	0	0	0
LAMC1	0.000534188	0.000282885	0	0	0.0017301	0	0	0	0	0	0	0	0	0
LAMC2	0.00128205	0.00509194	0	0.0128824	0.0017301	0	0	0	0	0	0	0	0	0
NMNAT2	0.000213675	0	0	0	0	0	0	0	0	0	0	0	0.0769231	0
SMG7	0.040812	0.041867	0.02849	0.0241546	0.0224913	0.0532544	0.0285714	0.00729927	0	0.08	0.0416667	0	0.0384615	0.0666667
NCF2	0.112927	0.0659123	0.0840456	0.0901771	0.143599	0.153846	0.0917293	0.0924574	0.0689655	0.48	0.0694444	0.125	0	0
ARPC5	0.492628	0.257143	0.374644	0.462158	0.583045	0.538462	0.458647	0.440389	0.62069	0.92	0.555556	0.5	0.269231	0
RGL1	0.0590812	0.0398868	0.034188	0.0499195	0.250865	0.112426	0.0571429	0.0194647	0.0172414	0	0.0277778	0	0.0384615	0.133333
APOBEC4	0	0	0	0	0	0	0	0	0	0	0	0	0	0
COLGALT2	0.000213675	0	0	0	0	0	0	0	0	0	0.0138889	0	0	0
TSEN15	0.0524573	0.0214993	0.031339	0.0692432	0.032872	0.0414201	0.0315789	0.0316302	0.0862069	0.04	0.111111	0	0	0
C1orf21	0.000961538	0.000282885	0	0	0	0	0.00150376	0	0	0	0.194444	0	0.115385	0
EDEM3	0.0729701	0.0644979	0.045584	0.0692432	0.0640138	0.0887574	0.0721805	0.0194647	0.0517241	0.24	0.0972222	0	0	0
FAM129A	0.0861111	0.0687412	0.0641026	0.0772947	0.0363322	0.100592	0.0481203	0.0462287	0.172414	0	0.138889	0	0.0769231	0
GS1-120K12.4	0	0	0	0	0	0	0	0	0	0	0	0	0	0
RNF2	0.0570513	0.0257426	0.037037	0.0595813	0.0622837	0.0710059	0.037594	0.0243309	0.0689655	0.04	0.0694444	0	0.0384615	0
TRMT1L	0.0441239	0.0288543	0.0299145	0.0563607	0.050173	0.0532544	0.0421053	0.00973236	0	0.04	0.0277778	0	0.0384615	0
SWT1	0.0099359	0.00509194	0.00854701	0.0128824	0.00865052	0.0118343	0.0120301	0	0	0	0	0	0	0
IVNS1ABP	0.124038	0.091372	0.103989	0.140097	0.259516	0.142012	0.132331	0.0389294	0.12069	0.4	0.166667	0.125	0.0769231	0
GS1-279B7.2	0.000641026	0.000848656	0.0042735	0	0	0.00591716	0	0	0	0	0	0	0	0
GS1-279B7.1	0	0	0	0	0	0	0	0	0	0	0	0	0	0
LINC01350	0	0	0	0	0	0	0	0	0	0	0	0	0	0
GS1-204I12.4	0	0	0	0	0	0	0	0	0	0	0	0	0	0
HMCN1	0	0	0	0	0	0	0	0	0	0	0	0	0	0
GS1-174L6.4	0	0	0	0	0	0	0	0	0	0	0	0	0	0
PRG4	0.000213675	0.000282885	0	0	0	0	0	0	0	0	0	0	0	0
TPR	0.180876	0.137482	0.112536	0.141707	0.205882	0.230769	0.174436	0.0705596	0.344828	0.16	0.222222	0.5	0.153846	0
C1orf27	0.0893162	0.0594059	0.0641026	0.0821256	0.0882353	0.112426	0.075188	0.0316302	0.12069	0.04	0.0138889	0	0	0
AL596220.1	0	0	0	0	0	0	0	0	0	0	0	0	0	0
OCLM	0.000641026	0.000565771	0	0.00161031	0	0	0.00150376	0	0	0	0	0	0	0
PDC	0	0	0	0	0	0.00591716	0	0	0	0	0	0	0	0
GS1-304P7.3	0.00042735	0.000282885	0	0	0	0	0	0	0	0	0	0	0	0
PTGS2	0.00288462	0.000565771	0.011396	0.00322061	0.0813149	0.0650888	0.00601504	0	0.0172414	0.16	0	0	0	0
PACERR	0.00117521	0.00113154	0.0042735	0.00644122	0.00692042	0.00591716	0.00451128	0	0	0	0	0	0	0
PLA2G4A	0.0661325	0.0528996	0.048433	0.0644122	0.190311	0.100592	0.0706767	0.0170316	0.0344828	0.04	0.0277778	0.125	0	0
LINC01036	0.000106838	0.000282885	0.0014245	0	0	0	0	0	0.0172414	0	0	0	0	0
LINC01037	0.00149573	0.00169731	0.0014245	0	0.0017301	0	0	0	0.0172414	0	0	0	0	0
ERVMER61-1	0	0	0	0	0	0	0	0	0	0	0	0	0	0
LINC01035	0	0	0	0	0	0	0	0	0	0	0	0	0	0
BRINP3	0.000213675	0	0	0.00161031	0	0	0	0	0	0	0	0	0	0
LINC01351	0	0	0	0	0.0017301	0	0	0	0	0	0	0	0.0384615	0
RGS18	0.145833	0.103819	0.126781	0.135266	0.100346	0.112426	0.129323	0.0973236	0.37931	0.4	0.0694444	0	0	0
RGS21	0	0	0	0	0	0	0	0	0	0	0	0	0	0
RGS1	0.404808	0.329279	0.836182	0.466989	0.797578	0.721893	0.433083	0.177616	0.448276	0.24	0.347222	0.125	0.192308	0.133333
RGS13	0.00042735	0	0	0.00161031	0.00519031	0.00591716	0.00150376	0	0	0	0	0	0	0
RGS2	0.0849359	0.0602546	0.404558	0.0805153	0.262976	0.195266	0.103759	0.0364963	0.12069	0.92	0.180556	0.125	0.115385	0
LINC01032	0	0	0	0	0	0	0	0	0	0	0	0	0	0
UCHL5	0.0581197	0.0347949	0.02849	0.0402576	0.0553633	0.0532544	0.043609	0.0340633	0.137931	0.12	0.0555556	0	0.0384615	0
TROVE2	0.143162	0.0967468	0.102564	0.135266	0.16263	0.171598	0.114286	0.0827251	0.172414	0.2	0.111111	0.125	0.0769231	0
GLRX2	0.0619658	0.0291372	0.0555556	0.057971	0.0605536	0.0591716	0.0556391	0.0218978	0.0862069	0.04	0.0138889	0.125	0.0384615	0
CDC73	0.0778846	0.0495049	0.0569801	0.0772947	0.107266	0.0946746	0.0451128	0.0389294	0.0517241	0.08	0.0555556	0	0.0384615	0
B3GALT2	0.00042735	0	0	0.00161031	0.0017301	0	0	0	0	0	0	0.125	0	0
LINC01031	0	0	0	0	0	0	0	0	0	0	0	0	0	0
KCNT2	0	0	0	0	0	0	0	0	0	0	0	0	0	0
CFH	0.000106838	0	0.0014245	0	0	0	0	0	0	0	0.0138889	0	0	0
CFHR3	0	0	0	0	0	0	0	0	0	0	0	0	0	0
CFHR1	0.000320513	0.000282885	0	0	0	0	0	0	0	0	0	0	0	0
CFHR4	0	0	0	0	0	0	0	0	0	0	0	0	0	0
CFHR2	0	0	0	0	0	0	0	0	0	0	0	0	0	0
CFHR5	0	0	0	0	0	0	0	0	0	0	0	0	0	0
F13B	0	0	0	0	0	0	0	0	0	0	0	0	0	0
ASPM	0	0.000565771	0	0.00644122	0	0	0	0	0.103448	0	0.0277778	0	0	0
ZBTB41	0.0198718	0.0158416	0.00569801	0.0225443	0.017301	0.0236686	0.0120301	0.0121654	0	0	0	0	0	0
CRB1	0.000961538	0.000565771	0.0014245	0.00644122	0	0	0.00150376	0	0	0	0	0	0	0
DENND1B	0.0183761	0.0155587	0.011396	0.0322061	0.0121107	0.035503	0.0300752	0.00973236	0.0344828	0.08	0.0138889	0	0	0
C1orf53	0.00534188	0.00282885	0.002849	0.00483092	0.00692042	0.0177515	0.00451128	0.00486618	0	0	0	0	0	0
LHX9	0	0	0	0	0	0	0	0	0	0	0	0	0	0
NEK7	0.0410256	0.0302687	0.039886	0.0499195	0.0415225	0.0295858	0.043609	0.0218978	0.103448	0.12	0.0694444	0	0.0384615	0
ATP6V1G3	0	0	0	0	0	0	0	0	0	0	0	0	0	0
PTPRC	0.539316	0.411033	0.42735	0.510467	0.50692	0.538462	0.566917	0.250608	0.551724	0.96	0.680556	0.75	0.230769	0
MIR181A1HG	0.0472222	0.044413	0.0940171	0.0515298	0.017301	0.0295858	0.0300752	0.00729927	0.0689655	0.04	0.0833333	0	0	0
LINC01222	0	0	0	0	0	0	0	0	0	0	0	0	0	0
LINC01221	0	0	0	0	0	0	0	0	0	0	0	0	0	0
NR5A2	0.000213675	0	0	0.00322061	0	0	0.00150376	0	0	0	0	0	0	0
LINC00862	0.000534188	0.000565771	0	0	0	0	0.00150376	0	0	0	0	0	0	0
ZNF281	0.0712607	0.0554455	0.0683761	0.112721	0.0986159	0.0710059	0.075188	0.00729927	0.0172414	0.2	0.0972222	0.125	0.0384615	0
KIF14	0.00245727	0.0039604	0.0042735	0.0273752	0	0.00591716	0.00150376	0	0.0517241	0	0.0416667	0	0	0
DDX59	0.0458333	0.0294201	0.0512821	0.0483092	0.0467128	0.0532544	0.0345865	0.0170316	0.0517241	0.04	0.0277778	0	0.0384615	0
CAMSAP2	0.0386752	0.0299859	0.0270655	0.0499195	0.0484429	0.0414201	0.0300752	0.0145985	0.0517241	0	0	0	0.0384615	0
GPR25	0	0	0	0	0	0	0	0	0	0	0	0	0	0
C1orf106	0.00833333	0.0113154	0.00997151	0.0644122	0.0103806	0.0118343	0.00601504	0	0	0	0.0277778	0	0	0
KIF21B	0.0194444	0.0217822	0.0185185	0.0177134	0.0536332	0.035503	0.0210526	0.00486618	0.0517241	0	0.0138889	0	0.0384615	0
CACNA1S	0	0	0	0	0	0	0	0	0	0	0	0	0	0
ASCL5	0	0	0	0	0	0	0	0	0	0	0	0	0	0
TMEM9	0.069765	0.0362093	0.045584	0.0531401	0.0380623	0.0946746	0.0766917	0.0462287	0.12069	0	0.0138889	0	0	0
IGFN1	0	0	0	0	0	0	0	0	0	0	0	0	0	0
PKP1	0	0	0	0	0	0	0	0	0	0	0	0	0	0
TNNT2	0.00117521	0.000848656	0	0.00966184	0	0	0	0	0	0	0	0	0	0
LAD1	0	0	0	0	0	0	0	0	0	0	0	0	0	0
TNNI1	0.000320513	0.000282885	0	0	0	0	0	0	0	0	0	0	0	0
PHLDA3	0.0324786	0.0212164	0.031339	0.0499195	0.00519031	0.0295858	0.0270677	0.026764	0	0	0.0138889	0	0.0384615	0
CSRP1	0.0287393	0.0118812	0.0185185	0.0273752	0.0311419	0.0118343	0.0165414	0.0437956	0.0862069	0.08	0.0694444	0.125	0.384615	0
NAV1	0.0264957	0.0214993	0.019943	0.0322061	0.0294118	0.0473373	0.0210526	0.00729927	0.0344828	0.04	0.0138889	0	0	0
IPO9-AS1	0.00630342	0.00311174	0.00854701	0.00805153	0.00692042	0	0.00300752	0	0	0	0	0	0	0
IPO9	0.0527778	0.0537482	0.0498576	0.109501	0.0380623	0.0710059	0.0330827	0.0194647	0.189655	0	0.0833333	0.125	0.115385	0.0666667
SHISA4	0.0294872	0.0138614	0.031339	0.0225443	0.0155709	0.0414201	0.0135338	0.0170316	0.0172414	0.08	0.0138889	0	0.153846	0
LMOD1	0	0	0	0	0	0	0	0	0	0	0	0	0	0
TIMM17A	0.105876	0.0478076	0.0726496	0.0772947	0.124567	0.201183	0.105263	0.0875912	0.137931	0.2	0.152778	0	0.153846	0
RNPEP	0.113782	0.0588402	0.106838	0.0837359	0.0951557	0.106509	0.108271	0.0632603	0.137931	0.12	0.0833333	0.375	0.0384615	0
ELF3	0.00363248	0.00537482	0.00569801	0.0177134	0.0103806	0	0.00300752	0	0.0517241	0	0	0	0	0
GPR37L1	0.00042735	0.00141443	0	0.00805153	0.0017301	0	0	0	0	0	0	0	0.0384615	0
ARL8A	0.0554487	0.0478076	0.045584	0.0402576	0.0743945	0.0650888	0.0556391	0.0340633	0.0862069	0	0.0277778	0	0.0769231	0
PTPN7	0.0419872	0.0339463	0.025641	0.0515298	0.0657439	0.0295858	0.0270677	0.00243309	0.12069	0.04	0.208333	0.125	0.153846	0
LGR6	0	0	0	0	0	0	0	0	0	0	0.0138889	0	0	0
UBE2T	0.0185897	0.00820368	0.00712251	0.0289855	0.00865052	0.0177515	0.0135338	0.0170316	0.413793	0	0.0416667	0	0.0384615	0
PPP1R12B	0.0279915	0.0316832	0.017094	0.0547504	0.0259516	0.035503	0.0240601	0.00486618	0.0344828	0	0.0694444	0	0.0384615	0
SYT2	0.00277778	0.000565771	0.0014245	0	0	0	0	0.00243309	0	0	0	0	0	0
KDM5B	0.0248932	0.0149929	0.019943	0.0193237	0.0242215	0.0236686	0.0180451	0.00973236	0	0	0.0416667	0	0.0384615	0
PCAT6	0.00245727	0.00169731	0.0014245	0.00161031	0.0017301	0	0.00150376	0	0	0	0	0	0	0
RABIF	0.0586538	0.0325318	0.0327635	0.0547504	0.0622837	0.0710059	0.0496241	0.0364963	0.0689655	0.12	0.0972222	0.25	0	0
KLHL12	0.0347222	0.0217822	0.0242165	0.0450886	0.0449827	0.0414201	0.0285714	0.0291971	0.0517241	0.08	0.0138889	0.125	0	0
ADIPOR1	0.160684	0.0809052	0.125356	0.135266	0.1609	0.177515	0.133835	0.136253	0.189655	0.28	0.138889	0	0	0.2
CYB5R1	0.144765	0.0806223	0.126781	0.0982287	0.1609	0.171598	0.178947	0.0632603	0.189655	0.12	0.111111	0.125	0.0769231	0
TMEM183A	0.0794872	0.0268741	0.0470085	0.0805153	0.0640138	0.0650888	0.0796992	0.0632603	0.0689655	0.24	0.0555556	0.125	0	0.0666667
PPFIA4	0.00438034	0.00339463	0.0014245	0.00322061	0.0121107	0	0.00300752	0	0.0172414	0	0	0	0.0384615	0
MYOG	0	0	0	0	0	0	0	0	0	0	0	0	0	0
ADORA1	0.00897436	0.00763791	0.0042735	0.00161031	0.00692042	0.00591716	0.0075188	0.00486618	0.0344828	0	0.0277778	0	0	0
MYBPH	0.0271368	0.0178218	0.037037	0.0450886	0.0138408	0.00591716	0.0120301	0.0170316	0.0344828	0	0	0	0	0
CHI3L1	0.112927	0.081471	0.123932	0.175523	0.0242215	0.0532544	0.0496241	0.0559611	0.241379	0	0.0138889	0	0.0384615	0
CHIT1	0.0025641	0.000848656	0	0.00483092	0.0017301	0.00591716	0.00300752	0.00486618	0	0	0	0	0	0
LINC01353	0.00683761	0.00254597	0.011396	0.00483092	0.0207612	0.0295858	0.0075188	0.00973236	0	0.04	0.0138889	0	0	0
LINC01136	0.00288462	0.00141443	0.00569801	0.00805153	0.00692042	0.0295858	0	0.00243309	0	0	0.0277778	0	0	0
BTG2	0.305021	0.219802	0.512821	0.301127	0.598616	0.449704	0.33985	0.131387	0.189655	0.44	0.319444	0.5	0.153846	0.0666667
FMOD	0.000213675	0	0	0	0	0	0	0	0	0	0	0	0	0
PRELP	0.00363248	0.00565771	0.0042735	0.0289855	0.00346021	0.00591716	0.00150376	0	0	0	0	0	0	0
OPTC	0	0	0	0	0	0	0	0	0	0	0	0	0	0
ATP2B4	0.0348291	0.027157	0.031339	0.00644122	0.0432526	0.0414201	0.0315789	0.0389294	0.0517241	0.04	0.0694444	0	0	0
LAX1	0.000320513	0.00141443	0	0.0112721	0	0	0	0	0	0	0.0416667	0.125	0	0
ZC3H11A	0.0837607	0.074116	0.0683761	0.0821256	0.114187	0.12426	0.0676692	0.0437956	0.155172	0.12	0.0555556	0	0.0384615	0
ZBED6	0.0423077	0.0311174	0.037037	0.041868	0.0640138	0.0473373	0.0315789	0.00243309	0.0517241	0.04	0.0138889	0	0.0384615	0
SNRPE	0.275641	0.108628	0.213675	0.259259	0.247405	0.171598	0.171429	0.243309	0.551724	0.56	0.222222	0	0.307692	0.0666667
LINC00303	0	0	0	0	0	0	0	0	0	0	0	0	0	0
SOX13	0.00309829	0.00594059	0.0014245	0.0257649	0	0	0.00150376	0	0	0	0.0138889	0	0	0
ETNK2	0.000320513	0.000565771	0	0	0	0	0	0	0	0	0	0	0	0
REN	0	0	0	0	0	0	0	0	0	0	0	0	0	0
KISS1	0	0	0.0014245	0	0	0	0	0	0	0	0	0	0	0
GOLT1A	0	0	0	0	0	0	0	0	0	0	0	0	0	0
PLEKHA6	0.000320513	0.000282885	0	0	0.0017301	0	0	0	0	0	0	0	0.0769231	0
LINC00628	0	0	0	0	0	0	0	0	0	0	0	0	0	0
PPP1R15B	0.0306624	0.0305516	0.031339	0.041868	0.0743945	0.0473373	0.0210526	0.0170316	0.103448	0.16	0.0416667	0	0	0
PIK3C2B	0.0145299	0.012447	0.0128205	0.00966184	0.0138408	0.00591716	0.0165414	0	0	0	0.0138889	0	0	0
MDM4	0.30812	0.279208	0.254986	0.318841	0.302768	0.360947	0.300752	0.0632603	0.344828	0.24	0.291667	0.375	0.0384615	0
LRRN2	0.00491453	0.00876945	0.00569801	0.041868	0.00692042	0	0.00601504	0	0.0172414	0	0	0	0	0
NFASC	0.00395299	0.00961811	0.00854701	0.037037	0.00519031	0	0.00902256	0.00243309	0.0344828	0	0	0	0.0769231	0
CNTN2	0	0.000282885	0	0	0	0	0	0	0	0	0	0	0.0384615	0
TMEM81	0.00213675	0.00254597	0.00712251	0.00644122	0.00346021	0.00591716	0.00150376	0	0	0	0	0	0	0
RBBP5	0.0573718	0.0427157	0.042735	0.0724638	0.0519031	0.0769231	0.0721805	0.0121654	0.0689655	0.12	0.0555556	0.375	0	0
DSTYK	0.0309829	0.0282885	0.0299145	0.0450886	0.0276817	0.0177515	0.0330827	0.00729927	0.0344828	0.08	0.0694444	0	0.0384615	0
TMCC2	0.00235043	0.00339463	0.002849	0.00161031	0.0017301	0.0295858	0	0	0	0	0	0.125	0.153846	0
NUAK2	0.0154915	0.0127298	0.0213675	0.00966184	0.00865052	0.035503	0.0120301	0	0.0172414	0	0.0277778	0.125	0.0384615	0
KLHDC8A	0.000106838	0	0	0	0	0	0	0	0	0	0	0	0	0
LEMD1-AS1	0.000106838	0.000282885	0	0	0	0	0	0	0	0	0	0	0	0
LEMD1	0	0	0	0	0	0	0	0	0	0	0	0	0	0
BLACAT1	0	0	0	0	0	0	0	0	0	0	0	0	0	0
CDK18	0.0247863	0.0234795	0.031339	0.0547504	0.0207612	0.0177515	0.0180451	0.00486618	0.0172414	0	0.0138889	0	0	0
MFSD4	0.00160256	0.00169731	0.002849	0.00161031	0.0017301	0.00591716	0.00300752	0	0	0	0	0	0.0384615	0
ELK4	0.0986111	0.0899576	0.0754986	0.109501	0.133218	0.147929	0.106767	0.0170316	0.103448	0.08	0.208333	0.25	0	0
SLC45A3	0.00042735	0	0.0014245	0	0.0017301	0.00591716	0	0	0	0	0	0	0	0
NUCKS1	0.398504	0.275813	0.354701	0.309179	0.33045	0.39645	0.315789	0.321168	0.741379	0.28	0.291667	0.625	0.423077	0
RAB29	0.136752	0.098727	0.102564	0.183575	0.134948	0.112426	0.108271	0.0778589	0.12069	0.04	0.222222	0.125	0.0384615	0
SLC41A1	0.0144231	0.0144272	0.00712251	0.00805153	0.0242215	0.0295858	0.00902256	0.00486618	0.0172414	0.04	0.0138889	0	0.0384615	0
PM20D1	0.00267094	0.00169731	0	0	0.0155709	0.0118343	0.00451128	0	0	0	0	0	0	0
SLC26A9	0	0	0	0	0	0	0	0	0	0	0	0	0	0
RAB7B	0.000213675	0.0019802	0	0.00483092	0.032872	0.00591716	0.00150376	0	0	0	0.0138889	0	0	0
CTSE	0	0	0	0	0	0	0	0	0	0	0	0	0	0
C1orf186	0.00384615	0.00509194	0.00712251	0.0241546	0.00865052	0.0118343	0.00300752	0	0.0172414	0	0	0.125	0	0
AVPR1B	0	0	0	0	0	0	0	0	0	0	0	0	0	0
FAM72A	0.0606838	0.0381895	0.0598291	0.0402576	0.117647	0.136095	0.0676692	0.026764	0.155172	0.08	0.0277778	0	0	0
SRGAP2	0.574679	0.567468	0.609687	0.611916	0.716263	0.757396	0.562406	0.20438	0.5	0.32	0.305556	0.125	0.269231	0
IKBKE	0.0494658	0.0362093	0.0512821	0.0595813	0.0622837	0.0946746	0.0270677	0.0145985	0.0517241	0.08	0.0555556	0	0.0384615	0
C1orf147	0.000854701	0	0	0	0	0.00591716	0	0	0	0	0	0	0	0
RASSF5	0.0613248	0.0387553	0.0512821	0.0595813	0.212803	0.0710059	0.0917293	0.0340633	0.0172414	0.16	0.305556	0.375	0.115385	0
EIF2D	0.0457265	0.0251768	0.0441595	0.0483092	0.0432526	0.0532544	0.0511278	0.0413625	0.0689655	0	0.0277778	0	0.0384615	0
DYRK3	0	0	0	0	0.00346021	0	0	0	0	0	0	0	0	0
MAPKAPK2	0.0384615	0.0410184	0.0299145	0.0402576	0.0553633	0.0710059	0.0330827	0.0291971	0.0862069	0.16	0.0555556	0.125	0.0769231	0
IL10	0.0485043	0.0220651	0.0384615	0.0466989	0.0138408	0.0236686	0.0225564	0.0145985	0.12069	0.08	0	0	0.0384615	0
IL19	0.000213675	0.000282885	0.002849	0	0.0017301	0	0	0	0	0	0	0	0	0
IL20	0	0	0	0	0	0	0	0	0	0	0	0	0	0
IL24	0	0	0	0	0	0	0	0	0	0	0.0138889	0	0	0
FCMR	0.00769231	0.00282885	0.002849	0.00966184	0.0363322	0.00591716	0.00902256	0.00243309	0	0	0.152778	0.5	0.0384615	0
PIGR	0.00576923	0.0019802	0.0014245	0.00161031	0.00519031	0.0118343	0.00300752	0.00243309	0.0172414	0	0	0	0	0
FCAMR	0	0	0	0	0	0	0	0	0	0	0	0	0	0
C1orf116	0	0	0	0	0	0	0	0	0	0	0	0	0	0
PFKFB2	0.0333333	0.0240453	0.031339	0.0322061	0.0138408	0.0473373	0.0315789	0.00729927	0.0344828	0.04	0	0	0	0
YOD1	0.0126068	0.0132956	0.0042735	0.020934	0.00865052	0.00591716	0.0165414	0.00486618	0.0344828	0.04	0	0	0	0
C4BPB	0.00042735	0.000565771	0	0.00161031	0	0	0	0	0	0	0	0	0	0
C4BPA	0	0	0	0	0	0.00591716	0	0	0	0	0	0	0	0
CD55	0.067094	0.0435644	0.0626781	0.0563607	0.117647	0.0532544	0.075188	0.0389294	0.0172414	0.56	0.152778	0.25	0.0769231	0
CR2	0	0	0	0	0	0	0	0	0	0	0	0.125	0	0
CR1	0.00149573	0.000282885	0	0.00322061	0.0017301	0	0.00300752	0	0.0172414	0.12	0	0	0	0
CR1L	0.000320513	0	0	0	0.0017301	0	0	0	0	0	0	0	0	0
CD46	0.159615	0.0953324	0.111111	0.148148	0.152249	0.183432	0.154887	0.080292	0.189655	0.32	0.152778	0.375	0	0
C1orf132	0.0929487	0.0916549	0.160969	0.0676328	0.145329	0.142012	0.109774	0.00486618	0.0517241	0.16	0.0555556	0	0	0
CD34	0.00149573	0.00141443	0.002849	0.00161031	0	0.00591716	0	0	0.0172414	0	0	0	0	0
PLXNA2	0.0185897	0.0178218	0.00854701	0.00805153	0.141869	0.0591716	0.0330827	0.00486618	0.0172414	0.04	0	0	0	0.0666667
CAMK1G	0	0.000282885	0	0	0	0	0	0	0	0	0	0	0.0384615	0
LAMB3	0	0	0.0014245	0	0	0	0	0	0	0.04	0	0	0	0
G0S2	0.00470086	0.00424328	0.0042735	0.00483092	0.0224913	0	0.00451128	0.00973236	0	0.24	0.0138889	0	0	0
HSD11B1	0.00042735	0.000282885	0	0	0	0	0	0	0	0	0	0	0	0
TRAF3IP3	0.15609	0.0953324	0.152422	0.15781	0.0743945	0.159763	0.168421	0.0437956	0.155172	0.28	0.458333	0.625	0.0769231	0
C1orf74	0.011859	0.00707214	0.00712251	0.0225443	0.00692042	0.0236686	0.00601504	0.00486618	0.0172414	0.04	0.0138889	0	0	0
IRF6	0.00138889	0.000565771	0.002849	0.00322061	0.0017301	0	0.00300752	0.00243309	0	0	0	0	0	0
DIEXF	0.0319444	0.0231966	0.0270655	0.0322061	0.0207612	0.0295858	0.0240601	0.0145985	0.0344828	0	0.0277778	0	0	0
SYT14	0.000213675	0.000848656	0	0.00322061	0	0	0	0	0	0	0	0	0	0
SERTAD4-AS1	0	0	0	0	0	0	0	0	0	0	0	0	0	0
SERTAD4	0	0	0	0	0	0	0	0	0	0	0	0	0	0
HHAT	0.00470086	0.00282885	0.00569801	0.00161031	0.00692042	0.0177515	0.00451128	0.00243309	0.0344828	0	0.0138889	0	0	0
KCNH1	0.000320513	0	0	0	0	0	0	0	0	0	0	0	0	0
RCOR3	0.0486111	0.0356436	0.0541311	0.0628019	0.0294118	0.0473373	0.0451128	0.026764	0.0689655	0	0.0694444	0	0	0.0666667
TRAF5	0.0169872	0.0101839	0.00997151	0.020934	0.0276817	0.0473373	0.0240601	0.00729927	0.0344828	0.04	0.0555556	0.125	0	0
LINC00467	0.0272436	0.0175389	0.0213675	0.0225443	0.0242215	0.035503	0.0270677	0.00973236	0	0.04	0.0138889	0.125	0.115385	0
RD3	0.000320513	0	0.0014245	0	0.00692042	0	0.00150376	0	0	0	0	0	0	0
SLC30A1	0.0676282	0.0599717	0.037037	0.0531401	0.128028	0.0710059	0.0571429	0.0145985	0.0689655	0.12	0.0416667	0	0.0769231	0
NEK2	0.00042735	0.000565771	0	0.00322061	0.0017301	0	0.00300752	0	0.0517241	0	0	0	0	0
LPGAT1	0.0498932	0.0390382	0.034188	0.0547504	0.0276817	0.0473373	0.0466165	0.0316302	0.0862069	0.08	0.0277778	0.125	0.0384615	0
INTS7	0.0172009	0.0113154	0.0156695	0.0483092	0.0207612	0.0118343	0.0105263	0.00243309	0.0172414	0	0.0555556	0	0	0
DTL	0.000854701	0	0.0014245	0.00322061	0	0	0	0	0.155172	0	0	0	0	0
PPP2R5A	0.0208333	0.0135785	0.019943	0.0273752	0.0155709	0.035503	0.0210526	0.0170316	0.0172414	0	0.0833333	0	0	0
TMEM206	0.0492521	0.0212164	0.0413105	0.041868	0.0467128	0.0769231	0.0406015	0.00486618	0.0517241	0	0.0416667	0	0.0384615	0
NENF	0.225641	0.104385	0.152422	0.202899	0.16782	0.171598	0.150376	0.211679	0.448276	0.32	0.166667	0	0.307692	0
ATF3	0.00972222	0.00339463	0.045584	0.0225443	0.150519	0.0828402	0.0210526	0.00486618	0.0172414	0.28	0	0.125	0	0
FAM71A	0	0.000282885	0.0042735	0	0	0	0	0	0	0	0	0	0	0
BATF3	0.110363	0.0678925	0.106838	0.0966184	0.103806	0.130178	0.0736842	0.10219	0.0689655	0.16	0.0555556	0	0.0384615	0
NSL1	0.212927	0.121641	0.125356	0.188406	0.16782	0.177515	0.192481	0.124088	0.241379	0.16	0.222222	0.25	0	0
TATDN3	0.0891026	0.0534653	0.0726496	0.0531401	0.0536332	0.142012	0.0646617	0.0486618	0.0517241	0.16	0.0694444	0.125	0	0
SPATA45	0.00042735	0.000282885	0.0014245	0	0	0	0	0	0.0172414	0	0	0	0	0
FLVCR1-AS1	0.0321581	0.0277228	0.0299145	0.0402576	0.017301	0.0236686	0.0345865	0.00729927	0.103448	0.08	0.0416667	0	0.0384615	0
FLVCR1	0.0360043	0.0387553	0.0413105	0.0724638	0.0553633	0.0591716	0.0466165	0.00729927	0.0862069	0	0.0416667	0	0.0384615	0
VASH2	0.00608974	0.00990099	0.00569801	0.0354267	0.00519031	0	0.00150376	0	0.0517241	0	0	0	0	0
ANGEL2	0.0433761	0.0381895	0.048433	0.0483092	0.0415225	0.0591716	0.0481203	0.0194647	0.103448	0.04	0.0416667	0	0	0
RPS6KC1	0.0279915	0.0254597	0.019943	0.0257649	0.0294118	0.0414201	0.0240601	0.0145985	0.0517241	0.04	0.0277778	0	0	0
LINC00538	0	0	0	0	0	0	0	0	0	0	0	0	0	0
PROX1	0.00833333	0.00707214	0.00997151	0.00644122	0.0017301	0.0118343	0.0105263	0.00973236	0	0	0	0	0.0384615	0
PROX1-AS1	0	0	0	0	0	0	0	0	0	0	0	0	0	0
SMYD2	0.0308761	0.0169731	0.011396	0.020934	0.0276817	0.0236686	0.0255639	0.0218978	0.0689655	0	0.0416667	0	0.0769231	0
PTPN14	0.0401709	0.0407355	0.045584	0.0402576	0.0553633	0.112426	0.0706767	0.00486618	0.0517241	0.04	0.0416667	0.125	0.0384615	0
CENPF	0.0073718	0.00424328	0.00712251	0.0225443	0.00346021	0.0236686	0.00150376	0.00486618	0.362069	0	0.0277778	0	0.0384615	0
KCNK2	0	0	0	0	0	0	0	0	0	0	0	0	0	0
KCTD3	0.0128205	0.0130127	0.011396	0.00966184	0.00692042	0.0118343	0.00601504	0.00973236	0.0172414	0	0	0	0	0
USH2A	0	0.000282885	0	0	0	0	0	0	0	0	0	0	0	0
ESRRG	0.00641026	0.00509194	0.0014245	0.0112721	0.0017301	0.0177515	0.00150376	0.00243309	0	0	0	0	0	0
GPATCH2	0.0858974	0.0811881	0.0527066	0.0595813	0.0726644	0.0591716	0.0601504	0.0194647	0.172414	0.04	0.0277778	0	0.0769231	0
SPATA17	0.000534188	0.000565771	0	0.00322061	0	0	0	0	0	0	0	0	0	0
SPATA17-AS1	0	0	0	0	0	0	0	0	0	0	0	0	0	0
LINC00210	0	0	0	0	0	0	0	0	0	0	0	0	0	0
RRP15	0.123397	0.074116	0.0911681	0.0885668	0.117647	0.0946746	0.081203	0.0681265	0.103448	0.12	0.0694444	0.25	0.115385	0
TGFB2-AS1	0.000106838	0.000282885	0	0	0	0	0	0	0	0	0	0	0	0
TGFB2	0.00192308	0.0019802	0.00712251	0.00322061	0.00519031	0	0.00150376	0	0	0	0.0138889	0	0	0
C1orf143	0	0.000282885	0	0	0	0	0	0	0	0	0	0	0	0
LYPLAL1-AS1	0.00106838	0.00113154	0	0	0	0.0118343	0	0	0	0	0	0	0	0
LYPLAL1	0.0804487	0.037058	0.045584	0.0644122	0.105536	0.0946746	0.0766917	0.0656934	0.0172414	0.04	0.0694444	0.125	0.0769231	0
SLC30A10	0	0.000282885	0	0	0	0	0	0	0	0	0	0	0	0
EPRS	0.107265	0.07157	0.0897436	0.0853462	0.0882353	0.0710059	0.075188	0.0486618	0.137931	0.08	0.0972222	0.25	0.192308	0
BPNT1	0.0192308	0.0132956	0.017094	0.041868	0.0155709	0.0414201	0.0270677	0.0121654	0.0344828	0.04	0.0277778	0	0	0
IARS2	0.066453	0.0404526	0.0541311	0.0821256	0.0380623	0.0769231	0.0556391	0.0486618	0.0689655	0.04	0.111111	0	0.0769231	0
RAB3GAP2	0.0577991	0.0429986	0.048433	0.0499195	0.0588235	0.0710059	0.0541353	0.0218978	0.0689655	0.12	0.0416667	0	0	0
MARK1	0	0	0	0	0	0	0	0	0	0	0	0	0	0
C1orf115	0.000854701	0.00113154	0.0014245	0	0	0	0	0	0	0	0	0.125	0.0769231	0
2019-03-02	0.00758547	0.00282885	0.011396	0.00322061	0.0017301	0	0.00150376	0.00729927	0	0	0	0	0	0
2019-03-01	0.0042735	0.00169731	0.002849	0.00161031	0	0	0.00150376	0	0.0172414	0.04	0	0	0.0384615	0
RNU6ATAC35P	0	0	0	0	0	0	0	0	0	0	0	0	0	0
LINC01352	0	0	0	0	0	0	0	0	0	0	0	0	0	0
HLX-AS1	0.0017094	0.000848656	0.0014245	0.00322061	0.00692042	0.0118343	0	0.00243309	0	0	0	0	0	0
HLX	0.0436966	0.0362093	0.034188	0.0338164	0.112457	0.0650888	0.0330827	0.0218978	0.0344828	0.04	0.0277778	0.25	0	0
[truncated: 23,915 more rows]
