# Supplementary material for: Single cell RNA sequencing of human microglia uncovers a subset associated with Alzheimer’s disease
Source: Nat Commun. 2020 Nov 30;11:6129. doi: 10.1038/s41467-020-19737-2 (PMC7704703; doi:10.1038/s41467-020-19737-2)
Supplement: Supplementary file 7 — Supplementary Data 5 [file 41467_2020_19737_MOESM7_ESM.xls]

## Sheet: degenes_pairwise_microglia_only
gene	up_type	down_types	num_down_types	sum_log10pvals	mean_log10pval	min_log10pval	sum_logFC	mean_logFC	min_logFC
CPVL	1	4;6;9	3	-31.8278	-10.6093	-20.3476	-2.33472	-0.778238	-0.815223
FCGR3A	1	5;6;9	3	-98.2582	-32.7527	-82.0425	-2.57863	-0.859543	-1.14593
TMEM176B	1	5;6;9	3	-91.483	-30.4943	-68.8866	-3.61225	-1.20408	-1.44181
TMEM176A	1	5;6;9	3	-48.2994	-16.0998	-36.7428	-2.84397	-0.94799	-1.04989
FPR1	1	3;9	2	-31.5511	-15.7755	-22.7709	-2.21619	-1.10809	-1.50788
PLTP	1	4;9	2	-24.5516	-12.2758	-18.2714	-2.16407	-1.08203	-1.36997
HSPA5	1	4;9	2	-21.7555	-10.8777	-17.7648	-1.81784	-0.908922	-1.06214
MS4A6A	1	5;6	2	-133.693	-66.8466	-120.67	-2.70694	-1.35347	-1.79845
C1orf162	1	5;6	2	-76.0537	-38.0268	-62.0372	-2.30584	-1.15292	-1.2606
SERPINA1	1	5;9	2	-37.6804	-18.8402	-33.1066	-1.75538	-0.877689	-0.906273
MS4A4A	1	5;6	2	-33.6189	-16.8095	-27.1919	-1.60812	-0.804061	-0.869961
GPNMB	1	5;9	2	-26.6799	-13.34	-23.4435	-1.80906	-0.904528	-0.92161
TNFSF12	1	5;6	2	-22.9525	-11.4762	-17.3279	-1.51637	-0.758183	-0.760112
NME2	1	5;7	2	-29.9943	-14.9971	-16.2239	-1.41708	-0.70854	-0.722045
GIMAP1	1	5;9	2	-18.4721	-9.23607	-15.4674	-1.57757	-0.788786	-0.871864
EIF3L	1	2	1	-71.1689	-71.1689	-71.1689	-0.77832	-0.77832	-0.77832
FAM212A	1	3	1	-18.93	-18.93	-18.93	-0.77501	-0.77501	-0.77501
NINJ1	1	5	1	-35.106	-35.106	-35.106	-0.875195	-0.875195	-0.875195
PDIA4	1	5	1	-32.4027	-32.4027	-32.4027	-1.02957	-1.02957	-1.02957
ADORA3	1	5	1	-32.1457	-32.1457	-32.1457	-0.837124	-0.837124	-0.837124
CDK2AP2	1	5	1	-26.4278	-26.4278	-26.4278	-0.914451	-0.914451	-0.914451
PDIA6	1	5	1	-24.8504	-24.8504	-24.8504	-0.796525	-0.796525	-0.796525
TNFAIP8L2	1	5	1	-23.4457	-23.4457	-23.4457	-0.842082	-0.842082	-0.842082
CYP27A1	1	5	1	-23.2775	-23.2775	-23.2775	-0.907584	-0.907584	-0.907584
CYTL1	1	5	1	-23.2667	-23.2667	-23.2667	-0.815416	-0.815416	-0.815416
C17orf89	1	5	1	-21.248	-21.248	-21.248	-0.807732	-0.807732	-0.807732
ABI3	1	5	1	-20.4561	-20.4561	-20.4561	-0.698366	-0.698366	-0.698366
CACYBP	1	5	1	-20.1788	-20.1788	-20.1788	-0.773622	-0.773622	-0.773622
P4HA1	1	5	1	-18.8743	-18.8743	-18.8743	-0.776065	-0.776065	-0.776065
A1BG	1	5	1	-18.3791	-18.3791	-18.3791	-0.772156	-0.772156	-0.772156
FKBP4	1	5	1	-17.2869	-17.2869	-17.2869	-0.752421	-0.752421	-0.752421
TIFA	1	5	1	-17.1749	-17.1749	-17.1749	-0.745384	-0.745384	-0.745384
EIF4EBP1	1	5	1	-16.9127	-16.9127	-16.9127	-0.740416	-0.740416	-0.740416
DEGS1	1	8	1	-9.15328	-9.15328	-9.15328	-0.718671	-0.718671	-0.718671
SLC50A1	1	8	1	-7.50106	-7.50106	-7.50106	-0.730498	-0.730498	-0.730498
ABHD3	1	8	1	-7.49846	-7.49846	-7.49846	-0.727808	-0.727808	-0.727808
PILRA	1	9	1	-10.05	-10.05	-10.05	-1.76989	-1.76989	-1.76989
ASAH1	1	9	1	-8.85481	-8.85481	-8.85481	-1.38696	-1.38696	-1.38696
TREM2	1	9	1	-8.36651	-8.36651	-8.36651	-0.990939	-0.990939	-0.990939
VSIG4	1	9	1	-6.80879	-6.80879	-6.80879	-0.898278	-0.898278	-0.898278
EBI3	1	9	1	-6.41309	-6.41309	-6.41309	-1.31134	-1.31134	-1.31134
COMT	1	9	1	-5.10509	-5.10509	-5.10509	-1.10958	-1.10958	-1.10958
CFD	1	9	1	-5.06549	-5.06549	-5.06549	-1.19935	-1.19935	-1.19935
ARL6IP5	1	9	1	-4.54176	-4.54176	-4.54176	-0.864314	-0.864314	-0.864314
APOC4-APOC2	1	9	1	-4.35448	-4.35448	-4.35448	-0.970971	-0.970971	-0.970971
FCGR2A	1	9	1	-3.95372	-3.95372	-3.95372	-0.788918	-0.788918	-0.788918
FBXL15	1	9	1	-3.93439	-3.93439	-3.93439	-1.02426	-1.02426	-1.02426
TMEM150A	1	9	1	-3.79565	-3.79565	-3.79565	-0.869085	-0.869085	-0.869085
CD9	1	9	1	-3.50217	-3.50217	-3.50217	-0.975702	-0.975702	-0.975702
RNF13	1	9	1	-3.48416	-3.48416	-3.48416	-0.860629	-0.860629	-0.860629
TAX1BP1	1	9	1	-3.42712	-3.42712	-3.42712	-0.946773	-0.946773	-0.946773
SYNGR2	1	9	1	-3.40296	-3.40296	-3.40296	-0.814223	-0.814223	-0.814223
DNAJA1	1	9	1	-3.33217	-3.33217	-3.33217	-0.846585	-0.846585	-0.846585
SIGLEC7	1	9	1	-3.14854	-3.14854	-3.14854	-0.727606	-0.727606	-0.727606
UNC50	1	9	1	-3.14668	-3.14668	-3.14668	-0.926189	-0.926189	-0.926189
CRTAP	1	9	1	-2.94415	-2.94415	-2.94415	-0.882031	-0.882031	-0.882031
CLEC9A	1	9	1	-2.8132	-2.8132	-2.8132	-0.77099	-0.77099	-0.77099
ADGRG1	2	1;3;4;5;6;7;8;9	8	-336.34	-42.0425	-105.392	-7.73227	-0.966533	-1.24293
NAV3	2	1;3;4;5;6;7;8	7	-321.214	-45.8877	-112.158	-6.99686	-0.999552	-1.50026
ITPR2	2	1;3;4;5;7;8;9	7	-299.674	-42.8106	-100.397	-6.96949	-0.995642	-1.384
MPHOSPH8	2	1;4;5;6;7;8;9	7	-255.24	-36.4629	-96.0389	-6.84786	-0.978266	-1.48471
STAB1	2	1;3;4;5;6;7;8	7	-298.916	-42.7023	-95.5188	-6.68986	-0.955694	-1.21445
SORL1	2	1;3;4;5;8;9	6	-364.061	-60.6769	-151.394	-6.2888	-1.04813	-1.64585
DENND3	2	1;5;6;7;8;9	6	-332.742	-55.4571	-133.711	-6.90068	-1.15011	-1.68564
PRPF4B	2	3;4;5;6;8;9	6	-139.308	-23.218	-39.3307	-5.22622	-0.871037	-0.988163
RCSD1	2	4;5;6;7;8;9	6	-218.224	-36.3707	-82.6726	-6.52663	-1.08777	-1.66006
MALAT1	2	1;4;7;8;9	5	#NAME?	#NAME?	#NAME?	-7.15033	-1.43007	-3.6908
SLC25A37	2	1;5;6;7;8	5	-301.52	-60.304	-116.819	-5.44885	-1.08977	-2.45286
TLN2	2	1;3;4;8;9	5	-215.291	-43.0583	-95.3845	-4.99855	-0.999711	-1.49912
ST6GAL1	2	1;3;4;8;9	5	-209.181	-41.8361	-90.4544	-4.73359	-0.946718	-1.12681
UPF2	2	1;4;5;7;8	5	-216.335	-43.267	-81.0355	-4.6157	-0.92314	-1.42355
MAF	2	3;4;5;8;9	5	-154.22	-30.8439	-65.271	-5.05552	-1.0111	-1.29421
SFMBT2	2	3;4;5;8;9	5	-134.257	-26.8515	-53.5645	-5.40727	-1.08145	-1.75241
SLC1A3	2	4;5;7;8;9	5	-293.34	-58.668	-115.992	-5.99066	-1.19813	-1.97411
SNHG25	2	4;5;6;8;9	5	-111.06	-22.212	-37.3579	-4.63838	-0.927675	-1.09963
FOXN3	2	4;5;7;8;9	5	-139.384	-27.8769	-46.6997	-4.72195	-0.94439	-1.44822
POU2F2	2	5;6;7;8;9	5	-120.99	-24.198	-39.0988	-4.95443	-0.990886	-1.27731
NEAT1	2	1;7;8;9	4	-567.432	-141.858	-287.255	-5.72491	-1.43123	-3.01174
PNISR	2	1;5;8;9	4	-312.927	-78.2318	-122.44	-5.07188	-1.26797	-2.48869
RHBDF2	2	1;4;8;9	4	-187.072	-46.7679	-108.816	-3.75339	-0.938348	-1.3569
RBM6	2	1;5;8;9	4	-204.572	-51.1431	-82.9759	-4.37049	-1.09262	-1.87684
XIST	2	1;3;7;8	4	-208.593	-52.1484	-81.9234	-4.54185	-1.13546	-1.93999
ATM	2	1;3;5;8	4	-215.333	-53.8333	-80.558	-4.19207	-1.04802	-1.62557
IL17RA	2	1;3;7;8	4	-151.273	-37.8183	-71.7566	-3.32375	-0.830937	-0.989882
MEF2C	2	3;4;8;9	4	-215.304	-53.8259	-89.208	-4.4044	-1.1011	-1.7307
SON	2	3;4;8;9	4	-162.579	-40.6447	-60.5033	-4.32461	-1.08115	-1.5493
DDX17	2	3;4;8;9	4	-120.124	-30.0311	-48.8512	-4.02155	-1.00539	-1.51469
MEF2A	2	3;4;8;9	4	-144.136	-36.034	-59.823	-4.52875	-1.13219	-1.68724
TGFBR1	2	3;5;6;8	4	-93.0482	-23.2621	-36.4592	-3.25794	-0.814486	-0.897979
RNASE1	2	3;4;6;7	4	-93.3022	-23.3256	-34.464	-3.62352	-0.905881	-1.0605
MKNK1	2	3;4;8;9	4	-136.897	-34.2243	-71.4981	-4.57774	-1.14444	-1.92798
IL6ST	2	3;4;8;9	4	-92.3461	-23.0865	-32.5426	-3.4172	-0.8543	-1.03662
SLC2A5	2	3;4;8;9	4	-79.6448	-19.9112	-27.967	-3.16703	-0.791758	-0.91565
FCGBP	2	3;5;6;7	4	-148.719	-37.1796	-74.966	-4.32693	-1.08173	-1.49652
LRRK1	2	3;6;8;9	4	-70.8021	-17.7005	-31.5379	-3.68698	-0.921746	-1.24133
INPP5D	2	4;5;8;9	4	-154.356	-38.5889	-65.4521	-4.70198	-1.17549	-1.79304
BLNK	2	4;5;8;9	4	-119.469	-29.8674	-51.3748	-3.94488	-0.986221	-1.3431
CD81	2	4;5;6;9	4	-113.662	-28.4156	-68.6541	-3.78529	-0.946322	-1.24274
RRBP1	2	4;5;7;8	4	-89.7701	-22.4425	-32.3953	-3.05108	-0.76277	-0.865931
TNRC6B	2	5;6;8;9	4	-93.5231	-23.3808	-46.1826	-3.8872	-0.971801	-1.21622
PREX1	2	5;6;7;8	4	-81.6874	-20.4219	-32.5181	-3.2691	-0.817275	-0.934025
RGS12	2	5;6;8;9	4	-73.2058	-18.3014	-31.1793	-3.57055	-0.892636	-1.21097
MLXIPL	2	5;6;8;9	4	-84.2748	-21.0687	-38.0675	-3.76296	-0.940739	-1.35422
CACNA1A	2	5;7;8;9	4	-78.7842	-19.696	-29.4239	-3.36904	-0.84226	-1.03206
TCF4	2	5;6;8;9	4	-55.135	-13.7837	-28.6095	-3.16179	-0.790447	-0.850712
ITPRIPL2	2	1;8;9	3	-74.0373	-24.6791	-54.6677	-2.27354	-0.757848	-0.844658
C3	2	3;4;5	3	-189.551	-63.1836	-84.5111	-2.74122	-0.913741	-1.06795
CX3CR1	2	3;8;9	3	-92.9241	-30.9747	-58.98	-3.14257	-1.04752	-1.16677
N4BP2L2	2	3;8;9	3	-151.345	-50.4482	-101.41	-4.39813	-1.46604	-2.29088
LUC7L3	2	3;5;8	3	-137.881	-45.9604	-72.9196	-3.48899	-1.163	-1.87746
CHD9	2	3;5;8	3	-123.818	-41.2726	-52.6308	-3.32804	-1.10935	-1.56893
GOLGA4	2	3;7;8	3	-74.0577	-24.6859	-32.2848	-2.48066	-0.826887	-0.869695
EML4	2	3;8;9	3	-62.7473	-20.9158	-29.3429	-2.78635	-0.928783	-1.16661
RNF213	2	3;5;8	3	-111.267	-37.089	-45.0248	-3.13771	-1.0459	-1.32985
ESF1	2	3;8;9	3	-52.44	-17.48	-27.8489	-2.57255	-0.857515	-0.904611
GPATCH2L	2	3;6;8	3	-62.9299	-20.9766	-29.2034	-2.67359	-0.891195	-1.18832
EPB41L2	2	3;4;8	3	-78.7397	-26.2466	-30.1655	-2.43618	-0.81206	-0.936501
LRP1	2	3;8;9	3	-40.5422	-13.5141	-24.6056	-2.20426	-0.734754	-0.755948
ARGLU1	2	3;4;8	3	-125.747	-41.9155	-67.251	-3.45294	-1.15098	-1.84305
BHLHE41	2	4;8;9	3	-90.8329	-30.2776	-58.0466	-2.91582	-0.97194	-1.15598
CSF1R	2	4;8;9	3	-103.182	-34.3941	-51.873	-2.83997	-0.946658	-1.14647
FRMD4A	2	4;8;9	3	-104.137	-34.7122	-61.2859	-3.64718	-1.21573	-1.74961
ADAP2	2	4;8;9	3	-62.3627	-20.7876	-32.3765	-2.96299	-0.987663	-1.07574
CSF3R	2	4;8;9	3	-114.672	-38.2241	-75.4954	-3.85144	-1.28381	-1.94152
CWF19L2	2	4;5;8	3	-69.4183	-23.1394	-30.8576	-2.48551	-0.828502	-0.89895
ADAM28	2	4;5;8	3	-151.428	-50.4761	-75.514	-3.65437	-1.21812	-1.89211
SLC4A7	2	4;8;9	3	-59.1233	-19.7078	-27.5791	-2.7773	-0.925766	-1.11101
MIS18BP1	2	4;5;8	3	-85.6555	-28.5518	-33.3085	-2.80345	-0.934483	-1.26159
SNX29	2	4;8;9	3	-57.9376	-19.3125	-26.7434	-2.87028	-0.956759	-1.13094
ZFP36L2	2	4;5;8	3	-89.4847	-29.8282	-38.3826	-2.86991	-0.956638	-1.32896
ENTPD1	2	4;5;8	3	-95.1892	-31.7297	-49.7392	-2.91961	-0.973205	-1.52076
CTTNBP2NL	2	4;8;9	3	-42.7441	-14.248	-20.8195	-2.37787	-0.792623	-0.879694
RSRC1	2	4;5;8	3	-55.8296	-18.6099	-22.0224	-2.24312	-0.747706	-0.814505
PRMT2	2	5;6;8	3	-87.2662	-29.0887	-49.7581	-2.85559	-0.951863	-1.07099
TXNIP	2	5;8;9	3	-71.7751	-23.925	-45.2402	-3.00339	-1.00113	-1.07763
MARCH1	2	5;6;8	3	-71.9865	-23.9955	-35.2768	-2.71616	-0.905386	-1.03364
KCTD12	2	5;7;8	3	-74.3978	-24.7993	-32.0137	-2.35655	-0.785516	-0.842074
CYTH4	2	5;8;9	3	-73.0858	-24.3619	-37.2575	-2.89052	-0.963508	-1.27471
TIMP2	2	5;6;9	3	-46.9835	-15.6612	-30.8891	-2.54053	-0.846844	-0.879394
ERICH1	2	5;8;9	3	-58.2123	-19.4041	-28.0663	-2.78337	-0.927789	-1.09806
PRKCA	2	5;6;8	3	-59.8175	-19.9392	-27.6348	-2.62413	-0.87471	-1.0575
KHDRBS3	2	5;8;9	3	-44.341	-14.7803	-26.8202	-2.37122	-0.790405	-0.829164
ZNF652	2	5;6;8	3	-46.604	-15.5347	-26.3109	-2.26662	-0.755539	-0.813556
NRDC	2	5;8;9	3	-55.7862	-18.5954	-26.1048	-2.57919	-0.859729	-1.07528
LINC01268	2	5;8;9	3	-52.8298	-17.6099	-25.2963	-2.66865	-0.88955	-1.00374
PTAFR	2	5;8;9	3	-44.6744	-14.8915	-24.776	-2.29458	-0.764859	-0.798362
NAIP	2	5;8;9	3	-45.3173	-15.1058	-24.4511	-2.41598	-0.805327	-0.908094
MAP4K4	2	5;8;9	3	-49.5735	-16.5245	-23.7048	-2.52665	-0.842217	-1.02189
MCF2L	2	5;8;9	3	-50.2286	-16.7429	-23.1414	-2.55365	-0.851216	-1.04936
GRID2	2	5;8;9	3	-43.7331	-14.5777	-22.4521	-2.29838	-0.766126	-0.841712
TAF1D	2	7;8;9	3	-67.7306	-22.5769	-40.3937	-2.79003	-0.93001	-1.36252
ITGAM	2	1;8	2	-84.8994	-42.4497	-65.8436	-1.66132	-0.830658	-0.932597
ABR	2	1;8	2	-76.7876	-38.3938	-55.4943	-1.69827	-0.849133	-0.996729
A2M	2	3;4	2	-92.3351	-46.1675	-51.7093	-1.68672	-0.84336	-0.924728
THUMPD3-AS1	2	3;8	2	-89.8046	-44.9023	-50.4742	-2.51597	-1.25799	-1.59735
PAG1	2	3;8	2	-45.7555	-22.8778	-30.3126	-1.66572	-0.83286	-0.844265
SEMA4D	2	3;8	2	-45.379	-22.6895	-28.8829	-1.71251	-0.856255	-0.866808
RBM25	2	3;8	2	-74.869	-37.4345	-48.554	-2.25998	-1.12999	-1.51041
ATRX	2	3;8	2	-67.8812	-33.9406	-41.6681	-2.15581	-1.07791	-1.42131
SLC9A9	2	3;8	2	-51.0655	-25.5327	-25.7522	-1.86979	-0.934896	-1.112
PCM1	2	3;8	2	-48.7323	-24.3662	-24.76	-1.78146	-0.890731	-1.07608
ZRANB2	2	3;8	2	-46.3049	-23.1525	-23.2649	-1.74463	-0.872317	-1.043
SIGLEC8	2	3;8	2	-39.1642	-19.5821	-22.1238	-1.55027	-0.775134	-0.855651
MBD4	2	3;8	2	-37.9416	-18.9708	-21.3969	-1.55619	-0.778095	-0.857276
SRRM2	2	4;8	2	-49.4662	-24.7331	-26.6473	-1.71159	-0.855793	-0.943428
AAK1	2	4;8	2	-64.4898	-32.2449	-38.7367	-2.11629	-1.05815	-1.36826
AC074289.1	2	4;8	2	-51.6922	-25.8461	-27.288	-1.93688	-0.968439	-1.14802
WASF2	2	4;9	2	-32.1471	-16.0735	-23.9475	-1.89711	-0.948553	-1.18043
AKAP13	2	4;8	2	-44.5598	-22.2799	-22.9043	-1.69453	-0.847265	-0.984385
SETX	2	4;8	2	-35.1014	-17.5507	-20.6536	-1.53804	-0.76902	-0.810097
MS4A6A	2	5;6	2	-114.407	-57.2036	-102.351	-2.49238	-1.24619	-1.65509
CTSZ	2	5;6	2	-68.8748	-34.4374	-58.7213	-1.95525	-0.977625	-1.18021
RNASET2	2	5;9	2	-68.5569	-34.2784	-57.1032	-1.72352	-0.861758	-0.982375
LPAR6	2	5;8	2	-124.757	-62.3785	-82.8871	-2.94061	-1.47031	-2.00574
FYB	2	5;8	2	-55.9466	-27.9733	-41.7669	-1.67165	-0.835823	-0.966427
ST3GAL6	2	5;8	2	-65.0627	-32.5314	-41.6412	-2.06384	-1.03192	-1.04886
AKAP9	2	5;8	2	-72.9067	-36.4534	-40.7812	-2.16022	-1.08011	-1.17893
RASSF4	2	5;8	2	-55.7268	-27.8634	-40.2897	-1.75849	-0.879243	-0.969723
HSP90B1	2	5;9	2	-42.8112	-21.4056	-39.0645	-1.74306	-0.87153	-0.974512
KNOP1	2	5;8	2	-49.5584	-24.7792	-35.3814	-1.70014	-0.850068	-0.919344
GNAI2	2	5;6	2	-42.713	-21.3565	-33.195	-1.62378	-0.811892	-0.86239
MUM1	2	5;8	2	-73.2223	-36.6111	-43.2108	-2.28673	-1.14337	-1.473
TTC14	2	5;8	2	-65.4128	-32.7064	-35.4803	-2.10495	-1.05247	-1.30623
KIAA0930	2	5;6	2	-37.943	-18.9715	-28.9444	-1.62493	-0.812465	-0.861575
JAK3	2	5;8	2	-39.7284	-19.8642	-27.2049	-1.55364	-0.776818	-0.819487
ZEB2	2	5;8	2	-75.1884	-37.5942	-48.1102	-2.2855	-1.14275	-1.52035
DDX46	2	5;8	2	-49.9788	-24.9894	-26.8484	-1.81859	-0.909293	-1.03621
PRPF38B	2	5;8	2	-71.9414	-35.9707	-45.1654	-2.17275	-1.08637	-1.42412
PHF14	2	5;8	2	-56.0724	-28.0362	-29.3673	-1.97279	-0.986394	-1.19312
NCF1	2	5;9	2	-30.6782	-15.3391	-25.4164	-1.6672	-0.833602	-0.886201
SRGAP3	2	5;8	2	-40.1208	-20.0604	-25.2833	-1.53524	-0.767621	-0.768086
AP000476.1	2	5;8	2	-45.4305	-22.7152	-24.7814	-1.59871	-0.799356	-0.854849
GABPB1-AS1	2	5;8	2	-68.1396	-34.0698	-43.3682	-2.21986	-1.10993	-1.47309
PPP1R3E	2	5;8	2	-45.1423	-22.5712	-24.3037	-1.71221	-0.856104	-0.944384
RSBN1L	2	5;8	2	-48.7485	-24.3742	-24.5641	-1.83378	-0.916892	-1.08206
SSH2	2	5;8	2	-46.3089	-23.1545	-23.8837	-1.78123	-0.890616	-1.0292
MYO1F	2	5;8	2	-77.3227	-38.6613	-54.3975	-2.30278	-1.15139	-1.60659
CEBPA	2	5;6	2	-31.5235	-15.7617	-22.724	-1.46403	-0.732017	-0.734816
ADRBK1	2	5;8	2	-34.1193	-17.0597	-21.6259	-1.46423	-0.732117	-0.733811
ZNF292	2	5;8	2	-42.4859	-21.2429	-21.6162	-1.71119	-0.855593	-0.989833
ADCY7	2	5;8	2	-39.0286	-19.5143	-21.1903	-1.62382	-0.811912	-0.907765
USF2	2	5;6	2	-29.4387	-14.7194	-20.7377	-1.44106	-0.720528	-0.745291
BOD1L1	2	5;8	2	-41.8073	-20.9037	-21.5487	-1.71744	-0.858719	-1.0032
LRRFIP1	2	6;8	2	-33.5993	-16.7996	-22.7897	-1.819	-0.9095	-1.00717
HNRNPH1	2	6;8	2	-53.4005	-26.7002	-44.5732	-2.31159	-1.1558	-1.53122
MAFG	2	7;8	2	-40.2642	-20.1321	-20.6673	-1.68289	-0.841447	-0.975588
SRGAP2B	2	8;9	2	-67.9094	-33.9547	-61.5174	-2.7544	-1.3772	-1.73598
SRGAP2C	2	8;9	2	-65.1258	-32.5629	-59.0512	-2.62926	-1.31463	-1.66071
FGD2	2	8;9	2	-47.4003	-23.7002	-43.1044	-2.20388	-1.10194	-1.41679
USP15	2	8;9	2	-45.1316	-22.5658	-41.3869	-2.12365	-1.06183	-1.42324
EVL	2	8;9	2	-41.1188	-20.5594	-37.2808	-1.95999	-0.979995	-1.23849
CBWD5	2	8;9	2	-40.0812	-20.0406	-35.0853	-2.13009	-1.06505	-1.30795
C1orf56	2	8;9	2	-36.8183	-18.4091	-32.9511	-2.01889	-1.00945	-1.24727
ETV6	2	8;9	2	-35.7002	-17.8501	-29.3886	-2.18785	-1.09393	-1.19813
ZNF638	2	8;9	2	-30.8117	-15.4059	-27.1074	-1.85389	-0.926947	-1.14076
PCF11	2	8;9	2	-28.4684	-14.2342	-24.3158	-1.84174	-0.920872	-1.07817
VAMP2	2	8;9	2	-28.6605	-14.3303	-24.2552	-1.80369	-0.901844	-1.05266
AP001055.6	2	8;9	2	-28.7453	-14.3727	-23.9359	-1.90743	-0.953715	-1.05851
USP34	2	8;9	2	-27.8584	-13.9292	-23.8459	-1.8033	-0.90165	-1.05482
SCAF11	2	8;9	2	-28.0254	-14.0127	-23.0633	-1.81275	-0.906377	-0.959304
ZFHX3	2	8;9	2	-26.0591	-13.0296	-21.5695	-1.77344	-0.886722	-0.991058
ATP8B4	2	8;9	2	-24.7672	-12.3836	-20.2711	-1.75451	-0.877257	-0.970409
OFD1	2	8;9	2	-23.1728	-11.5864	-18.6848	-1.70762	-0.853811	-0.930939
CTNND1	2	8;9	2	-22.9481	-11.474	-17.9334	-1.73967	-0.869836	-0.907694
MILR1	2	8;9	2	-21.8059	-10.903	-17.5763	-1.65352	-0.826761	-0.904131
ZMAT3	2	8;9	2	-21.5541	-10.7771	-17.5267	-1.63626	-0.818131	-0.899536
GCNT2	2	8;9	2	-20.9409	-10.4705	-15.8783	-1.55989	-0.779947	-0.785578
CFLAR	2	8;9	2	-19.0839	-9.54195	-15.5022	-1.53224	-0.766118	-0.830204
RYR1	2	8;9	2	-19.6002	-9.80011	-15.4119	-1.48868	-0.744338	-0.774395
TNFRSF1B	2	8;9	2	-19.6479	-9.82397	-14.5411	-1.66856	-0.834278	-0.871578
TMEM119	2	8;9	2	-23.0201	-11.51	-13.8793	-1.96549	-0.982744	-1.23393
RNF216	2	8;9	2	-17.9283	-8.96414	-13.8036	-1.57783	-0.788913	-0.79287
TTC3	2	8;9	2	-17.1959	-8.59797	-13.2051	-1.49765	-0.748824	-0.762817
R3HDM2	2	8;9	2	-16.8665	-8.43324	-13.1467	-1.46578	-0.732892	-0.748593
BTBD7	2	8;9	2	-17.1469	-8.57345	-13.1186	-1.4112	-0.705599	-0.706837
DOCK11	2	8;9	2	-16.563	-8.28148	-12.3308	-1.43374	-0.716869	-0.733317
PFKFB3	2	8;9	2	-18.2282	-9.11409	-12.1693	-1.68823	-0.844114	-0.959379
STAT6	2	8;9	2	-18.556	-9.27798	-12.1021	-1.70675	-0.853377	-0.978105
HEXA	2	8;9	2	-15.6971	-7.84854	-11.8295	-1.39107	-0.695535	-0.696048
IFI16	2	3	1	-25.3048	-25.3048	-25.3048	-0.698203	-0.698203	-0.698203
PTPRJ	2	3	1	-25.297	-25.297	-25.297	-0.769679	-0.769679	-0.769679
MS4A7	2	3	1	-23.7666	-23.7666	-23.7666	-0.705892	-0.705892	-0.705892
NCK2	2	3	1	-22.0453	-22.0453	-22.0453	-0.733539	-0.733539	-0.733539
DPYSL2	2	4	1	-21.9745	-21.9745	-21.9745	-0.711393	-0.711393	-0.711393
GIMAP4	2	5	1	-41.7497	-41.7497	-41.7497	-0.963842	-0.963842	-0.963842
PADI2	2	5	1	-37.4597	-37.4597	-37.4597	-0.952473	-0.952473	-0.952473
CCND1	2	5	1	-37.3513	-37.3513	-37.3513	-0.963132	-0.963132	-0.963132
SAMHD1	2	5	1	-33.6751	-33.6751	-33.6751	-0.917094	-0.917094	-0.917094
PDIA4	2	5	1	-32.857	-32.857	-32.857	-0.89242	-0.89242	-0.89242
ITGB2	2	5	1	-30.0922	-30.0922	-30.0922	-0.723797	-0.723797	-0.723797
MARCKS	2	5	1	-29.9928	-29.9928	-29.9928	-0.781444	-0.781444	-0.781444
GLDN	2	5	1	-29.6094	-29.6094	-29.6094	-0.830131	-0.830131	-0.830131
LINC01480	2	5	1	-28.4123	-28.4123	-28.4123	-0.840306	-0.840306	-0.840306
GRAMD1A	2	5	1	-28.1375	-28.1375	-28.1375	-0.837021	-0.837021	-0.837021
IRF8	2	5	1	-27.8445	-27.8445	-27.8445	-0.770535	-0.770535	-0.770535
NINJ1	2	5	1	-26.8598	-26.8598	-26.8598	-0.752854	-0.752854	-0.752854
GNAS	2	5	1	-26.8231	-26.8231	-26.8231	-0.7477	-0.7477	-0.7477
CDK2AP2	2	5	1	-26.6479	-26.6479	-26.6479	-0.814117	-0.814117	-0.814117
C1orf228	2	5	1	-26.4554	-26.4554	-26.4554	-0.774177	-0.774177	-0.774177
RPS27L	2	5	1	-24.5599	-24.5599	-24.5599	-0.717492	-0.717492	-0.717492
LMO2	2	5	1	-24.4917	-24.4917	-24.4917	-0.774832	-0.774832	-0.774832
YPEL3	2	5	1	-24.1261	-24.1261	-24.1261	-0.778384	-0.778384	-0.778384
TRMT1	2	5	1	-23.9952	-23.9952	-23.9952	-0.703131	-0.703131	-0.703131
HYOU1	2	5	1	-23.4038	-23.4038	-23.4038	-0.725889	-0.725889	-0.725889
FO538757.2	2	5	1	-22.4255	-22.4255	-22.4255	-0.737929	-0.737929	-0.737929
SYT17	2	5	1	-22.3762	-22.3762	-22.3762	-0.722225	-0.722225	-0.722225
GIMAP7	2	5	1	-22.1619	-22.1619	-22.1619	-0.744851	-0.744851	-0.744851
TIAM1	2	5	1	-22.0909	-22.0909	-22.0909	-0.739749	-0.739749	-0.739749
FAM13A	2	5	1	-21.4608	-21.4608	-21.4608	-0.719823	-0.719823	-0.719823
GPR65	2	5	1	-21.1974	-21.1974	-21.1974	-0.718317	-0.718317	-0.718317
P4HA1	2	5	1	-20.6219	-20.6219	-20.6219	-0.715161	-0.715161	-0.715161
ARHGAP15	2	5	1	-20.424	-20.424	-20.424	-0.711659	-0.711659	-0.711659
XPO1	2	5	1	-19.898	-19.898	-19.898	-0.695121	-0.695121	-0.695121
ARHGAP24	2	8	1	-78.7914	-78.7914	-78.7914	-2.04508	-2.04508	-2.04508
POLR2J3	2	8	1	-64.3116	-64.3116	-64.3116	-1.77272	-1.77272	-1.77272
NKTR	2	8	1	-48.7237	-48.7237	-48.7237	-1.57337	-1.57337	-1.57337
RSRP1	2	8	1	-45.7813	-45.7813	-45.7813	-1.40747	-1.40747	-1.40747
MDM4	2	8	1	-44.1556	-44.1556	-44.1556	-1.46211	-1.46211	-1.46211
KMT2E	2	8	1	-41.0174	-41.0174	-41.0174	-1.38966	-1.38966	-1.38966
ELMO1	2	8	1	-40.74	-40.74	-40.74	-1.42567	-1.42567	-1.42567
RBM39	2	8	1	-37.6356	-37.6356	-37.6356	-1.19785	-1.19785	-1.19785
DOCK8	2	8	1	-36.5874	-36.5874	-36.5874	-1.27787	-1.27787	-1.27787
NSD1	2	8	1	-35.7219	-35.7219	-35.7219	-1.328	-1.328	-1.328
PNN	2	8	1	-34.4255	-34.4255	-34.4255	-1.2621	-1.2621	-1.2621
SF1	2	8	1	-33.8109	-33.8109	-33.8109	-1.21431	-1.21431	-1.21431
GCC2	2	8	1	-33.6681	-33.6681	-33.6681	-1.2803	-1.2803	-1.2803
BAZ2B	2	8	1	-33.3626	-33.3626	-33.3626	-1.27985	-1.27985	-1.27985
CHD7	2	8	1	-32.6476	-32.6476	-32.6476	-1.25361	-1.25361	-1.25361
ANKRD12	2	8	1	-31.4265	-31.4265	-31.4265	-1.21325	-1.21325	-1.21325
LENG8	2	8	1	-31.3212	-31.3212	-31.3212	-1.23521	-1.23521	-1.23521
TRA2A	2	8	1	-29.5447	-29.5447	-29.5447	-1.19578	-1.19578	-1.19578
STAT3	2	8	1	-29.4514	-29.4514	-29.4514	-1.17642	-1.17642	-1.17642
CELF1	2	8	1	-29.2138	-29.2138	-29.2138	-1.18828	-1.18828	-1.18828
LINC00969	2	8	1	-28.2508	-28.2508	-28.2508	-1.15528	-1.15528	-1.15528
STK4	2	8	1	-27.3946	-27.3946	-27.3946	-1.09772	-1.09772	-1.09772
PLXDC2	2	8	1	-27.0791	-27.0791	-27.0791	-0.99522	-0.99522	-0.99522
MACF1	2	8	1	-26.923	-26.923	-26.923	-1.113	-1.113	-1.113
ERV3-1	2	8	1	-26.7253	-26.7253	-26.7253	-1.05426	-1.05426	-1.05426
PABPN1	2	8	1	-26.2649	-26.2649	-26.2649	-1.12456	-1.12456	-1.12456
DOCK4	2	8	1	-26.2285	-26.2285	-26.2285	-1.11559	-1.11559	-1.11559
HNRNPL	2	8	1	-25.8914	-25.8914	-25.8914	-1.11224	-1.11224	-1.11224
DIP2A	2	8	1	-25.8167	-25.8167	-25.8167	-1.07693	-1.07693	-1.07693
FNBP4	2	8	1	-25.7829	-25.7829	-25.7829	-1.0875	-1.0875	-1.0875
SRSF7	2	8	1	-25.7172	-25.7172	-25.7172	-0.994655	-0.994655	-0.994655
NUMB	2	8	1	-25.477	-25.477	-25.477	-1.09956	-1.09956	-1.09956
PKN2	2	8	1	-25.3982	-25.3982	-25.3982	-1.1021	-1.1021	-1.1021
HNRNPDL	2	8	1	-25.3437	-25.3437	-25.3437	-0.980637	-0.980637	-0.980637
MYO9B	2	8	1	-25.2813	-25.2813	-25.2813	-1.10194	-1.10194	-1.10194
DST	2	8	1	-25.043	-25.043	-25.043	-1.08931	-1.08931	-1.08931
FMNL1	2	8	1	-25.0024	-25.0024	-25.0024	-1.08041	-1.08041	-1.08041
NHLRC3	2	8	1	-24.9608	-24.9608	-24.9608	-1.08833	-1.08833	-1.08833
ZNF791	2	8	1	-24.6425	-24.6425	-24.6425	-1.06082	-1.06082	-1.06082
PSMA3-AS1	2	8	1	-24.3141	-24.3141	-24.3141	-1.05833	-1.05833	-1.05833
POGZ	2	8	1	-24.0586	-24.0586	-24.0586	-1.06279	-1.06279	-1.06279
BCO2	2	8	1	-23.9979	-23.9979	-23.9979	-1.01988	-1.01988	-1.01988
ASH1L	2	8	1	-23.9531	-23.9531	-23.9531	-1.06623	-1.06623	-1.06623
CMTR2	2	8	1	-23.8117	-23.8117	-23.8117	-1.03514	-1.03514	-1.03514
JMJD1C	2	8	1	-23.6856	-23.6856	-23.6856	-1.05263	-1.05263	-1.05263
CDK5RAP3	2	8	1	-23.4206	-23.4206	-23.4206	-1.05263	-1.05263	-1.05263
TRIM56	2	8	1	-23.2592	-23.2592	-23.2592	-1.04091	-1.04091	-1.04091
METTL7A	2	8	1	-23.1764	-23.1764	-23.1764	-0.967136	-0.967136	-0.967136
PTPRE	2	8	1	-22.8365	-22.8365	-22.8365	-0.977282	-0.977282	-0.977282
TMEM106A	2	8	1	-22.5969	-22.5969	-22.5969	-1.01266	-1.01266	-1.01266
CDC42SE1	2	8	1	-22.5871	-22.5871	-22.5871	-0.975979	-0.975979	-0.975979
LINC01001	2	8	1	-22.3703	-22.3703	-22.3703	-0.961946	-0.961946	-0.961946
HPS4	2	8	1	-22.3585	-22.3585	-22.3585	-0.975153	-0.975153	-0.975153
NUTM2B-AS1	2	8	1	-22.2517	-22.2517	-22.2517	-1.01102	-1.01102	-1.01102
TLE4	2	8	1	-22.1491	-22.1491	-22.1491	-1.02144	-1.02144	-1.02144
ATF6B	2	8	1	-21.86	-21.86	-21.86	-1.01253	-1.01253	-1.01253
BDP1	2	8	1	-21.8462	-21.8462	-21.8462	-1.01121	-1.01121	-1.01121
LINC00685	2	8	1	-21.3023	-21.3023	-21.3023	-0.900459	-0.900459	-0.900459
AHSA2	2	8	1	-21.2772	-21.2772	-21.2772	-0.968418	-0.968418	-0.968418
CBWD3	2	8	1	-21.2132	-21.2132	-21.2132	-0.973204	-0.973204	-0.973204
ADAR	2	8	1	-21.0688	-21.0688	-21.0688	-0.987333	-0.987333	-0.987333
TNRC6A	2	8	1	-20.9004	-20.9004	-20.9004	-0.945342	-0.945342	-0.945342
SRSF11	2	8	1	-20.8152	-20.8152	-20.8152	-0.923343	-0.923343	-0.923343
GATAD1	2	8	1	-20.7155	-20.7155	-20.7155	-0.91347	-0.91347	-0.91347
PURA	2	8	1	-20.5648	-20.5648	-20.5648	-0.941843	-0.941843	-0.941843
GON4L	2	8	1	-20.5478	-20.5478	-20.5478	-0.949895	-0.949895	-0.949895
MIR503HG	2	8	1	-20.4892	-20.4892	-20.4892	-0.894797	-0.894797	-0.894797
ANKRD11	2	8	1	-20.3569	-20.3569	-20.3569	-0.967515	-0.967515	-0.967515
RERE	2	8	1	-20.334	-20.334	-20.334	-0.950827	-0.950827	-0.950827
PSMD5-AS1	2	8	1	-19.4727	-19.4727	-19.4727	-0.908428	-0.908428	-0.908428
SETD5	2	8	1	-19.4172	-19.4172	-19.4172	-0.924097	-0.924097	-0.924097
VPS13C	2	8	1	-19.4117	-19.4117	-19.4117	-0.958248	-0.958248	-0.958248
ARID3A	2	8	1	-19.3646	-19.3646	-19.3646	-0.926538	-0.926538	-0.926538
PTPRC	2	8	1	-19.3496	-19.3496	-19.3496	-0.848267	-0.848267	-0.848267
SRGAP1	2	8	1	-19.2061	-19.2061	-19.2061	-0.93898	-0.93898	-0.93898
SMG1	2	8	1	-19.1907	-19.1907	-19.1907	-0.933563	-0.933563	-0.933563
C1orf132	2	8	1	-19.1884	-19.1884	-19.1884	-0.841038	-0.841038	-0.841038
ARHGAP22	2	8	1	-19.117	-19.117	-19.117	-0.944896	-0.944896	-0.944896
MBNL1	2	8	1	-19.0287	-19.0287	-19.0287	-0.92762	-0.92762	-0.92762
SLC8A1	2	8	1	-18.9928	-18.9928	-18.9928	-0.931851	-0.931851	-0.931851
PRRC2C	2	8	1	-18.9045	-18.9045	-18.9045	-0.89795	-0.89795	-0.89795
RNMT	2	8	1	-18.8518	-18.8518	-18.8518	-0.939606	-0.939606	-0.939606
CHD2	2	8	1	-18.8198	-18.8198	-18.8198	-0.891508	-0.891508	-0.891508
CHD1	2	8	1	-18.7696	-18.7696	-18.7696	-0.926643	-0.926643	-0.926643
MAML2	2	8	1	-18.7645	-18.7645	-18.7645	-0.898538	-0.898538	-0.898538
C19orf66	2	8	1	-18.5811	-18.5811	-18.5811	-0.91038	-0.91038	-0.91038
DOCK10	2	8	1	-18.58	-18.58	-18.58	-0.875767	-0.875767	-0.875767
SF3B1	2	8	1	-18.5562	-18.5562	-18.5562	-0.901665	-0.901665	-0.901665
ARHGAP21	2	8	1	-18.5448	-18.5448	-18.5448	-0.911779	-0.911779	-0.911779
PHIP	2	8	1	-18.4934	-18.4934	-18.4934	-0.92916	-0.92916	-0.92916
LILRB1	2	8	1	-18.4859	-18.4859	-18.4859	-0.929333	-0.929333	-0.929333
BMP2K	2	8	1	-18.3464	-18.3464	-18.3464	-0.914305	-0.914305	-0.914305
HERC2	2	8	1	-18.3278	-18.3278	-18.3278	-0.908179	-0.908179	-0.908179
RNPC3	2	8	1	-18.3222	-18.3222	-18.3222	-0.916081	-0.916081	-0.916081
SPHK2	2	8	1	-18.3188	-18.3188	-18.3188	-0.736707	-0.736707	-0.736707
ITSN2	2	8	1	-18.294	-18.294	-18.294	-0.913779	-0.913779	-0.913779
SRSF6	2	8	1	-18.2405	-18.2405	-18.2405	-0.914696	-0.914696	-0.914696
KCNK6	2	8	1	-18.1459	-18.1459	-18.1459	-0.910025	-0.910025	-0.910025
RUNX1	2	8	1	-18.0032	-18.0032	-18.0032	-0.892436	-0.892436	-0.892436
ZMAT1	2	8	1	-17.9911	-17.9911	-17.9911	-0.83531	-0.83531	-0.83531
U2SURP	2	8	1	-17.9779	-17.9779	-17.9779	-0.907288	-0.907288	-0.907288
KAT2A	2	8	1	-17.9676	-17.9676	-17.9676	-0.89288	-0.89288	-0.89288
NCOR1	2	8	1	-17.8864	-17.8864	-17.8864	-0.902141	-0.902141	-0.902141
P2RX7	2	8	1	-17.8864	-17.8864	-17.8864	-0.904017	-0.904017	-0.904017
APBB1IP	2	8	1	-17.5835	-17.5835	-17.5835	-0.776813	-0.776813	-0.776813
FGD4	2	8	1	-17.5798	-17.5798	-17.5798	-0.898969	-0.898969	-0.898969
NCKAP1L	2	8	1	-17.5635	-17.5635	-17.5635	-0.869827	-0.869827	-0.869827
TLR2	2	8	1	-17.5575	-17.5575	-17.5575	-0.878028	-0.878028	-0.878028
TRMT13	2	8	1	-17.4279	-17.4279	-17.4279	-0.854354	-0.854354	-0.854354
ATXN2	2	8	1	-17.3735	-17.3735	-17.3735	-0.825935	-0.825935	-0.825935
ZKSCAN1	2	8	1	-17.3588	-17.3588	-17.3588	-0.868645	-0.868645	-0.868645
STX16	2	8	1	-17.3074	-17.3074	-17.3074	-0.867588	-0.867588	-0.867588
TRIM13	2	8	1	-17.2883	-17.2883	-17.2883	-0.888628	-0.888628	-0.888628
KCNQ1OT1	2	8	1	-17.2569	-17.2569	-17.2569	-0.809887	-0.809887	-0.809887
ZMYM2	2	8	1	-17.2497	-17.2497	-17.2497	-0.838828	-0.838828	-0.838828
AGO3	2	8	1	-17.215	-17.215	-17.215	-0.843855	-0.843855	-0.843855
GTF2H2	2	8	1	-17.139	-17.139	-17.139	-0.770534	-0.770534	-0.770534
ZNF207	2	8	1	-17.1151	-17.1151	-17.1151	-0.874449	-0.874449	-0.874449
CSAD	2	8	1	-17.0915	-17.0915	-17.0915	-0.79272	-0.79272	-0.79272
ADPGK	2	8	1	-16.9975	-16.9975	-16.9975	-0.879187	-0.879187	-0.879187
SCAPER	2	8	1	-16.9195	-16.9195	-16.9195	-0.782974	-0.782974	-0.782974
LUZP1	2	8	1	-16.8941	-16.8941	-16.8941	-0.880244	-0.880244	-0.880244
AKAP10	2	8	1	-16.8809	-16.8809	-16.8809	-0.822158	-0.822158	-0.822158
ZNF431	2	8	1	-16.7876	-16.7876	-16.7876	-0.837408	-0.837408	-0.837408
ARHGAP27	2	8	1	-16.6915	-16.6915	-16.6915	-0.868813	-0.868813	-0.868813
PRKD3	2	8	1	-16.6419	-16.6419	-16.6419	-0.860083	-0.860083	-0.860083
RBM5	2	8	1	-16.6175	-16.6175	-16.6175	-0.854321	-0.854321	-0.854321
MTMR4	2	8	1	-16.608	-16.608	-16.608	-0.809259	-0.809259	-0.809259
EPC1	2	8	1	-16.4653	-16.4653	-16.4653	-0.872811	-0.872811	-0.872811
YIPF4	2	8	1	-16.2463	-16.2463	-16.2463	-0.867037	-0.867037	-0.867037
PPIG	2	8	1	-15.971	-15.971	-15.971	-0.827054	-0.827054	-0.827054
RGP1	2	8	1	-15.9597	-15.9597	-15.9597	-0.809563	-0.809563	-0.809563
ANKRD49	2	8	1	-15.8702	-15.8702	-15.8702	-0.832513	-0.832513	-0.832513
IL4R	2	8	1	-15.83	-15.83	-15.83	-0.842725	-0.842725	-0.842725
DISC1	2	8	1	-15.7842	-15.7842	-15.7842	-0.807599	-0.807599	-0.807599
CD84	2	8	1	-15.711	-15.711	-15.711	-0.792685	-0.792685	-0.792685
CH17-189H20.1	2	8	1	-15.6655	-15.6655	-15.6655	-0.82623	-0.82623	-0.82623
TTC17	2	8	1	-15.639	-15.639	-15.639	-0.810087	-0.810087	-0.810087
CBFA2T2	2	8	1	-15.6319	-15.6319	-15.6319	-0.697565	-0.697565	-0.697565
RBM23	2	8	1	-15.5004	-15.5004	-15.5004	-0.832131	-0.832131	-0.832131
FNIP1	2	8	1	-15.4457	-15.4457	-15.4457	-0.827632	-0.827632	-0.827632
GTF2I	2	8	1	-15.4055	-15.4055	-15.4055	-0.831714	-0.831714	-0.831714
RICTOR	2	8	1	-15.3192	-15.3192	-15.3192	-0.797198	-0.797198	-0.797198
SDCCAG8	2	8	1	-15.3113	-15.3113	-15.3113	-0.794173	-0.794173	-0.794173
SHPRH	2	8	1	-15.2687	-15.2687	-15.2687	-0.81177	-0.81177	-0.81177
WHSC1L1	2	8	1	-15.2468	-15.2468	-15.2468	-0.843771	-0.843771	-0.843771
MARK3	2	8	1	-15.2402	-15.2402	-15.2402	-0.801603	-0.801603	-0.801603
LTBR	2	8	1	-15.221	-15.221	-15.221	-0.822875	-0.822875	-0.822875
ITGB2-AS1	2	8	1	-15.2115	-15.2115	-15.2115	-0.778054	-0.778054	-0.778054
TCF25	2	8	1	-15.2099	-15.2099	-15.2099	-0.783248	-0.783248	-0.783248
CNTRL	2	8	1	-15.1903	-15.1903	-15.1903	-0.803844	-0.803844	-0.803844
CGGBP1	2	8	1	-15.0782	-15.0782	-15.0782	-0.807368	-0.807368	-0.807368
IRF2BP2	2	8	1	-15.0297	-15.0297	-15.0297	-0.807636	-0.807636	-0.807636
NRDE2	2	8	1	-14.9983	-14.9983	-14.9983	-0.768883	-0.768883	-0.768883
PLXNB2	2	8	1	-14.9949	-14.9949	-14.9949	-0.819988	-0.819988	-0.819988
SLF2	2	8	1	-14.9424	-14.9424	-14.9424	-0.772813	-0.772813	-0.772813
LPCAT2	2	8	1	-14.9251	-14.9251	-14.9251	-0.720327	-0.720327	-0.720327
USP8	2	8	1	-14.8566	-14.8566	-14.8566	-0.816409	-0.816409	-0.816409
ATP6V0A1	2	8	1	-14.8006	-14.8006	-14.8006	-0.806518	-0.806518	-0.806518
HOOK2	2	8	1	-14.6902	-14.6902	-14.6902	-0.704901	-0.704901	-0.704901
EPM2AIP1	2	8	1	-14.6125	-14.6125	-14.6125	-0.739775	-0.739775	-0.739775
ATG16L2	2	8	1	-14.5628	-14.5628	-14.5628	-0.78325	-0.78325	-0.78325
TMEM259	2	8	1	-14.4909	-14.4909	-14.4909	-0.813912	-0.813912	-0.813912
NUFIP2	2	8	1	-14.4765	-14.4765	-14.4765	-0.807189	-0.807189	-0.807189
IRS2	2	8	1	-14.4696	-14.4696	-14.4696	-0.801442	-0.801442	-0.801442
SP100	2	8	1	-14.4407	-14.4407	-14.4407	-0.779448	-0.779448	-0.779448
ZDHHC21	2	8	1	-14.4137	-14.4137	-14.4137	-0.751326	-0.751326	-0.751326
PRKAG2	2	8	1	-14.4121	-14.4121	-14.4121	-0.775825	-0.775825	-0.775825
CLK4	2	8	1	-14.3946	-14.3946	-14.3946	-0.718798	-0.718798	-0.718798
SPG7	2	8	1	-14.39	-14.39	-14.39	-0.778028	-0.778028	-0.778028
RBBP6	2	8	1	-14.3445	-14.3445	-14.3445	-0.779526	-0.779526	-0.779526
CHN2	2	8	1	-14.3142	-14.3142	-14.3142	-0.753444	-0.753444	-0.753444
FMNL3	2	8	1	-14.2806	-14.2806	-14.2806	-0.800407	-0.800407	-0.800407
CBWD1	2	8	1	-14.2638	-14.2638	-14.2638	-0.794202	-0.794202	-0.794202
LHFPL2	2	8	1	-14.2546	-14.2546	-14.2546	-0.724165	-0.724165	-0.724165
MGEA5	2	8	1	-14.2248	-14.2248	-14.2248	-0.788655	-0.788655	-0.788655
SMYD4	2	8	1	-14.2098	-14.2098	-14.2098	-0.745658	-0.745658	-0.745658
ZNF518A	2	8	1	-14.2098	-14.2098	-14.2098	-0.74994	-0.74994	-0.74994
NEMF	2	8	1	-14.1426	-14.1426	-14.1426	-0.803482	-0.803482	-0.803482
SPG11	2	8	1	-14.1194	-14.1194	-14.1194	-0.720377	-0.720377	-0.720377
MYCBP2	2	8	1	-14.1148	-14.1148	-14.1148	-0.796731	-0.796731	-0.796731
ASCC2	2	8	1	-14.0964	-14.0964	-14.0964	-0.77475	-0.77475	-0.77475
CSNK1E	2	8	1	-14.0647	-14.0647	-14.0647	-0.715328	-0.715328	-0.715328
WDFY2	2	8	1	-13.9388	-13.9388	-13.9388	-0.753123	-0.753123	-0.753123
DGKZ	2	8	1	-13.8543	-13.8543	-13.8543	-0.784754	-0.784754	-0.784754
MTSS1	2	8	1	-13.8414	-13.8414	-13.8414	-0.790744	-0.790744	-0.790744
KIAA0907	2	8	1	-13.7914	-13.7914	-13.7914	-0.705564	-0.705564	-0.705564
ABI2	2	8	1	-13.7785	-13.7785	-13.7785	-0.725485	-0.725485	-0.725485
SLC39A10	2	8	1	-13.7637	-13.7637	-13.7637	-0.777315	-0.777315	-0.777315
SPECC1	2	8	1	-13.7464	-13.7464	-13.7464	-0.775096	-0.775096	-0.775096
CBR4	2	8	1	-13.7064	-13.7064	-13.7064	-0.759145	-0.759145	-0.759145
LPIN2	2	8	1	-13.6659	-13.6659	-13.6659	-0.783195	-0.783195	-0.783195
ZCCHC11	2	8	1	-13.6432	-13.6432	-13.6432	-0.771661	-0.771661	-0.771661
ZNF451	2	8	1	-13.6201	-13.6201	-13.6201	-0.727155	-0.727155	-0.727155
MANBA	2	8	1	-13.6091	-13.6091	-13.6091	-0.75914	-0.75914	-0.75914
COLGALT1	2	8	1	-13.5946	-13.5946	-13.5946	-0.769155	-0.769155	-0.769155
CEP170	2	8	1	-13.5397	-13.5397	-13.5397	-0.777081	-0.777081	-0.777081
MXD4	2	8	1	-13.5362	-13.5362	-13.5362	-0.776344	-0.776344	-0.776344
HSD17B7	2	8	1	-13.5345	-13.5345	-13.5345	-0.740409	-0.740409	-0.740409
UBE2G2	2	8	1	-13.5184	-13.5184	-13.5184	-0.767317	-0.767317	-0.767317
MIA3	2	8	1	-13.5002	-13.5002	-13.5002	-0.754509	-0.754509	-0.754509
HELZ	2	8	1	-13.4564	-13.4564	-13.4564	-0.748	-0.748	-0.748
FGL2	2	8	1	-13.3951	-13.3951	-13.3951	-0.710542	-0.710542	-0.710542
MAP3K2	2	8	1	-13.3679	-13.3679	-13.3679	-0.755788	-0.755788	-0.755788
KIAA0141	2	8	1	-13.2695	-13.2695	-13.2695	-0.743338	-0.743338	-0.743338
ATXN3	2	8	1	-13.1727	-13.1727	-13.1727	-0.75264	-0.75264	-0.75264
PHYKPL	2	8	1	-13.1171	-13.1171	-13.1171	-0.759229	-0.759229	-0.759229
OGFRL1	2	8	1	-13.1021	-13.1021	-13.1021	-0.752844	-0.752844	-0.752844
HECTD1	2	8	1	-13.076	-13.076	-13.076	-0.733392	-0.733392	-0.733392
METTL12	2	8	1	-13.0512	-13.0512	-13.0512	-0.743553	-0.743553	-0.743553
ELK4	2	8	1	-12.9886	-12.9886	-12.9886	-0.698412	-0.698412	-0.698412
AKNA	2	8	1	-12.9308	-12.9308	-12.9308	-0.716224	-0.716224	-0.716224
ADAMTSL2	2	8	1	-12.8688	-12.8688	-12.8688	-0.732866	-0.732866	-0.732866
KIAA2026	2	8	1	-12.8128	-12.8128	-12.8128	-0.728295	-0.728295	-0.728295
STX7	2	8	1	-12.7979	-12.7979	-12.7979	-0.739604	-0.739604	-0.739604
GPBP1	2	8	1	-12.7305	-12.7305	-12.7305	-0.75175	-0.75175	-0.75175
PMS1	2	8	1	-12.7074	-12.7074	-12.7074	-0.730052	-0.730052	-0.730052
DIP2B	2	8	1	-12.6702	-12.6702	-12.6702	-0.723672	-0.723672	-0.723672
NIPBL	2	8	1	-12.6632	-12.6632	-12.6632	-0.745992	-0.745992	-0.745992
CSTF3	2	8	1	-12.5219	-12.5219	-12.5219	-0.707582	-0.707582	-0.707582
SNRNP70	2	8	1	-12.5004	-12.5004	-12.5004	-0.735873	-0.735873	-0.735873
ABCD4	2	8	1	-12.4728	-12.4728	-12.4728	-0.728135	-0.728135	-0.728135
ARID4B	2	8	1	-12.4541	-12.4541	-12.4541	-0.739986	-0.739986	-0.739986
LNPEP	2	8	1	-12.4042	-12.4042	-12.4042	-0.693185	-0.693185	-0.693185
CDK12	2	8	1	-12.3967	-12.3967	-12.3967	-0.694697	-0.694697	-0.694697
NUPL2	2	8	1	-12.3821	-12.3821	-12.3821	-0.71118	-0.71118	-0.71118
DHX36	2	8	1	-12.3706	-12.3706	-12.3706	-0.743893	-0.743893	-0.743893
MGRN1	2	8	1	-12.3251	-12.3251	-12.3251	-0.703105	-0.703105	-0.703105
SRSF1	2	8	1	-12.2581	-12.2581	-12.2581	-0.733569	-0.733569	-0.733569
BCLAF1	2	8	1	-12.2525	-12.2525	-12.2525	-0.722787	-0.722787	-0.722787
KDM5A	2	8	1	-12.2367	-12.2367	-12.2367	-0.706943	-0.706943	-0.706943
CD4	2	8	1	-12.1655	-12.1655	-12.1655	-0.704785	-0.704785	-0.704785
CNOT4	2	8	1	-12.1509	-12.1509	-12.1509	-0.717151	-0.717151	-0.717151
LYST	2	8	1	-12.1457	-12.1457	-12.1457	-0.709207	-0.709207	-0.709207
KIAA1033	2	8	1	-12.139	-12.139	-12.139	-0.731658	-0.731658	-0.731658
MLXIP	2	8	1	-12.0991	-12.0991	-12.0991	-0.70824	-0.70824	-0.70824
NRP2	2	8	1	-12.0991	-12.0991	-12.0991	-0.713131	-0.713131	-0.713131
CCDC66	2	8	1	-12.0727	-12.0727	-12.0727	-0.7211	-0.7211	-0.7211
RGL2	2	8	1	-12.0313	-12.0313	-12.0313	-0.723728	-0.723728	-0.723728
NCOA3	2	8	1	-12.0079	-12.0079	-12.0079	-0.703275	-0.703275	-0.703275
PRKCD	2	8	1	-12.0065	-12.0065	-12.0065	-0.736611	-0.736611	-0.736611
ANKRD10	2	8	1	-11.9871	-11.9871	-11.9871	-0.734198	-0.734198	-0.734198
KMT2C	2	8	1	-11.9764	-11.9764	-11.9764	-0.73019	-0.73019	-0.73019
PPP1R10	2	8	1	-11.9207	-11.9207	-11.9207	-0.718363	-0.718363	-0.718363
TAOK3	2	8	1	-11.9055	-11.9055	-11.9055	-0.712828	-0.712828	-0.712828
HERC4	2	8	1	-11.7817	-11.7817	-11.7817	-0.696495	-0.696495	-0.696495
ZFC3H1	2	8	1	-11.7736	-11.7736	-11.7736	-0.697258	-0.697258	-0.697258
PRRC2B	2	8	1	-11.7546	-11.7546	-11.7546	-0.707733	-0.707733	-0.707733
PTPN2	2	8	1	-11.707	-11.707	-11.707	-0.706758	-0.706758	-0.706758
TRIM44	2	8	1	-11.6905	-11.6905	-11.6905	-0.711099	-0.711099	-0.711099
PDCD6IP	2	8	1	-11.6845	-11.6845	-11.6845	-0.724217	-0.724217	-0.724217
ARHGEF1	2	8	1	-11.6443	-11.6443	-11.6443	-0.695492	-0.695492	-0.695492
MRPS5	2	8	1	-11.6005	-11.6005	-11.6005	-0.708227	-0.708227	-0.708227
SENP6	2	8	1	-11.5735	-11.5735	-11.5735	-0.705072	-0.705072	-0.705072
NCK1	2	8	1	-11.5084	-11.5084	-11.5084	-0.698263	-0.698263	-0.698263
SYK	2	8	1	-11.5025	-11.5025	-11.5025	-0.713449	-0.713449	-0.713449
ARHGAP26	2	8	1	-11.4793	-11.4793	-11.4793	-0.71095	-0.71095	-0.71095
PLEKHO1	2	8	1	-11.4498	-11.4498	-11.4498	-0.705627	-0.705627	-0.705627
GLG1	2	8	1	-11.2804	-11.2804	-11.2804	-0.695811	-0.695811	-0.695811
ACIN1	2	8	1	-11.2565	-11.2565	-11.2565	-0.69333	-0.69333	-0.69333
FRMD4B	2	8	1	-11.2455	-11.2455	-11.2455	-0.702213	-0.702213	-0.702213
TRIM38	2	8	1	-11.1184	-11.1184	-11.1184	-0.706996	-0.706996	-0.706996
APOC2	2	9	1	-10.2359	-10.2359	-10.2359	-1.52267	-1.52267	-1.52267
HMOX1	2	9	1	-8.29121	-8.29121	-8.29121	-1.16732	-1.16732	-1.16732
PJA2	2	9	1	-6.91958	-6.91958	-6.91958	-1.02662	-1.02662	-1.02662
BIN2	2	9	1	-6.89999	-6.89999	-6.89999	-1.04745	-1.04745	-1.04745
MERTK	2	9	1	-6.81425	-6.81425	-6.81425	-1.00406	-1.00406	-1.00406
PLTP	2	9	1	-6.09385	-6.09385	-6.09385	-0.96804	-0.96804	-0.96804
PCMTD1	2	9	1	-6.08031	-6.08031	-6.08031	-0.916238	-0.916238	-0.916238
LIMD2	2	9	1	-6.05034	-6.05034	-6.05034	-1.0017	-1.0017	-1.0017
SHTN1	2	9	1	-5.94391	-5.94391	-5.94391	-0.915503	-0.915503	-0.915503
CFD	2	9	1	-5.695	-5.695	-5.695	-0.921976	-0.921976	-0.921976
GAB3	2	9	1	-5.59333	-5.59333	-5.59333	-0.75601	-0.75601	-0.75601
TNFRSF13C	2	9	1	-5.4925	-5.4925	-5.4925	-0.747344	-0.747344	-0.747344
KPNA6	2	9	1	-5.40841	-5.40841	-5.40841	-0.735671	-0.735671	-0.735671
COL9A2	2	9	1	-5.35794	-5.35794	-5.35794	-0.731144	-0.731144	-0.731144
ZNF397	2	9	1	-5.16156	-5.16156	-5.16156	-0.84275	-0.84275	-0.84275
SMAP2	2	9	1	-5.10071	-5.10071	-5.10071	-0.862811	-0.862811	-0.862811
GRINA	2	9	1	-5.03797	-5.03797	-5.03797	-0.861077	-0.861077	-0.861077
ARHGAP12	2	9	1	-5.02476	-5.02476	-5.02476	-0.803608	-0.803608	-0.803608
NME3	2	9	1	-4.78111	-4.78111	-4.78111	-0.837918	-0.837918	-0.837918
LINC01094	2	9	1	-4.78111	-4.78111	-4.78111	-0.850989	-0.850989	-0.850989
GLS	2	9	1	-4.75038	-4.75038	-4.75038	-0.753242	-0.753242	-0.753242
CSGALNACT1	2	9	1	-4.66917	-4.66917	-4.66917	-0.798187	-0.798187	-0.798187
HMHA1	2	9	1	-4.546	-4.546	-4.546	-0.794446	-0.794446	-0.794446
FBXL15	2	9	1	-4.40759	-4.40759	-4.40759	-0.730274	-0.730274	-0.730274
VPS35	2	9	1	-4.3155	-4.3155	-4.3155	-0.832265	-0.832265	-0.832265
RAB3IL1	2	9	1	-4.26128	-4.26128	-4.26128	-0.73992	-0.73992	-0.73992
NABP1	2	9	1	-4.19852	-4.19852	-4.19852	-0.767901	-0.767901	-0.767901
GAA	2	9	1	-4.18534	-4.18534	-4.18534	-0.77991	-0.77991	-0.77991
PIK3R1	2	9	1	-4.14334	-4.14334	-4.14334	-0.751203	-0.751203	-0.751203
MMP14	2	9	1	-4.07188	-4.07188	-4.07188	-0.715586	-0.715586	-0.715586
SYNGR2	2	9	1	-3.95206	-3.95206	-3.95206	-0.726362	-0.726362	-0.726362
KIAA1551	2	9	1	-3.94113	-3.94113	-3.94113	-0.6958	-0.6958	-0.6958
JAK1	2	9	1	-3.81125	-3.81125	-3.81125	-0.747507	-0.747507	-0.747507
SEL1L	2	9	1	-3.7264	-3.7264	-3.7264	-0.723474	-0.723474	-0.723474
PRAM1	2	9	1	-3.44657	-3.44657	-3.44657	-0.702062	-0.702062	-0.702062
TAX1BP1	2	9	1	-3.24655	-3.24655	-3.24655	-0.709585	-0.709585	-0.709585
DUSP1	3	1;2;4;5;6;7;8;9	8	#NAME?	#NAME?	#NAME?	-21.1416	-2.6427	-4.06333
HSPA6	3	1;2;4;5;6;7;8;9	8	#NAME?	#NAME?	#NAME?	-26.1098	-3.26373	-3.90543
JUN	3	1;2;4;5;6;7;8;9	8	#NAME?	#NAME?	#NAME?	-22.7355	-2.84194	-4.2158
FOS	3	1;2;4;5;6;7;8;9	8	#NAME?	#NAME?	#NAME?	-20.0471	-2.50588	-3.78492
DNAJB1	3	1;2;4;5;6;7;8;9	8	#NAME?	#NAME?	#NAME?	-19.6258	-2.45322	-2.85328
HIST1H2BG	3	1;2;4;5;6;7;8;9	8	#NAME?	#NAME?	#NAME?	-20.0414	-2.50517	-3.3252
IER5	3	1;2;4;5;6;7;8;9	8	#NAME?	#NAME?	#NAME?	-18.6774	-2.33468	-2.8199
HSPA1B	3	1;2;4;5;6;7;8;9	8	#NAME?	#NAME?	#NAME?	-18.785	-2.34812	-3.66404
PPP1R15A	3	1;2;4;5;6;7;8;9	8	#NAME?	#NAME?	#NAME?	-15.5088	-1.9386	-2.65344
HSPA1A	3	1;2;4;5;6;7;8;9	8	#NAME?	#NAME?	#NAME?	-17.9744	-2.2468	-2.96132
SLC2A3	3	1;2;4;5;6;7;8;9	8	#NAME?	#NAME?	#NAME?	-16.4647	-2.05808	-3.05562
RGS2	3	1;2;4;5;6;7;8;9	8	#NAME?	#NAME?	#NAME?	-16.0509	-2.00636	-2.57073
DDIT4	3	1;2;4;5;6;7;8;9	8	#NAME?	#NAME?	#NAME?	-17.473	-2.18413	-2.98105
HSP90AA1	3	1;2;4;5;6;7;8;9	8	#NAME?	#NAME?	#NAME?	-14.4829	-1.81037	-2.42968
UBC	3	1;2;4;5;6;7;8;9	8	#NAME?	#NAME?	#NAME?	-13.2476	-1.65595	-1.95835
HSPB1	3	1;2;4;5;6;7;8;9	8	-900.947	-112.618	-322.306	-16.5101	-2.06376	-2.94008
RGS16	3	1;2;4;5;6;7;8;9	8	-522.082	-65.2602	-281.658	-11.7277	-1.46597	-2.32881
HIST2H2BE	3	1;2;4;5;6;7;8;9	8	-608.773	-76.0966	-223.662	-15.5278	-1.94098	-2.79298
CTA-29F11.1	3	1;2;4;5;6;7;8;9	8	-491.509	-61.4387	-218.845	-14.363	-1.79537	-2.62317
HSPE1	3	1;2;4;5;6;7;8;9	8	-675.689	-84.4611	-217.001	-13.6053	-1.70066	-2.26003
SOX4	3	1;2;4;5;6;7;8;9	8	-503.681	-62.9601	-189.961	-15.0266	-1.87833	-2.23088
HIST1H1C	3	1;2;4;5;6;7;8;9	8	-542.811	-67.8514	-186.653	-13.6424	-1.70531	-2.40353
RNU12	3	1;2;4;5;6;7;8;9	8	-365.305	-45.6631	-136.728	-11.3154	-1.41443	-1.63962
BTG1	3	1;2;4;5;6;7;8;9	8	-429.602	-53.7002	-126.291	-11.5501	-1.44376	-1.77003
HIST2H2BF	3	1;2;4;5;6;7;8;9	8	-363.695	-45.4619	-124.142	-11.5698	-1.44623	-2.06417
HIST1H2BN	3	1;2;4;5;6;7;8;9	8	-325.168	-40.6459	-108.402	-10.999	-1.37487	-1.63789
HIST1H2AE	3	1;2;4;5;6;7;8;9	8	-266.509	-33.3136	-87.1935	-10.0318	-1.25398	-1.62676
MAFB	3	1;2;4;5;6;7;8;9	8	-228.275	-28.5344	-83.4037	-9.65177	-1.20647	-1.55853
FAM46A	3	1;2;4;5;6;7;8;9	8	-256.676	-32.0845	-77.0361	-10.6837	-1.33546	-1.68043
HIST3H2A	3	1;2;4;5;6;7;8;9	8	-251.242	-31.4052	-69.1367	-10.2857	-1.28571	-1.70178
CH17-373J23.1	3	1;2;4;5;7;8;9	7	#NAME?	#NAME?	#NAME?	-15.2034	-2.17192	-2.41763
ADM	3	1;2;4;5;6;7;8	7	-567.167	-81.0238	-243.251	-12.3008	-1.75726	-2.14183
CD69	3	1;2;4;6;7;8;9	7	-351.493	-50.2133	-152.763	-9.9358	-1.4194	-1.77286
IFRD1	3	1;2;4;6;7;8;9	7	-239.205	-34.1722	-87.7385	-8.60902	-1.22986	-1.82696
CEBPD	3	1;2;4;5;7;8;9	7	-405.679	-57.9542	-86.9297	-10.8177	-1.54539	-2.18504
HIST1H4E	3	1;2;4;5;7;8;9	7	-237.746	-33.9637	-72.1278	-9.48505	-1.35501	-1.85988
PTCH2	3	1;2;4;5;6;7;8	7	-185.951	-26.5644	-66.4507	-6.90856	-0.986937	-1.13677
MYLIP	3	1;2;4;6;7;8;9	7	-194.877	-27.8396	-63.9113	-8.6899	-1.24141	-1.59545
HIF1A-AS2	3	1;4;5;6;7;8;9	7	-224.093	-32.0133	-62.7361	-10.1712	-1.45303	-1.69525
BCAS2	3	1;2;4;5;6;7;8	7	-195.121	-27.8745	-61.8947	-7.17676	-1.02525	-1.22543
H1FX	3	1;2;4;5;6;7;8	7	-245.711	-35.1016	-64.0126	-8.52391	-1.2177	-1.86966
TSC22D3	3	1;2;4;5;7;8;9	7	-210.565	-30.0807	-48.8354	-8.3622	-1.1946	-1.50246
ZNF331	3	1;2;4;5;7;8;9	7	-124.973	-17.8533	-43.5839	-6.43605	-0.919436	-1.1732
ANKRD65	3	1;4;5;6;7;8;9	7	-139.161	-19.8802	-33.4542	-7.77856	-1.11122	-1.35676
RGS1	3	1;2;4;7;8;9	6	#NAME?	#NAME?	#NAME?	-14.6121	-2.43534	-3.58605
IER2	3	1;2;4;7;8;9	6	#NAME?	#NAME?	#NAME?	-13.3792	-2.22986	-2.95525
RHOB	3	1;2;4;7;8;9	6	-697.997	-116.333	-312.667	-12.3176	-2.05293	-2.53634
GADD45B	3	1;2;4;7;8;9	6	-673.136	-112.189	-302.861	-12.4686	-2.07811	-2.40973
H3F3B	3	1;2;4;7;8;9	6	-432.63	-72.1051	-184.171	-6.59998	-1.1	-1.316
FOSB	3	1;2;4;7;8;9	6	-282.11	-47.0184	-115.33	-7.96104	-1.32684	-1.53
CXCR4	3	1;2;4;7;8;9	6	-293.493	-48.9155	-112.683	-8.39954	-1.39992	-2.11711
CDKN1A	3	1;2;4;7;8;9	6	-207.19	-34.5317	-71.4857	-7.373	-1.22883	-1.53985
VMP1	3	1;2;4;7;8;9	6	-156.664	-26.1106	-58.9041	-5.97064	-0.995106	-1.68769
RPPH1	3	1;4;5;7;8;9	6	-135.006	-22.5011	-58.2423	-6.1062	-1.0177	-1.08431
CLK1	3	1;4;5;7;8;9	6	-155.747	-25.9578	-55.9938	-6.48105	-1.08018	-1.82717
CTD-2035E11.3	3	1;4;5;7;8;9	6	-126.099	-21.0165	-53.233	-5.74611	-0.957686	-1.00729
HIST1H2BF	3	1;4;5;6;7;8	6	-117.8	-19.6334	-48.1135	-5.64121	-0.940202	-1.13949
CMB9-22P13.1	3	1;4;5;6;7;8	6	-126.546	-21.091	-46.354	-6.24262	-1.04044	-1.40778
HIST1H2BD	3	1;5;6;7;8;9	6	-133.222	-22.2036	-45.9996	-7.09878	-1.18313	-1.36454
LINC00936	3	1;4;5;7;8;9	6	-126.786	-21.1311	-45.3391	-6.46798	-1.078	-1.5211
HIST1H2AC	3	1;5;6;7;8;9	6	-141.094	-23.5157	-53.3017	-6.8188	-1.13647	-1.72224
HSPH1	3	1;4;5;7;8;9	6	-153.095	-25.5159	-42.4694	-7.18771	-1.19795	-1.42413
CITED2	3	1;2;4;7;8;9	6	-137.663	-22.9439	-43.6907	-6.0544	-1.00907	-1.1879
VEGFA	3	1;4;6;7;8;9	6	-91.3896	-15.2316	-41.4394	-5.18693	-0.864488	-1.02387
KLF2	3	1;4;5;7;8;9	6	-91.3152	-15.2192	-36.6329	-5.14323	-0.857205	-1.01234
YME1L1	3	1;4;5;7;8;9	6	-96.7213	-16.1202	-33.4573	-5.81322	-0.96887	-1.15333
GNLY	3	1;4;5;7;8;9	6	-149.992	-24.9986	-42.0804	-7.63005	-1.27167	-1.90218
S100A9	3	1;2;4;5;6;7	6	-215.177	-35.8628	-92.8128	-8.24623	-1.37437	-1.98403
S100A8	3	1;2;4;5;6;7	6	-155.965	-25.9942	-48.6181	-7.80762	-1.30127	-2.13033
DNAJB4	3	1;4;5;6;7;8	6	-65.1548	-10.8591	-17.9801	-4.62289	-0.770482	-0.866851
HSP90AB1	3	2;4;5;6;7;9	6	-181.021	-30.1702	-47.2084	-6.15833	-1.02639	-1.53544
BTG2	3	1;2;4;8;9	5	-221.33	-44.2661	-95.0571	-6.76921	-1.35384	-1.90128
HIST1H1D	3	1;4;5;7;8	5	-121.863	-24.3726	-55.6429	-4.57283	-0.914566	-1.01699
HIST3H2BB	3	1;5;7;8;9	5	-102.881	-20.5763	-48.2722	-4.30262	-0.860524	-0.961009
HERPUD1	3	1;2;4;8;9	5	-168.96	-33.792	-46.0454	-6.09773	-1.21955	-1.94514
HIST1H2BC	3	1;4;5;7;8	5	-108.538	-21.7075	-45.1372	-4.70144	-0.940287	-1.16347
HES1	3	1;4;6;7;8	5	-85.479	-17.0958	-39.8828	-4.12665	-0.82533	-0.897241
HEXIM1	3	1;6;7;8;9	5	-73.5431	-14.7086	-38.3962	-4.60227	-0.920454	-0.981115
SIAH2	3	1;4;5;7;8	5	-82.5509	-16.5102	-31.6586	-4.46445	-0.892891	-1.05795
SDR42E2	3	1;4;5;8;9	5	-76.6042	-15.3208	-31.2091	-3.90867	-0.781734	-0.840883
SAT1	3	1;4;8;9	4	-248.736	-62.1841	-136.317	-5.22793	-1.30698	-2.0053
NEAT1	3	1;7;8;9	4	-284.428	-71.107	-144.096	-5.93143	-1.48286	-3.14194
TRA2B	3	1;4;7;8	4	-165.947	-41.4866	-65.771	-5.04857	-1.26214	-1.83036
ZFP36L1	3	1;5;8;9	4	-156.694	-39.1736	-64.048	-4.63357	-1.15839	-1.89842
TNF	3	1;4;8;9	4	-79.2461	-19.8115	-38.0098	-4.36167	-1.09042	-1.16783
TSPYL2	3	1;4;7;8	4	-82.3953	-20.5988	-36.3785	-3.54128	-0.88532	-0.959225
SLC38A2	3	1;4;5;8	4	-95.2822	-23.8206	-33.6965	-4.11335	-1.02834	-1.40895
HIST1H3H	3	1;5;6;8	4	-65.9431	-16.4858	-31.132	-3.08931	-0.772327	-0.861183
HIST2H2AA4	3	1;5;8;9	4	-54	-13.5	-24.6035	-3.30173	-0.825432	-0.945481
TPI1	3	2;5;6;7	4	-129.176	-32.294	-72.6922	-3.51471	-0.878677	-1.03101
LDHA	3	2;5;6;7	4	-104.124	-26.0311	-45.0037	-3.70272	-0.925681	-1.02848
GRID2	3	4;5;8;9	4	-62.2092	-15.5523	-22.2866	-4.59024	-1.14756	-1.27174
METTL12	3	4;5;6;8	4	-49.0948	-12.2737	-15.5528	-3.75092	-0.937729	-1.10696
AC006129.2	3	4;5;8;9	4	-35.7622	-8.94054	-12.5379	-3.41871	-0.854678	-0.916388
HIST1H4J	3	1;5;7	3	-54.9908	-18.3303	-27.3468	-2.39539	-0.798464	-0.901962
ZFP36L2	3	4;5;8	3	-79.2752	-26.4251	-35.1562	-3.44499	-1.14833	-1.54213
RPS4Y1	3	4;5;9	3	-43.2482	-14.4161	-16.688	-3.57162	-1.19054	-1.93078
SPRY1	3	4;8;9	3	-33.0661	-11.022	-15.5008	-3.19747	-1.06582	-1.25544
C1orf132	3	4;8;9	3	-30.7298	-10.2433	-18.1536	-2.87341	-0.957805	-1.19719
LSP1	3	5;6;7	3	-66.5931	-22.1977	-39.4013	-3.67389	-1.22463	-1.49162
TMEM176B	3	5;6;9	3	-50.211	-16.737	-33.7411	-3.26779	-1.08926	-1.32581
TXNIP	3	5;8;9	3	-57.344	-19.1147	-33.5154	-3.71098	-1.23699	-1.32086
CHI3L1	3	5;6;7	3	-52.0458	-17.3486	-31.2572	-3.28507	-1.09502	-1.3771
HLA-DQA2	3	5;6;9	3	-42.767	-14.2557	-23.8249	-3.59672	-1.19891	-1.42925
FCER1A	3	5;6;8	3	-37.3211	-12.4404	-20.149	-2.99181	-0.997271	-1.08521
HLA-DQB2	3	5;6;9	3	-31.5557	-10.5186	-18.7145	-3.1951	-1.06503	-1.29673
PIK3IP1	3	5;8;9	3	-27.2895	-9.0965	-13.6883	-2.76189	-0.92063	-0.952053
HIST2H2AC	3	1;8	2	-32.6732	-16.3366	-23.5703	-1.43656	-0.718279	-0.736208
TMEM107	3	1;8	2	-29.9963	-14.9982	-21.2651	-1.49328	-0.746641	-0.785007
CYCS	3	2;7	2	-52.6699	-26.335	-37.7178	-1.58556	-0.792778	-0.805633
GSTM3	3	4;9	2	-28.304	-14.152	-23.3542	-2.08014	-1.04007	-1.08208
PNRC1	3	4;9	2	-24.5056	-12.2528	-17.7672	-2.0316	-1.0158	-1.23414
TLE4	3	4;8	2	-33.5806	-16.7903	-21.7105	-2.18015	-1.09008	-1.40055
ZNF821	3	4;8	2	-18.6679	-9.33394	-10.2574	-1.44469	-0.722345	-0.740239
HAMP	3	5;7	2	-57.406	-28.703	-39.8894	-2.51517	-1.25758	-1.60674
SCIN	3	5;6	2	-41.4835	-20.7418	-34.6413	-1.9391	-0.969551	-1.18798
PPA1	3	5;6	2	-33.1128	-16.5564	-24.31	-2.16339	-1.08169	-1.1266
YPEL3	3	5;9	2	-24.7861	-12.393	-21.2851	-1.89923	-0.949617	-1.03639
LINC01480	3	5;9	2	-23.3119	-11.656	-20.217	-1.95061	-0.975303	-1.06568
IRF8	3	5;9	2	-22.1907	-11.0953	-19.053	-1.7137	-0.85685	-0.906967
CYP27A1	3	5;6	2	-20.6638	-10.3319	-16.7824	-1.68183	-0.840914	-0.984665
MIR181A1HG	3	5;8	2	-22.4313	-11.2157	-13.7338	-1.55362	-0.776812	-0.813487
FAM13A	3	5;8	2	-19.2673	-9.63365	-12.95	-1.5667	-0.783352	-0.863975
PRAM1	3	5;9	2	-15.1164	-7.55822	-11.9134	-1.7204	-0.860199	-0.915666
NCF1	3	5;9	2	-14.4834	-7.24168	-10.9921	-1.62805	-0.814026	-0.905415
NECAP2	3	5;9	2	-13.6683	-6.83415	-10.9556	-1.57936	-0.789682	-0.816709
N4BP2L1	3	5;8	2	-18.3329	-9.16643	-10.4677	-1.54872	-0.774359	-0.784879
ETV6	3	8;9	2	-24.4589	-12.2295	-19.9017	-2.42516	-1.21258	-1.32165
AP001055.6	3	8;9	2	-22.0366	-11.0183	-18.1235	-2.30632	-1.15316	-1.26803
APMAP	3	8;9	2	-17.165	-8.58248	-13.6569	-1.56887	-0.784435	-0.808374
PFKFB3	3	8;9	2	-19.3027	-9.65137	-12.6387	-2.39306	-1.19653	-1.39843
H1F0	3	8;9	2	-10.5682	-5.28408	-7.44265	-1.58282	-0.791408	-0.851763
HSPA8	3	2	1	-37.3811	-37.3811	-37.3811	-0.774207	-0.774207	-0.774207
PABPC1	3	4	1	-23.8625	-23.8625	-23.8625	-0.779378	-0.779378	-0.779378
PRDM1	3	4	1	-10.6857	-10.6857	-10.6857	-0.741624	-0.741624	-0.741624
GABARAPL1	3	4	1	-9.75579	-9.75579	-9.75579	-0.700853	-0.700853	-0.700853
SNHG9	3	4	1	-9.20239	-9.20239	-9.20239	-0.697737	-0.697737	-0.697737
FCGR3A	3	5	1	-32.5131	-32.5131	-32.5131	-0.993345	-0.993345	-0.993345
CACYBP	3	5	1	-16.5472	-16.5472	-16.5472	-0.896756	-0.896756	-0.896756
NINJ1	3	5	1	-15.0164	-15.0164	-15.0164	-0.732614	-0.732614	-0.732614
P4HA1	3	5	1	-14.9599	-14.9599	-14.9599	-0.878758	-0.878758	-0.878758
ANAPC16	3	5	1	-14.0646	-14.0646	-14.0646	-0.700617	-0.700617	-0.700617
AKR1B1	3	5	1	-13.7875	-13.7875	-13.7875	-0.708736	-0.708736	-0.708736
CSTA	3	5	1	-13.5056	-13.5056	-13.5056	-0.756703	-0.756703	-0.756703
ADORA3	3	5	1	-13.2321	-13.2321	-13.2321	-0.698719	-0.698719	-0.698719
PKM	3	5	1	-13.0541	-13.0541	-13.0541	-0.69974	-0.69974	-0.69974
EIF4EBP1	3	5	1	-11.7609	-11.7609	-11.7609	-0.792234	-0.792234	-0.792234
PAK1	3	5	1	-11.6108	-11.6108	-11.6108	-0.802021	-0.802021	-0.802021
CYTL1	3	5	1	-11.5714	-11.5714	-11.5714	-0.701548	-0.701548	-0.701548
SERPINH1	3	5	1	-11.3212	-11.3212	-11.3212	-0.775995	-0.775995	-0.775995
LRRC25	3	5	1	-10.18	-10.18	-10.18	-0.741538	-0.741538	-0.741538
TRAF3IP3	3	5	1	-9.97233	-9.97233	-9.97233	-0.749963	-0.749963	-0.749963
TSNAX	3	5	1	-9.68527	-9.68527	-9.68527	-0.720742	-0.720742	-0.720742
USF2	3	6	1	-5.01946	-5.01946	-5.01946	-0.708161	-0.708161	-0.708161
WDR74	3	7	1	-10.5682	-10.5682	-10.5682	-0.734119	-0.734119	-0.734119
ERV3-1	3	8	1	-24.2702	-24.2702	-24.2702	-1.43784	-1.43784	-1.43784
STAT3	3	8	1	-21.9876	-21.9876	-21.9876	-1.31457	-1.31457	-1.31457
INTS6	3	8	1	-18.2913	-18.2913	-18.2913	-1.27288	-1.27288	-1.27288
FNIP1	3	8	1	-18.1015	-18.1015	-18.1015	-1.26175	-1.26175	-1.26175
DST	3	8	1	-16.086	-16.086	-16.086	-1.19026	-1.19026	-1.19026
LINC00685	3	8	1	-13.9038	-13.9038	-13.9038	-1.01167	-1.01167	-1.01167
SPHK2	3	8	1	-12.2721	-12.2721	-12.2721	-0.826555	-0.826555	-0.826555
RUNX1	3	8	1	-11.7457	-11.7457	-11.7457	-0.954681	-0.954681	-0.954681
AFF4	3	8	1	-11.4976	-11.4976	-11.4976	-0.974681	-0.974681	-0.974681
SMYD4	3	8	1	-11.46	-11.46	-11.46	-0.963462	-0.963462	-0.963462
KCNQ1OT1	3	8	1	-11.3608	-11.3608	-11.3608	-0.925467	-0.925467	-0.925467
KIAA0907	3	8	1	-10.633	-10.633	-10.633	-0.8876	-0.8876	-0.8876
CTA-292E10.6	3	8	1	-10.5944	-10.5944	-10.5944	-0.818164	-0.818164	-0.818164
YIPF4	3	8	1	-9.93633	-9.93633	-9.93633	-0.907631	-0.907631	-0.907631
PRMT9	3	8	1	-9.65726	-9.65726	-9.65726	-0.805621	-0.805621	-0.805621
SLC50A1	3	8	1	-9.37082	-9.37082	-9.37082	-0.866033	-0.866033	-0.866033
CH17-189H20.1	3	8	1	-9.07155	-9.07155	-9.07155	-0.852663	-0.852663	-0.852663
TMEM259	3	8	1	-9.02035	-9.02035	-9.02035	-0.846433	-0.846433	-0.846433
HOOK2	3	8	1	-8.98535	-8.98535	-8.98535	-0.781656	-0.781656	-0.781656
TCOF1	3	8	1	-8.69758	-8.69758	-8.69758	-0.733797	-0.733797	-0.733797
WDFY2	3	8	1	-8.26302	-8.26302	-8.26302	-0.78215	-0.78215	-0.78215
ABHD3	3	8	1	-7.81319	-7.81319	-7.81319	-0.789878	-0.789878	-0.789878
AMD1	3	8	1	-7.62413	-7.62413	-7.62413	-0.789237	-0.789237	-0.789237
CXADR	3	8	1	-7.58298	-7.58298	-7.58298	-0.720809	-0.720809	-0.720809
SNHG15	3	8	1	-7.15571	-7.15571	-7.15571	-0.713194	-0.713194	-0.713194
ILF3-AS1	3	8	1	-7.08574	-7.08574	-7.08574	-0.720503	-0.720503	-0.720503
ABCD4	3	8	1	-7.00162	-7.00162	-7.00162	-0.740949	-0.740949	-0.740949
FNBP1	3	8	1	-6.81738	-6.81738	-6.81738	-0.714637	-0.714637	-0.714637
NFKBIZ	3	8	1	-6.50563	-6.50563	-6.50563	-0.705275	-0.705275	-0.705275
PPP1R10	3	8	1	-6.45719	-6.45719	-6.45719	-0.709592	-0.709592	-0.709592
HMOX1	3	9	1	-8.66846	-8.66846	-8.66846	-1.59984	-1.59984	-1.59984
PLTP	3	9	1	-5.26316	-5.26316	-5.26316	-1.1963	-1.1963	-1.1963
IFI30	3	9	1	-5.02062	-5.02062	-5.02062	-1.21538	-1.21538	-1.21538
CXCL16	3	9	1	-4.68219	-4.68219	-4.68219	-0.926434	-0.926434	-0.926434
LAMP1	3	9	1	-4.33817	-4.33817	-4.33817	-0.929344	-0.929344	-0.929344
APOC4-APOC2	3	9	1	-4.18263	-4.18263	-4.18263	-0.898715	-0.898715	-0.898715
CFD	3	9	1	-4.09417	-4.09417	-4.09417	-1.00806	-1.00806	-1.00806
C10orf54	3	9	1	-4.09179	-4.09179	-4.09179	-0.778157	-0.778157	-0.778157
SOD2	3	9	1	-4.00837	-4.00837	-4.00837	-1.02086	-1.02086	-1.02086
COL9A2	3	9	1	-3.98998	-3.98998	-3.98998	-0.89448	-0.89448	-0.89448
DNAJA1	3	9	1	-3.92042	-3.92042	-3.92042	-0.921933	-0.921933	-0.921933
COMT	3	9	1	-3.53737	-3.53737	-3.53737	-0.903846	-0.903846	-0.903846
KCNMA1	3	9	1	-3.51455	-3.51455	-3.51455	-0.91453	-0.91453	-0.91453
FCGR2A	3	9	1	-3.26794	-3.26794	-3.26794	-0.723334	-0.723334	-0.723334
CREB5	3	9	1	-3.1643	-3.1643	-3.1643	-0.707051	-0.707051	-0.707051
ARIH2OS	3	9	1	-3.1153	-3.1153	-3.1153	-0.713894	-0.713894	-0.713894
DDX24	3	9	1	-3.06316	-3.06316	-3.06316	-0.809206	-0.809206	-0.809206
RNASEK	3	9	1	-2.95427	-2.95427	-2.95427	-0.871466	-0.871466	-0.871466
SQSTM1	3	9	1	-2.90405	-2.90405	-2.90405	-0.822166	-0.822166	-0.822166
ARRDC3	3	9	1	-2.86188	-2.86188	-2.86188	-0.814805	-0.814805	-0.814805
NDRG2	3	9	1	-2.81615	-2.81615	-2.81615	-0.785148	-0.785148	-0.785148
JUND	3	9	1	-2.74399	-2.74399	-2.74399	-0.820999	-0.820999	-0.820999
CLEC9A	3	9	1	-2.71935	-2.71935	-2.71935	-0.751946	-0.751946	-0.751946
ISG15	4	1;2;3;5;6;7;8;9	8	#NAME?	#NAME?	#NAME?	-28.3209	-3.54012	-4.08647
MTRNR2L10	4	1;2;3;5;6;7;8;9	8	#NAME?	#NAME?	#NAME?	-25.0215	-3.12769	-3.82794
MTRNR2L8	4	1;2;3;5;6;7;8;9	8	#NAME?	#NAME?	#NAME?	-22.2317	-2.77897	-3.80736
IFI6	4	1;2;3;5;6;7;8;9	8	#NAME?	#NAME?	#NAME?	-21.115	-2.63937	-3.42041
IFI44L	4	1;2;3;5;6;7;8;9	8	#NAME?	#NAME?	#NAME?	-20.5427	-2.56784	-3.14446
AC009501.4	4	1;2;3;5;6;7;8;9	8	#NAME?	#NAME?	#NAME?	-21.4874	-2.68593	-3.06557
LY6E	4	1;2;3;5;6;7;8;9	8	#NAME?	#NAME?	#NAME?	-18.7603	-2.34504	-2.93226
IFIT3	4	1;2;3;5;6;7;8;9	8	-843.667	-105.458	-305.961	-16.9771	-2.12214	-2.66074
IFITM3	4	1;2;3;5;6;7;8;9	8	-906.596	-113.325	-250.648	-16.4834	-2.06042	-2.85287
IFIT1	4	1;2;3;5;6;7;8;9	8	-720.787	-90.0984	-249.96	-16.6718	-2.08397	-2.37754
MTRNR2L1	4	1;2;3;5;6;7;8;9	8	-670.978	-83.8722	-246.423	-16.7802	-2.09753	-2.70487
MTRNR2L12	4	1;2;3;5;6;7;8;9	8	-557.196	-69.6495	-228.169	-13.5911	-1.69889	-2.35179
XAF1	4	1;2;3;5;6;7;8;9	8	-571.506	-71.4382	-185.353	-14.5009	-1.81262	-2.6759
MX1	4	1;2;3;5;6;7;8;9	8	-563.556	-70.4445	-184.285	-13.9966	-1.74958	-2.10075
TTLL7	4	1;2;3;5;6;7;8;9	8	-454.767	-56.8459	-150.951	-14.0765	-1.75956	-2.19246
SBF2	4	1;2;3;5;6;7;8;9	8	-426.608	-53.326	-149.451	-13.1175	-1.63969	-2.54787
GMFB	4	1;2;3;5;6;7;8;9	8	-482.364	-60.2955	-149.409	-14.0138	-1.75172	-2.08992
TIPIN	4	1;2;3;5;6;7;8;9	8	-525.322	-65.6653	-149.031	-13.4841	-1.68552	-1.94556
MTRNR2L3	4	1;2;3;5;6;7;8;9	8	-358.169	-44.7711	-126.096	-12.42	-1.55251	-1.77732
IRF7	4	1;2;3;5;6;7;8;9	8	-385.929	-48.2411	-123.504	-11.9601	-1.49501	-1.8188
CXCL14	4	1;2;3;5;6;7;8;9	8	-400.32	-50.04	-119.088	-12.7364	-1.59205	-1.88962
ZNF843	4	1;2;3;5;6;7;8;9	8	-323.934	-40.4918	-117.671	-11.8598	-1.48247	-1.79064
TYW5	4	1;2;3;5;6;7;8;9	8	-334.483	-41.8104	-110.586	-12.7748	-1.59685	-2.10237
GPR85	4	1;2;3;5;6;7;8;9	8	-434.502	-54.3128	-107.433	-14.9037	-1.86297	-2.54509
ZNF302	4	1;2;3;5;6;7;8;9	8	-385.235	-48.1544	-102.196	-12.6988	-1.58735	-2.07737
CTD-2090I13.1	4	1;2;3;5;6;7;8;9	8	-340.59	-42.5737	-98.3843	-12.0414	-1.50518	-1.67405
SIGLEC1	4	1;2;3;5;6;7;8;9	8	-252.409	-31.5511	-89.098	-9.36953	-1.17119	-1.28873
NACA2	4	1;2;3;5;6;7;8;9	8	-360.597	-45.0746	-117.689	-10.7754	-1.34693	-1.58882
NHSL2	4	1;2;3;5;6;7;8;9	8	-375.857	-46.9821	-123.262	-11.4848	-1.4356	-1.80657
MX2	4	1;2;3;5;6;7;8;9	8	-253.398	-31.6748	-81.713	-10.4383	-1.30478	-1.55343
S1PR3	4	1;2;3;5;6;7;8;9	8	-247.444	-30.9305	-77.1094	-10.305	-1.28812	-1.60171
ANXA2	4	1;2;3;5;6;7;8;9	8	-240.738	-30.0923	-69.225	-10.1933	-1.27416	-1.71209
OAS1	4	1;2;3;5;6;7;8;9	8	-236.58	-29.5724	-65.9776	-9.06547	-1.13318	-1.37629
OAS2	4	1;2;3;5;6;7;8;9	8	-194.762	-24.3452	-62.957	-9.14911	-1.14364	-1.30402
IFITM1	4	1;2;3;5;6;7;8;9	8	-188.634	-23.5793	-60.0185	-7.96746	-0.995933	-1.16303
GREM1	4	1;2;3;5;6;7;8;9	8	-235.693	-29.4617	-58.0881	-10.8793	-1.35991	-1.70927
PARP9	4	1;2;3;5;6;7;8;9	8	-230.624	-28.8279	-53.8207	-9.96046	-1.24506	-1.74721
LCMT2	4	1;2;3;5;6;7;8;9	8	-164.838	-20.6047	-49.9545	-8.08162	-1.0102	-1.25837
ATXN8OS	4	1;2;3;5;6;7;8;9	8	-196.233	-24.5291	-43.7096	-9.08378	-1.13547	-1.36416
BST2	4	1;2;3;5;6;7;8;9	8	-265.29	-33.1613	-77.6832	-8.68443	-1.08555	-1.89195
TNFSF13B	4	1;2;3;5;6;7;8;9	8	-159.982	-19.9977	-37.5279	-8.83732	-1.10467	-1.68345
CTD-2246P4.1	4	1;2;3;5;6;7;8	7	-305.365	-43.6236	-114.962	-9.99153	-1.42736	-1.58639
IFIT2	4	1;2;3;5;7;8;9	7	-288.432	-41.2045	-94.566	-9.71029	-1.38718	-1.64406
OAS3	4	1;2;3;5;6;7;8	7	-246.913	-35.2734	-81.4031	-9.16667	-1.30952	-1.50398
EIF2AK2	4	1;2;3;5;6;7;8	7	-274.276	-39.1823	-80.9719	-9.17606	-1.31087	-1.59787
KCNJ3	4	1;2;3;5;6;7;8	7	-235.854	-33.6934	-73.0897	-8.97537	-1.2822	-1.47629
LGALS3BP	4	1;2;3;5;6;7;8	7	-262.507	-37.501	-69.4689	-9.04572	-1.29225	-1.60046
TEX26-AS1	4	1;3;5;6;7;8;9	7	-158.159	-22.5941	-60.5824	-7.66142	-1.09449	-1.22016
FOXP1	4	1;2;3;5;6;7;8	7	-249.252	-35.6074	-62.2164	-9.67704	-1.38243	-1.95792
DRAXIN	4	1;3;5;6;7;8;9	7	-136.953	-19.5648	-55.0937	-7.50007	-1.07144	-1.13938
SLC35E3	4	1;3;5;6;7;8;9	7	-170.797	-24.3995	-54.7417	-8.96203	-1.28029	-1.68872
TPT1-AS1	4	1;3;5;6;7;8;9	7	-149.939	-21.4199	-52.6901	-8.12617	-1.16088	-1.43108
IFI44	4	1;2;3;5;6;7;8	7	-192.52	-27.5028	-51.8589	-8.23039	-1.17577	-1.40492
RABGAP1L	4	1;2;3;5;6;7;8	7	-177.172	-25.3103	-51.4715	-7.94134	-1.13448	-1.47631
RPL10L	4	1;2;3;5;6;7;8	7	-177.424	-25.3463	-50.9337	-7.22174	-1.03168	-1.15887
H3F3C	4	1;2;3;5;6;7;8	7	-150.424	-21.4891	-47.0131	-6.78913	-0.969876	-1.14271
DDX19A	4	1;3;5;6;7;8;9	7	-141.97	-20.2815	-45.4334	-8.15239	-1.16463	-1.42811
UBE2L6	4	1;2;3;5;6;7;9	7	-225.383	-32.1976	-58.7063	-8.25473	-1.17925	-1.77087
DUSP18	4	1;3;5;6;7;8;9	7	-143.758	-20.5368	-41.0157	-8.17503	-1.16786	-1.43113
HMGCL	4	1;3;5;6;7;8;9	7	-138.47	-19.7815	-40.8483	-7.73197	-1.10457	-1.43349
GPM6A	4	1;3;5;6;7;8;9	7	-111.179	-15.8826	-39.4955	-6.15624	-0.879462	-1.01911
CTD-2292M16.8	4	1;3;5;6;7;8;9	7	-100.295	-14.3278	-39.4367	-6.04513	-0.86359	-0.975681
ACE	4	1;3;5;6;7;8;9	7	-107.687	-15.3838	-38.7326	-6.41205	-0.916007	-1.00565
ABHD1	4	1;3;5;6;7;8;9	7	-110.615	-15.8021	-34.3922	-6.77629	-0.968041	-1.13725
DDX51	4	1;3;5;6;7;8;9	7	-100.409	-14.3441	-33.8599	-6.60957	-0.944224	-1.17261
SHISA5	4	1;3;5;6;7;8;9	7	-118.255	-16.8935	-33.4371	-7.07753	-1.01108	-1.35302
FCGR3B	4	1;3;5;6;7;8;9	7	-103.565	-14.795	-33.127	-6.86422	-0.980603	-1.10238
SP110	4	1;3;5;6;7;8;9	7	-133.591	-19.0845	-34.1586	-8.1504	-1.16434	-1.63577
UBN2	4	1;3;5;6;7;8;9	7	-86.9564	-12.4223	-25.8141	-6.5011	-0.928729	-1.13745
HLA-G	4	1;3;5;6;7;8;9	7	-88.3062	-12.6152	-24.8983	-6.5056	-0.929372	-1.22607
ANKRD22	4	1;3;5;6;7;8;9	7	-76.7382	-10.9626	-18.5494	-6.08388	-0.869125	-1.09407
MT2A	4	1;2;3;6;7;8	6	-226.28	-37.7133	-73.0868	-7.71634	-1.28606	-1.53812
PLAC8	4	1;2;5;6;7;8	6	-232.176	-38.696	-73.2907	-7.84024	-1.30671	-2.10895
SAMD9L	4	1;3;5;6;7;8	6	-162.737	-27.1228	-56.1061	-7.30797	-1.218	-1.39662
GAN	4	1;3;5;6;7;8	6	-141.952	-23.6586	-51.04	-7.09096	-1.18183	-1.39655
RSAD2	4	1;3;5;6;7;8	6	-126.742	-21.1236	-50.8141	-5.52279	-0.920465	-1.04945
NPFFR1	4	1;3;5;6;7;8	6	-125.751	-20.9585	-49.9191	-5.90898	-0.984829	-1.04834
SYTL4	4	1;3;5;6;7;8	6	-130.226	-21.7043	-49.2303	-5.79394	-0.965656	-1.06705
KCTD21-AS1	4	1;3;5;6;7;8	6	-130.726	-21.7877	-46.2691	-6.09092	-1.01515	-1.09265
MTRNR2L11	4	1;3;5;6;7;8	6	-105.52	-17.5867	-45.8991	-5.01435	-0.835725	-0.95776
SOX6	4	1;3;5;6;7;8	6	-108.836	-18.1393	-43.0618	-5.04998	-0.841663	-0.933096
SCNN1A	4	1;3;5;6;7;8	6	-104.204	-17.3674	-42.8585	-5.53661	-0.922769	-1.02761
CTD-3076O17.2	4	1;3;5;6;7;8	6	-110.865	-18.4775	-41.2018	-5.39926	-0.899877	-0.964909
SAG	4	1;3;5;6;7;8	6	-107.404	-17.9007	-41.0239	-5.32167	-0.886945	-0.956989
SPP1	4	1;2;3;7;8;9	6	-179.203	-29.8672	-55.4202	-5.68437	-0.947395	-1.36901
EPSTI1	4	1;2;3;5;6;8	6	-133.685	-22.2809	-39.3855	-5.69436	-0.949061	-1.2034
POTEE	4	1;3;5;6;7;8	6	-104.773	-17.4621	-38.5739	-4.9728	-0.8288	-0.963862
KREMEN1	4	1;3;5;6;7;8	6	-92.5843	-15.4307	-38.5146	-5.17981	-0.863301	-0.943776
FKBP1C	4	1;3;5;6;7;8	6	-97.4049	-16.2342	-38.0356	-5.31905	-0.886508	-0.957624
SLC26A2	4	1;3;5;6;7;8	6	-94.0776	-15.6796	-36.211	-5.56831	-0.928051	-1.05998
CTA-212A2.4	4	1;3;5;6;7;8	6	-100.158	-16.693	-35.7412	-5.31566	-0.885943	-0.986369
WDR12	4	1;3;5;6;7;8	6	-112.013	-18.6688	-34.7171	-6.16613	-1.02769	-1.23564
MPV17L	4	1;3;5;6;7;8	6	-92.3103	-15.385	-34.0398	-5.68854	-0.94809	-1.12751
HDDC3	4	1;3;5;6;7;8	6	-97.0997	-16.1833	-29.7289	-5.91315	-0.985526	-1.27687
FBXL2	4	1;3;5;6;7;8	6	-83.3051	-13.8842	-28.838	-4.72352	-0.787253	-0.91536
SENP8	4	1;3;5;6;7;8	6	-86.5156	-14.4193	-28.6782	-4.88476	-0.814126	-0.869092
SIDT2	4	1;3;5;7;8;9	6	-76.7386	-12.7898	-28.3544	-5.30587	-0.884311	-0.991206
DOCK7	4	1;3;5;6;7;8	6	-94.4671	-15.7445	-27.6935	-5.88391	-0.980651	-1.12271
STAG2	4	1;3;5;6;7;8	6	-102.669	-17.1114	-27.2062	-5.76499	-0.960831	-1.10898
NMNAT1	4	1;3;5;6;7;8	6	-92.0391	-15.3398	-26.7503	-5.68663	-0.947772	-1.11784
SLC16A1-AS1	4	1;3;5;6;7;8	6	-84.808	-14.1347	-25.3698	-5.58517	-0.930861	-1.18375
ZNF677	4	1;3;5;6;7;8	6	-74.622	-12.437	-22.8695	-5.05109	-0.841848	-0.994596
ADAT1	4	1;3;5;6;7;8	6	-69.1332	-11.5222	-22.0045	-4.84588	-0.807646	-0.920264
B2M	4	1;2;3;5;6	5	-730.932	-146.186	-218.201	-5.37466	-1.07493	-1.32193
APOE	4	1;2;3;5;6	5	-297.213	-59.4426	-72.2966	-5.22172	-1.04434	-1.45476
PARP14	4	1;3;5;6;8	5	-152.719	-30.5437	-40.8882	-6.10687	-1.22137	-1.71633
TSIX	4	1;3;5;7;8	5	-97.6252	-19.525	-34.9849	-5.04411	-1.00882	-1.13075
HILPDA	4	1;5;6;7;8	5	-85.2415	-17.0483	-31.0184	-5.02711	-1.00542	-1.09368
IFI35	4	1;3;5;6;9	5	-71.4356	-14.2871	-28.3619	-4.67496	-0.934993	-0.978016
TRIM69	4	1;3;5;7;8	5	-80.5509	-16.1102	-27.961	-4.50185	-0.90037	-1.10381
CTA-212A2.3	4	1;5;6;7;8	5	-66.8975	-13.3795	-27.7003	-3.89593	-0.779186	-0.817822
GRHL1	4	1;5;6;8;9	5	-58.27	-11.654	-26.1444	-3.81508	-0.763016	-0.812245
CMPK2	4	1;3;5;6;8	5	-67.0402	-13.408	-26.0244	-4.07939	-0.815878	-0.862935
ZC3H7B	4	1;3;5;7;8	5	-74.9226	-14.9845	-24.4481	-4.37842	-0.875683	-1.05295
CTD-3222D19.12	4	1;3;5;6;8	5	-69.5015	-13.9003	-24.2142	-3.81613	-0.763226	-0.848371
HERC5	4	1;3;5;7;8	5	-70.6068	-14.1214	-24.1866	-4.09106	-0.818213	-0.896754
CTD-2013N17.7	4	1;3;5;7;8	5	-68.1334	-13.6267	-24.1854	-3.54956	-0.709913	-0.717083
TTC7B	4	1;5;7;8;9	5	-65.9589	-13.1918	-22.8477	-4.01083	-0.802166	-0.898225
RSBN1L	4	1;3;5;7;8	5	-93.6769	-18.7354	-25.5519	-4.94394	-0.988788	-1.5381
STAT1	4	1;3;5;6;8	5	-58.8794	-11.7759	-17.3734	-4.15249	-0.830497	-0.957126
P3H1	4	1;5;6;7;8	5	-52.0403	-10.4081	-17.0904	-3.88569	-0.777137	-0.96383
IFITM2	4	3;5;6;7;9	5	-105.687	-21.1375	-53.4244	-5.13374	-1.02675	-1.53629
SERPING1	4	3;5;6;8;9	5	-39.4775	-7.89551	-11.5497	-4.1036	-0.82072	-1.08686
NUPR1	4	3;5;6;7;9	5	-66.2163	-13.2433	-27.0015	-4.82828	-0.965656	-1.24809
CTD-2199O4.1	4	1;5;7;8	4	-75.2133	-18.8033	-38.4657	-3.11537	-0.778843	-0.821282
MTRNR2L6	4	1;5;7;8	4	-73.0994	-18.2748	-36.9702	-3.22554	-0.806384	-0.86742
HELZ2	4	1;5;7;8	4	-75.6051	-18.9013	-36.1941	-3.38625	-0.846562	-0.872023
HIST2H2AA3	4	1;5;7;8	4	-67.2234	-16.8058	-32.3019	-3.29552	-0.823881	-0.930619
EXTL3-AS1	4	1;5;6;9	4	-53.1601	-13.29	-30.6505	-2.93194	-0.732985	-0.741724
HSPA4L	4	1;5;7;8	4	-65.1972	-16.2993	-28.9544	-3.39467	-0.848667	-0.892272
SLC51A	4	1;3;5;8	4	-63.1573	-15.7893	-27.3844	-3.20963	-0.802408	-0.817436
SSTR2	4	1;5;7;8	4	-58.9382	-14.7346	-23.0311	-3.11053	-0.777633	-0.840769
HERC6	4	1;5;6;8	4	-45.7027	-11.4257	-22.1893	-2.90489	-0.726222	-0.745887
ORAI2	4	1;6;7;8	4	-40.1867	-10.0467	-20.0434	-3.01604	-0.754011	-0.807905
CLEC2D	4	1;3;5;8	4	-83.0673	-20.7668	-29.4335	-4.36407	-1.09102	-1.45475
RSPH3	4	1;5;6;8	4	-48.7387	-12.1847	-19.3712	-3.17705	-0.794262	-0.889011
ODF3B	4	1;3;5;8	4	-49.4541	-12.3635	-17.935	-3.13574	-0.783936	-0.921169
ZNF90	4	2;3;7;9	4	-114.794	-28.6985	-63.1776	-3.93743	-0.984359	-1.12378
APOC1	4	2;5;6;7	4	-153.973	-38.4932	-53.7456	-5.06976	-1.26744	-1.77813
LDHA	4	2;5;6;7	4	-90.7168	-22.6792	-38.4399	-3.5758	-0.893951	-0.996952
RNF213	4	3;5;6;8	4	-78.6893	-19.6723	-28.6484	-4.30209	-1.07552	-1.539
GTF2H5	4	3;5;6;7	4	-50.8798	-12.72	-19.2963	-3.49076	-0.87269	-1.05424
CD163	4	3;5;6;8	4	-57.3162	-14.3291	-24.3835	-4.12122	-1.03031	-1.22707
CARD16	4	3;5;6;7	4	-73.8108	-18.4527	-38.6198	-4.01831	-1.00458	-1.51809
PNPT1	4	3;5;6;8	4	-39.433	-9.85824	-14.8447	-3.42098	-0.855244	-1.14319
KIAA1715	4	3;5;6;8	4	-34.5887	-8.64717	-12.4923	-3.16833	-0.792081	-0.859015
HLA-A	4	5;6;8;9	4	-89.3833	-22.3458	-41.524	-3.5159	-0.878975	-0.996574
CHI3L1	4	5;6;7;8	4	-69.9508	-17.4877	-36.941	-4.46046	-1.11512	-1.52667
MT1X	4	5;6;7;9	4	-48.5202	-12.13	-19.5272	-4.28064	-1.07016	-1.21766
LDLR	4	1;3;8	3	-63.3936	-21.1312	-35.8811	-2.83004	-0.943346	-0.9717
PCSK7	4	1;6;8	3	-73.9254	-24.6418	-35.655	-3.57409	-1.19136	-1.86181
SIGLEC15	4	1;5;6	3	-47.268	-15.756	-31.2106	-2.17799	-0.725997	-0.750491
LMNA	4	1;6;9	3	-36.1356	-12.0452	-27.8455	-2.19943	-0.733142	-0.775561
ZNF556	4	1;5;8	3	-44.6789	-14.893	-22.9631	-2.40276	-0.800919	-0.827747
BRCA1	4	1;5;8	3	-44.9897	-14.9966	-22.4058	-2.24783	-0.749278	-0.775807
MTO1	4	1;5;8	3	-41.1047	-13.7016	-21.4692	-2.45122	-0.817074	-0.898325
MSI2	4	1;6;8	3	-35.7248	-11.9083	-20.7744	-2.5542	-0.851399	-0.954486
OPA3	4	1;6;8	3	-30.692	-10.2307	-20.082	-2.224	-0.741333	-0.754302
ZNF445	4	1;5;8	3	-42.1487	-14.0496	-18.433	-2.52334	-0.841112	-0.97937
ZNF605	4	1;7;8	3	-40.4208	-13.4736	-16.7082	-2.45632	-0.818773	-1.02463
AP1M1	4	1;5;8	3	-32.7146	-10.9049	-16.2337	-2.27379	-0.757929	-0.855372
FAM215B	4	1;3;8	3	-55.8711	-18.6237	-23.4574	-3.07222	-1.02407	-1.39298
NBEAL1	4	2;3;9	3	-124.66	-41.5534	-83.892	-2.94438	-0.981459	-1.13254
HLA-DRB5	4	2;6;9	3	-59.7216	-19.9072	-44.043	-2.6772	-0.892399	-1.09292
C4orf3	4	2;5;7	3	-85.4839	-28.4946	-38.2781	-2.74801	-0.916002	-1.01739
SNX3	4	2;5;6	3	-63.2723	-21.0908	-37.034	-2.31406	-0.771352	-0.835034
UQCRHL	4	2;5;9	3	-42.0899	-14.03	-27.215	-2.63446	-0.878155	-1.04941
BEST1	4	3;5;9	3	-44.6974	-14.8991	-29.4399	-2.88365	-0.961217	-1.16617
PSMB9	4	3;5;6	3	-67.8513	-22.6171	-40.9429	-3.48819	-1.16273	-1.5303
LY96	4	3;5;9	3	-35.0031	-11.6677	-16.559	-2.50513	-0.835044	-0.930248
PLSCR1	4	3;5;8	3	-43.407	-14.469	-15.8578	-2.56694	-0.855646	-1.04644
NOTCH2NL	4	3;5;8	3	-38.9027	-12.9676	-14.8004	-2.65027	-0.883423	-1.00135
HAMP	4	5;6;7	3	-71.1173	-23.7058	-43.955	-3.6616	-1.22053	-1.7897
ZC3HAV1	4	5;6;8	3	-37.6899	-12.5633	-21.3004	-2.97072	-0.990239	-1.1623
CTD-2095E4.5	4	5;6;8	3	-34.3871	-11.4624	-19.3063	-2.68547	-0.895155	-1.02747
SCPEP1	4	5;6;8	3	-33.1503	-11.0501	-16.7281	-2.46064	-0.820212	-0.860335
MARCH1	4	5;6;8	3	-35.9029	-11.9676	-15.0724	-2.63092	-0.876973	-1.02187
GPR82	4	5;6;8	3	-28.4535	-9.4845	-14.5595	-2.68999	-0.896664	-0.953896
PCBD1	4	5;6;7	3	-29.4119	-9.80395	-13.4692	-2.38876	-0.796252	-0.857247
KIF1C	4	5;7;8	3	-29.3119	-9.77063	-11.4546	-2.20927	-0.736425	-0.789259
TTPAL	4	5;6;8	3	-21.296	-7.09865	-9.9699	-2.18261	-0.727538	-0.747237
SAMD9	4	5;8;9	3	-20.787	-6.929	-9.63551	-2.65923	-0.886411	-1.05433
ANKRD42	4	5;6;8	3	-20.6383	-6.87944	-8.9895	-2.09735	-0.699116	-0.703012
TAF8	4	5;6;8	3	-21.3596	-7.11985	-8.04112	-2.39556	-0.79852	-0.902653
SOD2	4	6;7;9	3	-21.2085	-7.06951	-11.7808	-2.64415	-0.881384	-1.14266
CBWD1	4	6;7;8	3	-27.2916	-9.09721	-13.1973	-2.46273	-0.820909	-1.06171
ZBP1	4	1;5	2	-44.5774	-22.2887	-31.7004	-1.44065	-0.720326	-0.736636
GLB1L2	4	1;5	2	-49.4947	-24.7473	-31.0914	-1.60181	-0.800903	-0.847727
IFI27	4	1;3	2	-42.0566	-21.0283	-22.7664	-1.72897	-0.864486	-0.951778
CHMP5	4	2;3	2	-36.1498	-18.0749	-23.4558	-1.46599	-0.732997	-0.762763
CCR1	4	3;8	2	-26.7866	-13.3933	-14.5785	-1.75881	-0.879406	-0.948314
ARIH1	4	3;8	2	-22.9461	-11.473	-13.8183	-1.69833	-0.849163	-0.853665
TRIM22	4	3;8	2	-26.9157	-13.4579	-13.4735	-1.84212	-0.921059	-1.05126
ADAR	4	3;8	2	-34.704	-17.352	-22.9668	-2.15717	-1.07858	-1.42637
DTX3L	4	3;5	2	-20.5081	-10.2541	-10.9408	-1.49276	-0.74638	-0.748684
CYP20A1	4	3;8	2	-21.3696	-10.6848	-12.0727	-1.76703	-0.883513	-1.05382
MS4A6A	4	5;6	2	-70.811	-35.4055	-61.6321	-2.64047	-1.32024	-1.76772
PSME2	4	5;6	2	-51.6111	-25.8056	-41.5917	-2.43706	-1.21853	-1.4012
SERF2	4	5;6	2	-53.5761	-26.788	-39.6701	-1.57831	-0.789155	-0.818391
C1orf162	4	5;6	2	-49.073	-24.5365	-36.7889	-2.39054	-1.19527	-1.30503
CLEC2B	4	5;6	2	-37.1969	-18.5984	-30.8946	-2.27737	-1.13869	-1.3728
NPC2	4	5;6	2	-44.4409	-22.2205	-30.1968	-1.65645	-0.828226	-0.845859
PPA1	4	5;6	2	-40.5982	-20.2991	-29.704	-2.5199	-1.25995	-1.30377
FAM26F	4	5;6	2	-36.0899	-18.045	-29.648	-2.06797	-1.03398	-1.24416
RASSF4	4	5;8	2	-37.6696	-18.8348	-26.0545	-2.02333	-1.01167	-1.1256
RBM6	4	5;8	2	-76.5235	-38.2617	-50.7642	-3.32148	-1.66074	-2.17641
ANP32A	4	5;6	2	-29.3216	-14.6608	-23.8109	-1.7021	-0.851052	-1.00711
GPNMB	4	5;9	2	-22.9904	-11.4952	-19.1191	-1.90797	-0.953987	-0.962232
AP000476.1	4	5;8	2	-30.2368	-15.1184	-15.6772	-2.05555	-1.02777	-1.10293
TRMT10B	4	5;8	2	-27.1197	-13.5599	-14.0747	-2.04052	-1.02026	-1.09316
PRELID1	4	5;6	2	-19.8544	-9.92721	-13.5482	-1.5365	-0.768248	-0.777475
GABPB1-AS1	4	5;8	2	-46.9207	-23.4603	-33.5557	-2.66186	-1.33093	-1.81581
GIMAP1	4	5;9	2	-16.2103	-8.10516	-12.6576	-1.85416	-0.927078	-1.00001
MT1F	4	5;6	2	-17.4344	-8.71719	-12.6472	-1.47444	-0.737218	-0.769537
GLRX	4	5;9	2	-16.2393	-8.11965	-12.5806	-1.62484	-0.812418	-0.891399
CCBE1	4	5;9	2	-15.2202	-7.61012	-12.2754	-1.4679	-0.733951	-0.740497
SRGAP3	4	5;8	2	-21.1139	-10.557	-12.1588	-1.73095	-0.865475	-0.869183
SPG7	4	5;8	2	-27.3922	-13.6961	-15.5009	-2.05002	-1.02501	-1.20166
BISPR	4	5;9	2	-15.7175	-7.85875	-11.7983	-1.73778	-0.86889	-0.940065
DOCK5	4	5;8	2	-20.1859	-10.0929	-11.4306	-1.55313	-0.776565	-0.782414
AP1G2	4	5;8	2	-18.3088	-9.15441	-11.3324	-1.58473	-0.792364	-0.825435
STAT2	4	5;8	2	-20.0026	-10.0013	-11.1441	-1.69666	-0.848331	-0.867994
HEMK1	4	5;8	2	-25.8085	-12.9042	-14.9769	-1.85045	-0.925223	-1.02318
HIST2H2AA4	4	5;9	2	-13.1896	-6.59482	-9.78088	-1.54375	-0.771877	-0.834107
ZNF347	4	5;8	2	-17.1211	-8.56057	-9.71203	-1.42382	-0.71191	-0.722862
ABRACL	4	5;6	2	-13.7643	-6.88214	-9.59733	-1.43763	-0.718814	-0.734759
PIGBOS1	4	5;6	2	-13.9223	-6.96117	-9.53304	-1.52309	-0.761543	-0.770973
DNASE1	4	5;8	2	-17.0272	-8.51361	-9.46938	-1.45516	-0.727581	-0.728857
RICTOR	4	5;8	2	-20.6202	-10.3101	-11.1819	-1.7551	-0.877552	-0.993444
HSD17B7	4	5;8	2	-20.4367	-10.2184	-11.0167	-1.74882	-0.874411	-0.985186
STAG3	4	5;8	2	-19.6239	-9.81195	-10.2235	-1.58712	-0.793558	-0.850492
CDK10	4	5;8	2	-18.2559	-9.12794	-9.18024	-1.61399	-0.806993	-0.865119
PIN4	4	5;6	2	-12.8582	-6.4291	-8.82036	-1.42165	-0.710826	-0.722964
RAC2	4	5;7	2	-18.9979	-9.49896	-10.1817	-1.42644	-0.713218	-0.729928
SPATS2	4	5;8	2	-16.2947	-8.14736	-8.68565	-1.46118	-0.730591	-0.746187
PEX26	4	5;8	2	-17.3066	-8.65332	-8.77254	-1.51586	-0.757932	-0.809767
ERAP2	4	5;8	2	-15.1892	-7.5946	-8.53409	-1.44849	-0.724245	-0.726256
AC023590.1	4	6;8	2	-17.4406	-8.72031	-11.1631	-1.80343	-0.901716	-0.902605
SLC11A2	4	6;8	2	-14.6888	-7.34442	-8.42457	-1.81536	-0.90768	-0.94522
RPAP2	4	8;9	2	-16.2364	-8.11822	-12.9201	-1.94231	-0.971156	-0.972875
TYMP	4	8;9	2	-19.5389	-9.76947	-12.7347	-2.10497	-1.05248	-1.28332
ZNF281	4	8;9	2	-12.3086	-6.15428	-9.35849	-1.67662	-0.83831	-0.864744
ARSG	4	8;9	2	-12.1987	-6.09934	-9.06566	-1.74452	-0.87226	-0.918069
DOCK11	4	8;9	2	-11.2344	-5.61719	-8.01193	-1.77454	-0.887269	-0.955801
STAT6	4	8;9	2	-11.349	-5.67448	-6.61741	-2.00712	-1.00356	-1.23248
KB-1125A3.12	4	1	1	-24.5255	-24.5255	-24.5255	-0.71036	-0.71036	-0.71036
YIPF5	4	3	1	-8.53504	-8.53504	-8.53504	-0.701538	-0.701538	-0.701538
GIMAP4	4	5	1	-35.5728	-35.5728	-35.5728	-1.30966	-1.30966	-1.30966
SCIN	4	5	1	-26.8089	-26.8089	-26.8089	-1.10238	-1.10238	-1.10238
NINJ1	4	5	1	-22.5091	-22.5091	-22.5091	-0.95528	-0.95528	-0.95528
CASP1	4	5	1	-21.3122	-21.3122	-21.3122	-0.990683	-0.990683	-0.990683
ARL2	4	5	1	-21.0477	-21.0477	-21.0477	-1.0607	-1.0607	-1.0607
TNFSF10	4	5	1	-20.5798	-20.5798	-20.5798	-1.12381	-1.12381	-1.12381
LAP3	4	5	1	-20.5534	-20.5534	-20.5534	-0.936419	-0.936419	-0.936419
PSMB8	4	5	1	-19.1769	-19.1769	-19.1769	-0.994717	-0.994717	-0.994717
SAMHD1	4	5	1	-18.6068	-18.6068	-18.6068	-0.996678	-0.996678	-0.996678
AP006222.2	4	5	1	-18.2337	-18.2337	-18.2337	-1.04611	-1.04611	-1.04611
NUDT14	4	5	1	-16.8303	-16.8303	-16.8303	-0.881785	-0.881785	-0.881785
SMCO4	4	5	1	-16.6996	-16.6996	-16.6996	-0.966469	-0.966469	-0.966469
C1orf228	4	5	1	-16.4866	-16.4866	-16.4866	-0.975833	-0.975833	-0.975833
TMEM150B	4	5	1	-16.1249	-16.1249	-16.1249	-0.77386	-0.77386	-0.77386
TNFAIP8L2	4	5	1	-16.0552	-16.0552	-16.0552	-0.904447	-0.904447	-0.904447
GTF3A	4	5	1	-16.015	-16.015	-16.015	-0.837117	-0.837117	-0.837117
TRAPPC1	4	5	1	-15.8901	-15.8901	-15.8901	-0.825287	-0.825287	-0.825287
IRF8	4	5	1	-15.6023	-15.6023	-15.6023	-0.87603	-0.87603	-0.87603
CDK2AP2	4	5	1	-15.4082	-15.4082	-15.4082	-0.90047	-0.90047	-0.90047
EIF4EBP1	4	5	1	-15.282	-15.282	-15.282	-0.944901	-0.944901	-0.944901
GJC1	4	5	1	-14.5856	-14.5856	-14.5856	-0.768244	-0.768244	-0.768244
C11orf1	4	5	1	-14.358	-14.358	-14.358	-0.927341	-0.927341	-0.927341
LAMTOR2	4	5	1	-13.2512	-13.2512	-13.2512	-0.741782	-0.741782	-0.741782
GIMAP7	4	5	1	-13.0876	-13.0876	-13.0876	-0.883922	-0.883922	-0.883922
ANAPC16	4	5	1	-13.0165	-13.0165	-13.0165	-0.709083	-0.709083	-0.709083
ZNF517	4	5	1	-13.0008	-13.0008	-13.0008	-0.701685	-0.701685	-0.701685
PSMB8-AS1	4	5	1	-12.8849	-12.8849	-12.8849	-0.867013	-0.867013	-0.867013
FAAP24	4	5	1	-12.7033	-12.7033	-12.7033	-0.699457	-0.699457	-0.699457
ISCU	4	5	1	-12.6538	-12.6538	-12.6538	-0.725241	-0.725241	-0.725241
MIR210HG	4	5	1	-12.6472	-12.6472	-12.6472	-0.778462	-0.778462	-0.778462
PLEKHD1	4	5	1	-12.3952	-12.3952	-12.3952	-0.705328	-0.705328	-0.705328
C17orf89	4	5	1	-12.1786	-12.1786	-12.1786	-0.798265	-0.798265	-0.798265
A1BG	4	5	1	-12.1582	-12.1582	-12.1582	-0.825269	-0.825269	-0.825269
LINC00116	4	5	1	-12.0261	-12.0261	-12.0261	-0.828564	-0.828564	-0.828564
DHRS3	4	5	1	-11.2869	-11.2869	-11.2869	-0.772875	-0.772875	-0.772875
NMI	4	5	1	-11.2141	-11.2141	-11.2141	-0.793525	-0.793525	-0.793525
MRPL42	4	5	1	-11.1023	-11.1023	-11.1023	-0.809981	-0.809981	-0.809981
LINC00330	4	5	1	-11.0788	-11.0788	-11.0788	-0.693413	-0.693413	-0.693413
ASB8	4	5	1	-11.0239	-11.0239	-11.0239	-0.807948	-0.807948	-0.807948
TIFA	4	5	1	-11.0105	-11.0105	-11.0105	-0.760509	-0.760509	-0.760509
RBFOX3	4	5	1	-10.9576	-10.9576	-10.9576	-0.701577	-0.701577	-0.701577
GAS7	4	5	1	-10.8529	-10.8529	-10.8529	-0.693579	-0.693579	-0.693579
BTN3A2	4	5	1	-10.5751	-10.5751	-10.5751	-0.793122	-0.793122	-0.793122
CARD8	4	5	1	-10.0806	-10.0806	-10.0806	-0.781673	-0.781673	-0.781673
PAK1	4	5	1	-9.99276	-9.99276	-9.99276	-0.774507	-0.774507	-0.774507
CASP4	4	5	1	-9.68509	-9.68509	-9.68509	-0.747369	-0.747369	-0.747369
MRPL17	4	5	1	-9.32608	-9.32608	-9.32608	-0.719565	-0.719565	-0.719565
C16orf13	4	5	1	-9.16526	-9.16526	-9.16526	-0.708557	-0.708557	-0.708557
GIMAP2	4	5	1	-9.14953	-9.14953	-9.14953	-0.703141	-0.703141	-0.703141
GPRC5C	4	5	1	-9.00626	-9.00626	-9.00626	-0.696697	-0.696697	-0.696697
FO538757.2	4	5	1	-8.87575	-8.87575	-8.87575	-0.706776	-0.706776	-0.706776
TRIM14	4	5	1	-8.68331	-8.68331	-8.68331	-0.702883	-0.702883	-0.702883
ITIH5	4	6	1	-6.59632	-6.59632	-6.59632	-0.771596	-0.771596	-0.771596
RAMP2-AS1	4	6	1	-6.00963	-6.00963	-6.00963	-0.706636	-0.706636	-0.706636
IFIT5	4	6	1	-5.3579	-5.3579	-5.3579	-0.715559	-0.715559	-0.715559
IRF1	4	6	1	-4.77222	-4.77222	-4.77222	-0.792064	-0.792064	-0.792064
MT1E	4	6	1	-4.46788	-4.46788	-4.46788	-0.790742	-0.790742	-0.790742
LACTB	4	6	1	-4.45419	-4.45419	-4.45419	-0.767781	-0.767781	-0.767781
TAP1	4	6	1	-4.33382	-4.33382	-4.33382	-0.734119	-0.734119	-0.734119
APOPT1	4	6	1	-4.27255	-4.27255	-4.27255	-0.71992	-0.71992	-0.71992
PTEN	4	6	1	-3.97053	-3.97053	-3.97053	-0.722022	-0.722022	-0.722022
DOCK8	4	8	1	-22.4811	-22.4811	-22.4811	-1.25888	-1.25888	-1.25888
C19orf66	4	8	1	-18.7787	-18.7787	-18.7787	-1.32709	-1.32709	-1.32709
NHLRC3	4	8	1	-17.274	-17.274	-17.274	-1.26865	-1.26865	-1.26865
PSMD5-AS1	4	8	1	-16.9147	-16.9147	-16.9147	-1.23572	-1.23572	-1.23572
ZNF791	4	8	1	-16.7682	-16.7682	-16.7682	-1.25046	-1.25046	-1.25046
FTX	4	8	1	-16.5367	-16.5367	-16.5367	-1.18746	-1.18746	-1.18746
CBWD3	4	8	1	-16.5148	-16.5148	-16.5148	-1.24802	-1.24802	-1.24802
TRIM56	4	8	1	-16.1768	-16.1768	-16.1768	-1.23148	-1.23148	-1.23148
CGGBP1	4	8	1	-16.1768	-16.1768	-16.1768	-1.23035	-1.23035	-1.23035
GTF2H2	4	8	1	-15.9012	-15.9012	-15.9012	-1.14643	-1.14643	-1.14643
YIPF4	4	8	1	-15.8097	-15.8097	-15.8097	-1.19798	-1.19798	-1.19798
CDK5RAP3	4	8	1	-15.6262	-15.6262	-15.6262	-1.1758	-1.1758	-1.1758
KCNQ1OT1	4	8	1	-14.3015	-14.3015	-14.3015	-1.10369	-1.10369	-1.10369
LINC00685	4	8	1	-13.9993	-13.9993	-13.9993	-1.02907	-1.02907	-1.02907
CBFA2T2	4	8	1	-13.8925	-13.8925	-13.8925	-1.01137	-1.01137	-1.01137
RBM23	4	8	1	-13.3524	-13.3524	-13.3524	-1.1077	-1.1077	-1.1077
HOOK2	4	8	1	-13.3332	-13.3332	-13.3332	-1.03042	-1.03042	-1.03042
TRIM33	4	8	1	-12.8936	-12.8936	-12.8936	-0.995894	-0.995894	-0.995894
CTA-228A9.4	4	8	1	-12.1363	-12.1363	-12.1363	-0.848006	-0.848006	-0.848006
AGO3	4	8	1	-11.829	-11.829	-11.829	-1.00457	-1.00457	-1.00457
CD164	4	8	1	-11.7676	-11.7676	-11.7676	-0.788384	-0.788384	-0.788384
TLR2	4	8	1	-11.2295	-11.2295	-11.2295	-0.93288	-0.93288	-0.93288
DOCK10	4	8	1	-11.212	-11.212	-11.212	-0.961286	-0.961286	-0.961286
ZKSCAN1	4	8	1	-11.1819	-11.1819	-11.1819	-1.01086	-1.01086	-1.01086
ATXN3	4	8	1	-11.1521	-11.1521	-11.1521	-1.01211	-1.01211	-1.01211
FERMT2	4	8	1	-11.131	-11.131	-11.131	-0.793713	-0.793713	-0.793713
P2RX7	4	8	1	-10.4606	-10.4606	-10.4606	-0.982224	-0.982224	-0.982224
CC2D1A	4	8	1	-10.4598	-10.4598	-10.4598	-0.734415	-0.734415	-0.734415
AP000708.1	4	8	1	-10.4598	-10.4598	-10.4598	-0.757189	-0.757189	-0.757189
ZNF431	4	8	1	-10.4573	-10.4573	-10.4573	-0.948717	-0.948717	-0.948717
ECHDC2	4	8	1	-10.3108	-10.3108	-10.3108	-0.936222	-0.936222	-0.936222
TMEM63A	4	8	1	-10.1706	-10.1706	-10.1706	-0.804583	-0.804583	-0.804583
SPG11	4	8	1	-10.1362	-10.1362	-10.1362	-0.88993	-0.88993	-0.88993
ATG16L2	4	8	1	-10.1339	-10.1339	-10.1339	-0.93892	-0.93892	-0.93892
VPS53	4	8	1	-10.0721	-10.0721	-10.0721	-0.91239	-0.91239	-0.91239
KIF1B	4	8	1	-10.0672	-10.0672	-10.0672	-0.843105	-0.843105	-0.843105
USP8	4	8	1	-9.99899	-9.99899	-9.99899	-0.954719	-0.954719	-0.954719
RPS6KA5	4	8	1	-9.78918	-9.78918	-9.78918	-0.910797	-0.910797	-0.910797
SP100	4	8	1	-9.77393	-9.77393	-9.77393	-0.837814	-0.837814	-0.837814
CCDC144A	4	8	1	-9.70277	-9.70277	-9.70277	-0.883597	-0.883597	-0.883597
SMYD4	4	8	1	-9.62977	-9.62977	-9.62977	-0.881916	-0.881916	-0.881916
CFLAR	4	8	1	-9.58875	-9.58875	-9.58875	-0.89447	-0.89447	-0.89447
SLC26A11	4	8	1	-9.52513	-9.52513	-9.52513	-0.77921	-0.77921	-0.77921
PILRB	4	8	1	-9.41484	-9.41484	-9.41484	-0.860032	-0.860032	-0.860032
CH17-189H20.1	4	8	1	-9.22094	-9.22094	-9.22094	-0.91741	-0.91741	-0.91741
IRF9	4	8	1	-9.21253	-9.21253	-9.21253	-0.822348	-0.822348	-0.822348
GPR155	4	8	1	-9.12779	-9.12779	-9.12779	-0.83765	-0.83765	-0.83765
ZFYVE16	4	8	1	-9.08948	-9.08948	-9.08948	-0.875451	-0.875451	-0.875451
MAP3K8	4	8	1	-8.9902	-8.9902	-8.9902	-0.85935	-0.85935	-0.85935
MTMR9	4	8	1	-8.82099	-8.82099	-8.82099	-0.755371	-0.755371	-0.755371
FLCN	4	8	1	-8.68711	-8.68711	-8.68711	-0.854627	-0.854627	-0.854627
MMS22L	4	8	1	-8.66574	-8.66574	-8.66574	-0.765642	-0.765642	-0.765642
ITGB2-AS1	4	8	1	-8.6654	-8.6654	-8.6654	-0.828652	-0.828652	-0.828652
MEMO1	4	8	1	-8.6263	-8.6263	-8.6263	-0.777831	-0.777831	-0.777831
ZNF75A	4	8	1	-8.60493	-8.60493	-8.60493	-0.776879	-0.776879	-0.776879
HECTD1	4	8	1	-8.51493	-8.51493	-8.51493	-0.84315	-0.84315	-0.84315
COLEC12	4	8	1	-8.51062	-8.51062	-8.51062	-0.749971	-0.749971	-0.749971
DPF2	4	8	1	-8.37054	-8.37054	-8.37054	-0.850287	-0.850287	-0.850287
PTPN2	4	8	1	-8.2835	-8.2835	-8.2835	-0.806868	-0.806868	-0.806868
MLX	4	8	1	-8.24449	-8.24449	-8.24449	-0.835816	-0.835816	-0.835816
XIAP	4	8	1	-8.21538	-8.21538	-8.21538	-0.826434	-0.826434	-0.826434
CCDC66	4	8	1	-8.12021	-8.12021	-8.12021	-0.857761	-0.857761	-0.857761
TMEM192	4	8	1	-8.05325	-8.05325	-8.05325	-0.836646	-0.836646	-0.836646
CRCP	4	8	1	-8.04358	-8.04358	-8.04358	-0.766464	-0.766464	-0.766464
U2AF1	4	8	1	-8.03023	-8.03023	-8.03023	-0.82046	-0.82046	-0.82046
ZNF91	4	8	1	-7.98908	-7.98908	-7.98908	-0.777499	-0.777499	-0.777499
ZNF451	4	8	1	-7.9873	-7.9873	-7.9873	-0.800557	-0.800557	-0.800557
RALGAPA1	4	8	1	-7.97389	-7.97389	-7.97389	-0.797673	-0.797673	-0.797673
TMEM165	4	8	1	-7.94561	-7.94561	-7.94561	-0.78215	-0.78215	-0.78215
DDX60L	4	8	1	-7.8985	-7.8985	-7.8985	-0.736446	-0.736446	-0.736446
TMEM80	4	8	1	-7.8985	-7.8985	-7.8985	-0.751564	-0.751564	-0.751564
UBA6	4	8	1	-7.81528	-7.81528	-7.81528	-0.787526	-0.787526	-0.787526
ZNF26	4	8	1	-7.73714	-7.73714	-7.73714	-0.703457	-0.703457	-0.703457
CHST12	4	8	1	-7.68633	-7.68633	-7.68633	-0.788169	-0.788169	-0.788169
ZNF562	4	8	1	-7.65103	-7.65103	-7.65103	-0.817902	-0.817902	-0.817902
TRIM65	4	8	1	-7.5829	-7.5829	-7.5829	-0.702795	-0.702795	-0.702795
GTF2IRD2	4	8	1	-7.56155	-7.56155	-7.56155	-0.752063	-0.752063	-0.752063
WDR11	4	8	1	-7.4962	-7.4962	-7.4962	-0.776188	-0.776188	-0.776188
CHFR	4	8	1	-7.4962	-7.4962	-7.4962	-0.780575	-0.780575	-0.780575
NUP107	4	8	1	-7.46475	-7.46475	-7.46475	-0.711303	-0.711303	-0.711303
IKBKB	4	8	1	-7.36551	-7.36551	-7.36551	-0.748395	-0.748395	-0.748395
RUNDC1	4	8	1	-7.3207	-7.3207	-7.3207	-0.71085	-0.71085	-0.71085
NUPL2	4	8	1	-7.32048	-7.32048	-7.32048	-0.777423	-0.777423	-0.777423
NF1	4	8	1	-7.30157	-7.30157	-7.30157	-0.767268	-0.767268	-0.767268
ZFP14	4	8	1	-7.28607	-7.28607	-7.28607	-0.727012	-0.727012	-0.727012
ZNF766	4	8	1	-7.26059	-7.26059	-7.26059	-0.703018	-0.703018	-0.703018
ACADVL	4	8	1	-7.20906	-7.20906	-7.20906	-0.760136	-0.760136	-0.760136
TTBK2	4	8	1	-7.14636	-7.14636	-7.14636	-0.712525	-0.712525	-0.712525
NFKBIZ	4	8	1	-7.07915	-7.07915	-7.07915	-0.769358	-0.769358	-0.769358
MLKL	4	8	1	-7.04686	-7.04686	-7.04686	-0.744277	-0.744277	-0.744277
ZFX	4	8	1	-6.91873	-6.91873	-6.91873	-0.714383	-0.714383	-0.714383
ZNF83	4	8	1	-6.88071	-6.88071	-6.88071	-0.719287	-0.719287	-0.719287
PAN3	4	8	1	-6.8807	-6.8807	-6.8807	-0.750969	-0.750969	-0.750969
RDH11	4	8	1	-6.86354	-6.86354	-6.86354	-0.740016	-0.740016	-0.740016
CSTF3	4	8	1	-6.85454	-6.85454	-6.85454	-0.744047	-0.744047	-0.744047
TCIRG1	4	8	1	-6.80846	-6.80846	-6.80846	-0.786343	-0.786343	-0.786343
CRYZL1	4	8	1	-6.76739	-6.76739	-6.76739	-0.7641	-0.7641	-0.7641
ELMOD3	4	8	1	-6.74556	-6.74556	-6.74556	-0.707097	-0.707097	-0.707097
PACS1	4	8	1	-6.6551	-6.6551	-6.6551	-0.717418	-0.717418	-0.717418
DNM1L	4	8	1	-6.63345	-6.63345	-6.63345	-0.733123	-0.733123	-0.733123
CLIP1	4	8	1	-6.61203	-6.61203	-6.61203	-0.741909	-0.741909	-0.741909
RAF1	4	8	1	-6.60119	-6.60119	-6.60119	-0.714278	-0.714278	-0.714278
BAZ1A	4	8	1	-6.53159	-6.53159	-6.53159	-0.729231	-0.729231	-0.729231
ANKLE2	4	8	1	-6.52329	-6.52329	-6.52329	-0.747643	-0.747643	-0.747643
SMARCC2	4	8	1	-6.50404	-6.50404	-6.50404	-0.732828	-0.732828	-0.732828
PIK3IP1	4	8	1	-6.46332	-6.46332	-6.46332	-0.752717	-0.752717	-0.752717
GPN2	4	8	1	-6.46093	-6.46093	-6.46093	-0.706247	-0.706247	-0.706247
ILF3-AS1	4	8	1	-6.33327	-6.33327	-6.33327	-0.700873	-0.700873	-0.700873
NCK1	4	8	1	-6.30191	-6.30191	-6.30191	-0.723265	-0.723265	-0.723265
PRKCD	4	8	1	-6.28957	-6.28957	-6.28957	-0.722107	-0.722107	-0.722107
TMUB2	4	8	1	-6.18272	-6.18272	-6.18272	-0.719665	-0.719665	-0.719665
CDC16	4	8	1	-6.1677	-6.1677	-6.1677	-0.694753	-0.694753	-0.694753
MAVS	4	8	1	-6.13595	-6.13595	-6.13595	-0.696775	-0.696775	-0.696775
GLG1	4	8	1	-6.08225	-6.08225	-6.08225	-0.718556	-0.718556	-0.718556
HMOX1	4	9	1	-7.03502	-7.03502	-7.03502	-1.47737	-1.47737	-1.47737
APOC2	4	9	1	-6.86265	-6.86265	-6.86265	-1.58867	-1.58867	-1.58867
LIMD2	4	9	1	-5.75262	-5.75262	-5.75262	-1.3476	-1.3476	-1.3476
CD37	4	9	1	-5.32557	-5.32557	-5.32557	-0.96761	-0.96761	-0.96761
PCMTD1	4	9	1	-4.93191	-4.93191	-4.93191	-1.22513	-1.22513	-1.22513
AXL	4	9	1	-4.86093	-4.86093	-4.86093	-1.08213	-1.08213	-1.08213
EBI3	4	9	1	-4.85827	-4.85827	-4.85827	-1.16204	-1.16204	-1.16204
IFI30	4	9	1	-4.73548	-4.73548	-4.73548	-1.16711	-1.16711	-1.16711
FBXL15	4	9	1	-4.60741	-4.60741	-4.60741	-1.16828	-1.16828	-1.16828
GRN	4	9	1	-4.17775	-4.17775	-4.17775	-0.875397	-0.875397	-0.875397
LINC01094	4	9	1	-4.14047	-4.14047	-4.14047	-1.03891	-1.03891	-1.03891
COMT	4	9	1	-4.00294	-4.00294	-4.00294	-0.994402	-0.994402	-0.994402
COL9A2	4	9	1	-3.91918	-3.91918	-3.91918	-0.927099	-0.927099	-0.927099
C5orf45	4	9	1	-3.66454	-3.66454	-3.66454	-0.892564	-0.892564	-0.892564
C5orf15	4	9	1	-3.48161	-3.48161	-3.48161	-1.01959	-1.01959	-1.01959
TMEM150A	4	9	1	-3.35745	-3.35745	-3.35745	-0.806102	-0.806102	-0.806102
PUS1	4	9	1	-3.30609	-3.30609	-3.30609	-0.809197	-0.809197	-0.809197
UNC45A	4	9	1	-3.25467	-3.25467	-3.25467	-0.790962	-0.790962	-0.790962
C5AR2	4	9	1	-3.25467	-3.25467	-3.25467	-0.800265	-0.800265	-0.800265
RNF13	4	9	1	-3.1845	-3.1845	-3.1845	-0.828195	-0.828195	-0.828195
KCNMA1	4	9	1	-3.13302	-3.13302	-3.13302	-0.886033	-0.886033	-0.886033
TLCD2	4	9	1	-3.04839	-3.04839	-3.04839	-0.750529	-0.750529	-0.750529
DISP2	4	9	1	-2.99666	-2.99666	-2.99666	-0.754063	-0.754063	-0.754063
SERPINA1	4	9	1	-2.96437	-2.96437	-2.96437	-0.7401	-0.7401	-0.7401
CD9	4	9	1	-2.9556	-2.9556	-2.9556	-0.858179	-0.858179	-0.858179
HMGCS1	4	9	1	-2.94485	-2.94485	-2.94485	-0.71527	-0.71527	-0.71527
AC009948.5	4	9	1	-2.94485	-2.94485	-2.94485	-0.71187	-0.71187	-0.71187
CCDC40	4	9	1	-2.94485	-2.94485	-2.94485	-0.717268	-0.717268	-0.717268
SETDB2	4	9	1	-2.94485	-2.94485	-2.94485	-0.729757	-0.729757	-0.729757
LGALS9	4	9	1	-2.91957	-2.91957	-2.91957	-0.733249	-0.733249	-0.733249
WIPI1	4	9	1	-2.88464	-2.88464	-2.88464	-0.883681	-0.883681	-0.883681
C1orf106	4	9	1	-2.84103	-2.84103	-2.84103	-0.714858	-0.714858	-0.714858
CCL4L2	5	1;2;3;4;6;7;8;9	8	#NAME?	#NAME?	#NAME?	-49.7289	-6.21612	-8.21184
CCL4	5	1;2;3;4;6;7;8;9	8	#NAME?	#NAME?	#NAME?	-46.9696	-5.8712	-7.14988
CCL3	5	1;2;3;4;6;7;8;9	8	#NAME?	#NAME?	#NAME?	-42.6985	-5.33732	-6.35277
CCL3L3	5	1;2;3;4;6;7;8;9	8	#NAME?	#NAME?	#NAME?	-42.4026	-5.30032	-6.68731
CCL2	5	1;2;3;4;6;7;8;9	8	#NAME?	#NAME?	#NAME?	-35.6115	-4.45144	-5.49278
CH25H	5	1;2;3;4;6;7;8;9	8	#NAME?	#NAME?	#NAME?	-33.3657	-4.17071	-5.89565
CD83	5	1;2;3;4;6;7;8;9	8	#NAME?	#NAME?	#NAME?	-23.9393	-2.99242	-4.17863
IL1B	5	1;2;3;4;6;7;8;9	8	#NAME?	#NAME?	#NAME?	-24.3442	-3.04303	-3.87926
NFKBID	5	1;2;3;4;6;7;8;9	8	#NAME?	#NAME?	#NAME?	-21.4603	-2.68254	-3.48475
TNFSF18	5	1;2;3;4;6;7;8;9	8	#NAME?	#NAME?	#NAME?	-20.6368	-2.5796	-3.12612
LAIR2	5	1;2;3;4;6;7;8;9	8	#NAME?	#NAME?	#NAME?	-22.4594	-2.80742	-3.78202
NR4A1	5	1;2;3;4;6;7;8;9	8	#NAME?	#NAME?	#NAME?	-17.8792	-2.2349	-3.04415
MCL1	5	1;2;3;4;6;7;8;9	8	#NAME?	#NAME?	#NAME?	-16.5329	-2.06661	-2.79579
OSM	5	1;2;3;4;6;7;8;9	8	#NAME?	#NAME?	#NAME?	-16.6312	-2.07891	-2.80723
MRC1	5	1;2;3;4;6;7;8;9	8	#NAME?	#NAME?	#NAME?	-19.8712	-2.4839	-3.25955
PLAUR	5	1;2;3;4;6;7;8;9	8	#NAME?	#NAME?	#NAME?	-18.4207	-2.30258	-2.9294
LPL	5	1;2;3;4;6;7;8;9	8	#NAME?	#NAME?	#NAME?	-16.302	-2.03774	-2.62117
ID2	5	1;2;3;4;6;7;8;9	8	#NAME?	#NAME?	#NAME?	-13.8932	-1.73665	-2.72103
CXCL8	5	1;2;3;4;6;7;8;9	8	#NAME?	#NAME?	#NAME?	-15.6993	-1.96241	-2.44122
TNFRSF12A	5	1;2;3;4;6;7;8;9	8	#NAME?	#NAME?	#NAME?	-16.7714	-2.09643	-2.51991
SRGN	5	1;2;3;4;6;7;8;9	8	#NAME?	#NAME?	#NAME?	-12.7033	-1.58792	-2.37194
AC069363.1	5	1;2;3;4;6;7;8;9	8	-799.831	-99.9789	-315.745	-16.1004	-2.01255	-2.46516
CCL8	5	1;2;3;4;6;7;8;9	8	-689.155	-86.1443	-297.543	-16.5999	-2.07498	-2.45345
KDM6B	5	1;2;3;4;6;7;8;9	8	-686.5	-85.8125	-268.976	-15.8527	-1.98159	-2.61444
OLR1	5	1;2;3;4;6;7;8;9	8	-806.024	-100.753	-262.006	-14.1098	-1.76373	-2.28504
HBEGF	5	1;2;3;4;6;7;8;9	8	-624.453	-78.0566	-250.191	-14.6987	-1.83734	-2.20083
ZFP36	5	1;2;3;4;6;7;8;9	8	-545.318	-68.1648	-227.871	-11.6866	-1.46082	-2.30188
NAB2	5	1;2;3;4;6;7;8;9	8	-607.143	-75.8929	-222.394	-14.4648	-1.8081	-2.25815
FAM118A	5	1;2;3;4;6;7;8;9	8	-466.723	-58.3403	-187.106	-12.2716	-1.53394	-2.64704
C3AR1	5	1;2;3;4;6;7;8;9	8	-653.969	-81.7461	-179.29	-12.4913	-1.56142	-2.64539
SOCS3	5	1;2;3;4;6;7;8;9	8	-405.24	-50.6551	-167.912	-12.2459	-1.53073	-1.83244
ARID5B	5	1;2;3;4;6;7;8;9	8	-467.806	-58.4758	-159.358	-13.0406	-1.63008	-1.95221
TRIB1	5	1;2;3;4;6;7;8;9	8	-466.134	-58.2668	-154.304	-13.2642	-1.65803	-2.23604
SKIL	5	1;2;3;4;6;7;8;9	8	-428.967	-53.6209	-143.598	-11.0879	-1.38598	-1.9219
SPTLC2	5	1;2;3;4;6;7;8;9	8	-379.208	-47.401	-135.246	-11.1817	-1.39772	-2.0414
ARID5A	5	1;2;3;4;6;7;8;9	8	-365.434	-45.6792	-133.427	-10.7541	-1.34427	-1.72585
B3GNT5	5	1;2;3;4;6;7;8;9	8	-352.796	-44.0996	-127.057	-11.0959	-1.38699	-2.03937
KLF10	5	1;2;3;4;6;7;8;9	8	-354.014	-44.2517	-120.825	-11.4251	-1.42814	-1.82731
ABL2	5	1;2;3;4;6;7;8;9	8	-331.632	-41.454	-118.42	-10.9931	-1.37413	-1.7478
NR4A3	5	1;2;3;4;6;7;8;9	8	-285.681	-35.7102	-118.085	-9.13974	-1.14247	-1.44644
ZNF812P	5	1;2;3;4;6;7;8;9	8	-364.77	-45.5962	-114.493	-11.3607	-1.42008	-1.83038
PDGFA	5	1;2;3;4;6;7;8;9	8	-308.013	-38.5016	-112.762	-11.478	-1.43475	-2.14586
IRAK2	5	1;2;3;4;6;7;8;9	8	-307.151	-38.3938	-110.876	-10.9359	-1.36699	-1.84246
XIRP1	5	1;2;3;4;6;7;8;9	8	-272.615	-34.0769	-109.276	-9.37395	-1.17174	-1.44789
CBFB	5	1;2;3;4;6;7;8;9	8	-287.348	-35.9185	-91.2403	-10.3765	-1.29706	-1.68156
CTD-3252C9.4	5	1;2;3;4;6;7;8;9	8	-278.681	-34.8351	-88.456	-11.0058	-1.37573	-1.85403
CREM	5	1;2;3;4;6;7;8;9	8	-269.358	-33.6698	-87.5531	-9.78036	-1.22255	-1.4909
SYAP1	5	1;2;3;4;6;7;8;9	8	-281.287	-35.1608	-86.642	-10.5391	-1.31738	-1.63101
CTB-61M7.2	5	1;2;3;4;6;7;8;9	8	-253.145	-31.6431	-84.6705	-9.90955	-1.23869	-1.44315
RAB1A	5	1;2;3;4;6;7;8;9	8	-338.838	-42.3547	-86.1621	-10.0496	-1.2562	-1.73861
MAFF	5	1;2;3;4;6;7;8;9	8	-186.169	-23.2711	-72.4661	-7.57344	-0.94668	-1.12539
MIR222HG	5	1;2;3;4;6;7;8;9	8	-204.77	-25.5963	-65.9734	-9.42448	-1.17806	-1.73942
RGL1	5	1;2;3;4;6;7;8;9	8	-206.847	-25.8559	-60.6308	-9.82385	-1.22798	-1.73008
RASGEF1B	5	1;2;3;4;6;7;8;9	8	-179.805	-22.4756	-59.5669	-8.53212	-1.06651	-1.19999
TGIF1	5	1;2;3;4;6;7;8;9	8	-169.46	-21.1825	-52.7229	-7.944	-0.993	-1.19885
EVI2A	5	1;2;3;4;6;7;8;9	8	-215.408	-26.926	-59.6077	-7.98333	-0.997916	-1.34006
FLT1	5	1;2;3;4;6;7;8;9	8	-163.944	-20.4931	-50.7735	-7.90535	-0.988169	-1.16236
GBP2	5	1;2;3;4;6;7;8;9	8	-139.171	-17.3964	-43.788	-7.69202	-0.961503	-1.15107
ETF1	5	1;2;3;4;6;7;8;9	8	-110.891	-13.8614	-30.2075	-6.8101	-0.851263	-1.12697
SGK1	5	1;2;3;4;7;8;9	7	#NAME?	#NAME?	#NAME?	-18.8319	-2.69027	-3.56143
JUNB	5	1;2;4;6;7;8;9	7	#NAME?	#NAME?	#NAME?	-14.0042	-2.00059	-2.87178
EGR3	5	1;2;3;4;7;8;9	7	-718.156	-102.594	-285.789	-14.7561	-2.10801	-2.48729
EGR1	5	1;2;3;4;7;8;9	7	-583.647	-83.3781	-221.167	-13.6189	-1.94556	-2.69188
IER3	5	1;2;4;6;7;8;9	7	-396.615	-56.6592	-182.599	-10.3591	-1.47988	-2.4234
CD69	5	1;2;4;6;7;8;9	7	-322.115	-46.0164	-139.787	-9.62563	-1.37509	-1.77855
NR4A2	5	1;2;3;4;7;8;9	7	-303.807	-43.401	-137.879	-9.04321	-1.29189	-1.75751
ATF3	5	1;2;3;4;7;8;9	7	-272.288	-38.8983	-120.523	-8.19276	-1.17039	-1.49573
LIMS1	5	1;2;3;4;7;8;9	7	-310.731	-44.3902	-109.47	-8.33316	-1.19045	-1.43041
PLK3	5	1;2;3;4;7;8;9	7	-283.011	-40.4302	-108.082	-8.7772	-1.25389	-2.1678
BTG3	5	1;2;3;4;6;7;8	7	-314.214	-44.8876	-100.69	-9.65032	-1.37862	-1.69395
NRROS	5	1;2;3;4;7;8;9	7	-332.367	-47.4811	-100.132	-10.5058	-1.50083	-2.06332
EIF4E	5	1;2;3;4;7;8;9	7	-295.06	-42.1514	-95.0253	-8.76985	-1.25284	-1.3459
PTGS2	5	1;2;3;4;7;8;9	7	-234.987	-33.5696	-93.0567	-7.10131	-1.01447	-1.11387
SERTAD1	5	1;2;3;4;7;8;9	7	-276.647	-39.5211	-81.4865	-10.1296	-1.44709	-2.08371
ABCG2	5	1;2;3;4;7;8;9	7	-256.317	-36.6167	-80.0288	-9.08894	-1.29842	-1.55591
CSF1	5	1;3;4;6;7;8;9	7	-158.673	-22.6676	-79.3923	-6.74185	-0.963122	-1.1135
CSRNP1	5	1;2;3;4;7;8;9	7	-226.133	-32.3047	-78.6752	-8.72579	-1.24654	-1.54854
MIDN	5	1;2;3;4;7;8;9	7	-202.503	-28.929	-76.3956	-7.99498	-1.14214	-1.4505
SPHK1	5	1;2;3;4;6;7;8	7	-208.964	-29.852	-71.4431	-7.58983	-1.08426	-1.35596
DHRS9	5	1;2;3;4;7;8;9	7	-266.311	-38.0444	-76.5314	-9.25964	-1.32281	-2.21488
FCGR1B	5	1;2;3;4;7;8;9	7	-286.185	-40.8835	-81.1626	-8.88189	-1.26884	-1.92702
LYVE1	5	1;2;3;4;7;8;9	7	-298.758	-42.6797	-63.0489	-10.3622	-1.48032	-2.21179
ELF1	5	1;2;3;4;7;8;9	7	-215.882	-30.8402	-55.9192	-7.84971	-1.12139	-1.33272
RIN2	5	1;2;3;4;7;8;9	7	-211.015	-30.145	-54.535	-8.74206	-1.24887	-1.96876
NEDD9	5	1;2;3;4;7;8;9	7	-162.335	-23.1908	-53.6447	-7.41504	-1.05929	-1.35537
NFKBIA	5	1;2;3;4;7;8;9	7	-224.359	-32.0512	-53.225	-7.72495	-1.10356	-1.59527
SDC2	5	1;2;3;4;7;8;9	7	-165.942	-23.706	-52.3031	-6.61079	-0.944398	-1.1895
PLEKHO2	5	1;2;3;4;7;8;9	7	-154.345	-22.0492	-51.9118	-7.72911	-1.10416	-1.74743
MAP2K3	5	1;3;4;6;7;8;9	7	-131.667	-18.8095	-49.4372	-7.61257	-1.08751	-1.33062
STX11	5	1;2;3;4;7;8;9	7	-139.498	-19.9283	-48.7574	-6.41125	-0.915893	-1.08587
CCNH	5	1;2;3;4;7;8;9	7	-158.215	-22.6022	-48.3419	-7.04919	-1.00703	-1.56359
IDI1	5	1;2;3;4;7;8;9	7	-155.126	-22.1609	-47.6451	-6.98402	-0.997717	-1.31865
ATP6V1B2	5	1;2;3;4;6;8;9	7	-163.884	-23.4119	-46.7675	-7.13562	-1.01937	-1.35387
LCP2	5	1;3;4;6;7;8;9	7	-110.397	-15.771	-34.3916	-6.15889	-0.879842	-1.2224
FHL3	5	1;2;3;4;7;8;9	7	-114.284	-16.3263	-29.3155	-6.57547	-0.939353	-1.22014
EHD4	5	1;3;4;6;7;8;9	7	-81.2608	-11.6087	-20.1093	-6.21277	-0.887539	-1.27575
RHOB	5	1;2;4;7;8;9	6	#NAME?	#NAME?	#NAME?	-13.497	-2.2495	-2.81907
GPR183	5	1;2;4;7;8;9	6	-375.51	-62.585	-149.144	-8.82199	-1.47033	-2.17824
BTG2	5	1;2;4;7;8;9	6	-318.77	-53.1283	-140.544	-8.79784	-1.46631	-2.18132
OTUD1	5	1;2;4;7;8;9	6	-353.753	-58.9589	-139.409	-10.1755	-1.69592	-2.05677
MT2A	5	1;2;3;6;7;8	6	-319.114	-53.1857	-133.884	-9.62963	-1.60494	-1.86002
SERPINB9	5	1;2;3;4;8;9	6	-247.104	-41.1839	-93.7108	-7.55452	-1.25909	-2.03394
ITGAX	5	1;3;4;7;8;9	6	-226.595	-37.7658	-89.0238	-8.10881	-1.35147	-1.7842
BEND7	5	1;2;3;4;8;9	6	-269.921	-44.9869	-88.9403	-9.44447	-1.57408	-2.06932
KLF6	5	1;2;4;7;8;9	6	-242.311	-40.3852	-82.5009	-8.06149	-1.34358	-2.33854
RHEB	5	1;2;3;4;7;8	6	-264.808	-44.1347	-79.3368	-6.60162	-1.10027	-1.2489
REL	5	1;3;4;7;8;9	6	-216.998	-36.1663	-77.6595	-8.48111	-1.41352	-2.25708
CDKN1A	5	1;2;4;7;8;9	6	-192.864	-32.1439	-64.6095	-7.21791	-1.20298	-1.52276
FAM133B	5	1;3;4;7;8;9	6	-176.837	-29.4729	-63.8832	-6.38869	-1.06478	-2.01333
CKB	5	1;2;3;4;8;9	6	-179.329	-29.8882	-58.843	-7.17571	-1.19595	-1.53637
IPCEF1	5	1;3;4;7;8;9	6	-184.864	-30.8107	-58.4195	-7.87468	-1.31245	-1.69209
FHOD1	5	1;3;4;7;8;9	6	-149.676	-24.9459	-56.9361	-7.3996	-1.23327	-1.50249
LAIR1	5	1;2;3;4;8;9	6	-193.173	-32.1955	-54.9367	-6.36882	-1.06147	-1.47125
NAA20	5	1;2;3;4;8;9	6	-213.325	-35.5541	-62.9856	-6.11187	-1.01864	-1.3699
IL1RAP	5	1;3;4;7;8;9	6	-154.553	-25.7589	-53.7508	-7.35354	-1.22559	-1.56734
PDGFB	5	1;3;4;7;8;9	6	-130.121	-21.6868	-50.2112	-6.636	-1.106	-1.36299
LGMN	5	1;2;3;4;8;9	6	-234.561	-39.0935	-59.8728	-8.09782	-1.34964	-1.79253
GPR34	5	1;2;3;4;8;9	6	-248.309	-41.3849	-77.7815	-6.51323	-1.08554	-1.34042
ETS2	5	1;3;4;7;8;9	6	-133.993	-22.3321	-46.7323	-6.03948	-1.00658	-1.19923
SPP1	5	1;2;3;7;8;9	6	-195.944	-32.6574	-61.1437	-6.07801	-1.013	-1.43768
PDE3B	5	1;3;4;7;8;9	6	-143.994	-23.999	-45.8047	-7.40896	-1.23483	-1.51753
TPM4	5	1;2;3;6;7;8	6	-126.645	-21.1076	-42.7412	-5.29568	-0.882614	-1.03037
CD276	5	1;3;4;6;8;9	6	-106.973	-17.8289	-41.9538	-6.0621	-1.01035	-1.16772
SPRY2	5	1;3;4;7;8;9	6	-110.23	-18.3717	-41.048	-6.01463	-1.00244	-1.27512
PANX1	5	1;3;4;7;8;9	6	-100.844	-16.8073	-40.7254	-5.33877	-0.889795	-1.01434
PRKCH	5	1;3;4;7;8;9	6	-112.46	-18.7433	-40.0268	-6.33415	-1.05569	-1.21329
IL3RA	5	1;2;3;4;8;9	6	-137.035	-22.8392	-38.5966	-6.67667	-1.11278	-1.36607
NCOA7	5	1;3;4;7;8;9	6	-109.3	-18.2167	-37.4843	-5.99468	-0.999113	-1.41701
DUSP6	5	1;3;4;6;8;9	6	-102.199	-17.0331	-33.9912	-6.3867	-1.06445	-1.23065
EIF4A1	5	1;2;4;7;8;9	6	-137.441	-22.9068	-33.5069	-5.35833	-0.893055	-1.16207
STX4	5	1;3;4;6;8;9	6	-78.1723	-13.0287	-30.5476	-5.27148	-0.87858	-1.06325
RASSF5	5	1;3;4;6;8;9	6	-73.7947	-12.2991	-30.2679	-5.74483	-0.957471	-1.40781
DDX21	5	1;3;4;7;8;9	6	-116.34	-19.39	-30.0124	-5.72406	-0.95401	-1.1062
AAED1	5	1;2;3;4;6;7	6	-102.404	-17.0674	-29.5971	-4.98285	-0.830476	-0.996497
ATF4	5	1;3;4;7;8;9	6	-90.6969	-15.1162	-29.2914	-4.98994	-0.831657	-0.928188
RAB31	5	1;3;4;7;8;9	6	-90.6889	-15.1148	-27.5007	-5.19916	-0.866526	-1.16809
ARF6	5	1;2;3;4;7;8	6	-90.048	-15.008	-24.4723	-4.5152	-0.752533	-0.819988
SAT1	5	1;4;7;8;9	5	-338.665	-67.7329	-178.34	-6.49825	-1.29965	-2.14756
DDX5	5	1;3;4;8;9	5	-240.614	-48.1229	-80.3407	-5.52036	-1.10407	-1.84966
PHACTR1	5	1;2;4;8;9	5	-169.708	-33.9417	-78.136	-6.26058	-1.25212	-1.64119
DDX3X	5	1;4;7;8;9	5	-129.507	-25.9014	-57.7859	-5.50835	-1.10167	-1.52452
TNF	5	1;4;7;8;9	5	-106.798	-21.3596	-48.073	-5.77494	-1.15499	-1.40055
LONRF1	5	1;3;4;8;9	5	-85.8686	-17.1737	-43.1769	-4.42731	-0.885463	-1.06034
CCNL1	5	1;4;7;8;9	5	-117.739	-23.5479	-43.9827	-5.22986	-1.04597	-1.90651
PLXNA2	5	1;3;4;8;9	5	-99.2364	-19.8473	-41.7997	-5.03272	-1.00654	-1.06284
B4GALT1	5	1;3;4;7;8	5	-118.737	-23.7473	-40.8307	-5.13949	-1.0279	-1.43187
SFPQ	5	1;3;4;7;8	5	-119.323	-23.8646	-39.6382	-4.57425	-0.91485	-1.03387
SLC11A1	5	1;4;7;8;9	5	-128.736	-25.7472	-38.3514	-5.89047	-1.17809	-1.87901
KLF7	5	1;3;4;8;9	5	-96.6202	-19.324	-37.3151	-5.56094	-1.11219	-1.27136
JUND	5	1;4;7;8;9	5	-70.0598	-14.012	-34.7698	-4.65101	-0.930201	-1.17462
PLVAP	5	1;3;4;8;9	5	-124.533	-24.9065	-35.9039	-6.39258	-1.27852	-1.42284
EIF4A3	5	1;2;3;4;8	5	-119.617	-23.9233	-38.2423	-4.36333	-0.872666	-1.10926
SUSD6	5	1;3;4;8;9	5	-108.533	-21.7066	-33.5157	-5.59196	-1.11839	-1.41007
STK38L	5	1;3;4;8;9	5	-80.0887	-16.0177	-32.7637	-4.79865	-0.959731	-1.1136
SRSF5	5	1;3;4;8;9	5	-150.667	-30.1334	-75.5434	-5.76075	-1.15215	-2.32042
CTTNBP2	5	1;3;4;8;9	5	-94.1627	-18.8325	-29.7855	-5.14704	-1.02941	-1.50879
USP53	5	1;3;4;8;9	5	-135.463	-27.0926	-47.3376	-6.40779	-1.28156	-1.76831
CITED2	5	1;2;4;8;9	5	-87.6244	-17.5249	-31.6435	-4.54607	-0.909214	-1.09581
VASP	5	1;3;4;8;9	5	-71.9032	-14.3806	-27.9019	-4.66639	-0.933277	-1.48646
ELL2	5	1;3;7;8;9	5	-76.2728	-15.2546	-27.1694	-4.85565	-0.97113	-1.30743
BCL2	5	1;4;6;8;9	5	-54.9699	-10.994	-25.4728	-4.32274	-0.864548	-0.999548
CCRL2	5	1;3;6;8;9	5	-55.7228	-11.1446	-24.5542	-4.14455	-0.828911	-1.04149
ENPP1	5	1;3;4;8;9	5	-59.6244	-11.9249	-24.5525	-4.46772	-0.893544	-1.17073
PLAT	5	1;3;4;8;9	5	-93.1998	-18.64	-24.2651	-5.98942	-1.19788	-1.52503
PVRL2	5	1;3;4;6;8	5	-64.9402	-12.988	-24.1537	-4.28746	-0.857493	-0.964508
ZNF267	5	1;3;4;8;9	5	-62.176	-12.4352	-23.7314	-4.58451	-0.916902	-1.21813
HMGA1	5	1;3;4;6;8	5	-56.2237	-11.2447	-23.3909	-3.7322	-0.74644	-0.753704
SH2B3	5	1;3;4;8;9	5	-62.4727	-12.4945	-22.7668	-4.41273	-0.882546	-0.995171
MAP1LC3A	5	1;3;4;8;9	5	-66.7298	-13.346	-21.9136	-4.69018	-0.938035	-1.21444
MAGT1	5	1;3;4;8;9	5	-60.9628	-12.1926	-21.8111	-4.20178	-0.840357	-0.965111
MYADM	5	1;3;4;8;9	5	-58.0586	-11.6117	-19.8433	-4.30661	-0.861322	-0.992234
PLA2G4A	5	1;3;4;8;9	5	-55.9939	-11.1988	-19.1815	-4.41539	-0.883078	-1.14213
GPX1	5	2;3;4;7;9	5	-319.563	-63.9127	-135.448	-4.49453	-0.898905	-1.0241
IFNGR1	5	2;3;4;8;9	5	-191.315	-38.263	-60.7256	-6.07177	-1.21435	-1.85588
CD14	5	2;3;6;8;9	5	-95.7989	-19.1598	-35.5031	-4.26095	-0.852191	-1.02426
SLC3A2	5	2;3;4;8;9	5	-95.8423	-19.1685	-33.83	-5.009	-1.0018	-1.38246
CPM	5	3;4;7;8;9	5	-68.051	-13.6102	-21.7968	-4.80967	-0.961934	-1.32927
FKBP5	5	3;4;7;8;9	5	-70.7772	-14.1554	-20.0491	-4.40092	-0.880184	-1.10095
SRSF2	5	1;3;4;8	4	-104.207	-26.0516	-41.7885	-3.63712	-0.90928	-1.28471
MB21D2	5	1;3;4;6	4	-76.1179	-19.0295	-40.0959	-3.22081	-0.805202	-0.839223
TNFRSF21	5	1;3;4;8	4	-77.8927	-19.4732	-37.7545	-3.20896	-0.802241	-0.862743
TSC22D2	5	1;3;4;8	4	-80.2575	-20.0644	-35.0744	-3.98706	-0.996765	-1.19563
GADD45G	5	1;4;8;9	4	-57.9206	-14.4801	-34.1752	-3.26728	-0.81682	-0.90714
GABARAPL2	5	1;2;3;4	4	-121.775	-30.4437	-57.924	-3.31094	-0.827735	-1.00082
JMJD6	5	1;3;7;8	4	-64.9312	-16.2328	-29.4448	-3.51005	-0.877513	-1.07215
PTPN6	5	1;3;4;9	4	-64.1933	-16.0483	-29.1919	-3.58187	-0.895467	-1.42541
NFATC1	5	1;3;4;8	4	-61.2006	-15.3002	-28.6075	-3.25722	-0.814306	-1.02636
PLEK	5	1;3;4;7	4	-68.7016	-17.1754	-26.186	-3.19157	-0.797892	-0.898357
UBAC2	5	1;4;8;9	4	-54.3102	-13.5775	-25.387	-3.69866	-0.924665	-1.08941
BCL2A1	5	1;3;7;9	4	-72.2615	-18.0654	-26.067	-4.33439	-1.0836	-1.41733
IL6R	5	1;3;4;8	4	-64.3828	-16.0957	-24.5329	-3.44259	-0.860646	-1.00544
PDPN	5	1;3;4;9	4	-61.265	-15.3162	-23.2683	-3.49145	-0.872862	-1.09463
PRRG4	5	1;3;4;8	4	-54.5875	-13.6469	-23.0305	-3.25217	-0.813042	-0.901443
ATP13A3	5	1;3;4;8	4	-49.962	-12.4905	-22.8234	-3.02412	-0.75603	-0.870269
NBL1	5	1;3;4;8	4	-58.1003	-14.5251	-22.2083	-3.34128	-0.83532	-0.960159
PEAK1	5	1;3;4;8	4	-51.177	-12.7943	-22.1645	-3.13314	-0.783285	-0.977057
FNIP2	5	1;3;4;8	4	-55.1038	-13.776	-19.9376	-3.36412	-0.84103	-1.08328
RTN4	5	2;4;8;9	4	-78.7094	-19.6773	-34.6614	-3.29801	-0.824503	-0.979473
SBDS	5	2;3;4;9	4	-55.852	-13.963	-26.4707	-3.27243	-0.818108	-0.916228
ITM2B	5	3;4;8;9	4	-170.108	-42.527	-58.3681	-3.76442	-0.941105	-1.39836
CD84	5	3;4;8;9	4	-59.4035	-14.8509	-22.5596	-3.74964	-0.937409	-1.11234
PLD3	5	3;4;8;9	4	-54.8349	-13.7087	-21.3937	-3.6698	-0.91745	-1.08532
LILRB4	5	3;4;8;9	4	-78.8098	-19.7024	-24.9159	-4.60606	-1.15152	-1.84753
ZYX	5	3;4;8;9	4	-39.8127	-9.95316	-16.9628	-3.36258	-0.840644	-0.912982
MERTK	5	3;4;8;9	4	-43.5088	-10.8772	-14.0507	-4.29745	-1.07436	-1.73174
FGD4	5	3;4;8;9	4	-45.9472	-11.4868	-18.5707	-3.63059	-0.907649	-1.2714
LINC00996	5	3;4;8;9	4	-42.4967	-10.6242	-13.8191	-3.90754	-0.976886	-1.13212
ACSL3	5	3;4;8;9	4	-34.3127	-8.57817	-12.0462	-3.48132	-0.870331	-1.06651
PLCG2	5	1;4;8	3	-106.225	-35.4082	-53.2203	-4.40561	-1.46854	-1.92505
WSB1	5	1;4;8	3	-145.894	-48.6312	-83.2404	-3.93602	-1.31201	-2.38815
GABARAPL1	5	1;4;8	3	-59.3923	-19.7974	-31.9076	-2.85051	-0.950169	-1.04692
CSNK1D	5	1;4;8	3	-53.2518	-17.7506	-25.4859	-2.76307	-0.921024	-1.25606
KCNMB1	5	1;8;9	3	-76.8626	-25.6209	-49.6863	-4.01035	-1.33678	-2.3959
HOMER1	5	1;4;8	3	-55.1457	-18.3819	-23.517	-2.88061	-0.960204	-1.32684
SLC43A2	5	1;8;9	3	-46.0683	-15.3561	-23.1719	-3.13124	-1.04375	-1.35066
PTGER4	5	1;3;8	3	-40.1729	-13.391	-22.4967	-2.16915	-0.723049	-0.747661
SPRED1	5	1;3;8	3	-42.9354	-14.3118	-21.7799	-2.38396	-0.794654	-0.834859
KLHL6	5	1;3;8	3	-37.2517	-12.4172	-20.701	-2.15573	-0.718576	-0.745528
PPM1M	5	1;3;8	3	-37.6939	-12.5646	-19.5005	-2.26969	-0.756565	-0.794285
DBI	5	2;3;7	3	-110.237	-36.7458	-71.3815	-2.70942	-0.903141	-1.0704
ACTG1	5	2;4;9	3	-72.2633	-24.0878	-50.1897	-2.29447	-0.764823	-0.836715
SLC25A3	5	2;3;4	3	-59.1296	-19.7099	-30.4417	-2.17261	-0.724203	-0.745215
GPN3	5	2;3;4	3	-54.5895	-18.1965	-24.8684	-2.36895	-0.789648	-0.878967
FOLR2	5	3;4;9	3	-59.0459	-19.682	-35.3765	-3.01091	-1.00364	-1.16537
NFE2L2	5	3;4;8	3	-44.2469	-14.749	-20.1177	-2.49656	-0.832187	-0.895352
EIF5	5	3;4;9	3	-39.879	-13.293	-18.3845	-2.61326	-0.871086	-0.928877
PIM3	5	3;6;8	3	-29.2111	-9.73702	-17.5312	-2.5355	-0.845165	-0.969997
VAPA	5	3;4;8	3	-40.1974	-13.3991	-17.2144	-2.21979	-0.73993	-0.789648
CMTM6	5	3;8;9	3	-42.9019	-14.3006	-23.2165	-2.77379	-0.924595	-1.20547
SLC39A1	5	3;4;9	3	-31.4017	-10.4672	-15.5373	-2.39672	-0.798906	-0.824768
ATF6	5	3;4;8	3	-38.8241	-12.9414	-14.761	-2.59949	-0.866496	-1.05866
EML4	5	3;8;9	3	-37.1741	-12.3914	-19.1814	-3.05492	-1.01831	-1.32071
TWF2	5	3;4;9	3	-29.5989	-9.86632	-14.1616	-2.70085	-0.900285	-1.14148
THEMIS2	5	3;8;9	3	-29.7542	-9.91806	-12.9432	-3.13065	-1.04355	-1.34883
NABP1	5	3;8;9	3	-31.5542	-10.5181	-13.3068	-3.18384	-1.06128	-1.31812
DDIT3	5	3;4;9	3	-29.122	-9.70732	-12.4796	-3.0172	-1.00573	-1.42641
SLC44A2	5	3;4;8	3	-26.7107	-8.90355	-12.2428	-2.26218	-0.754059	-0.821586
CEP170	5	3;4;8	3	-35.2782	-11.7594	-13.3806	-2.58719	-0.862397	-1.10185
SH3GLB1	5	3;7;9	3	-28.2405	-9.41351	-12.7108	-2.48778	-0.829259	-0.94789
ICAM1	5	3;8;9	3	-22.3417	-7.44724	-11.6987	-2.63037	-0.876792	-0.972176
TMEM236	5	3;8;9	3	-25.2147	-8.4049	-11.4471	-2.38452	-0.794839	-0.902772
AKIRIN2	5	3;8;9	3	-22.6521	-7.55069	-11.3484	-2.62463	-0.874877	-1.04955
RAMP1	5	3;4;9	3	-28.0347	-9.34491	-12.4188	-2.88461	-0.961536	-1.27489
NLRP3	5	3;4;8	3	-38.2471	-12.749	-14.193	-2.76129	-0.920432	-1.11995
ITPRIP	5	3;4;8	3	-30.3322	-10.1107	-12.0524	-2.42056	-0.806853	-0.880839
ABCE1	5	3;6;8	3	-20.2627	-6.75424	-9.25728	-2.23983	-0.746609	-0.778669
CSF2RA	5	4;8;9	3	-71.9733	-23.9911	-41.0447	-3.87135	-1.29045	-1.64211
FRMD4A	5	4;8;9	3	-72.5415	-24.1805	-47.9785	-3.92085	-1.30695	-1.97078
SPRY1	5	4;8;9	3	-39.3469	-13.1156	-18.9545	-3.75559	-1.25186	-1.50669
XBP1	5	4;8;9	3	-33.8164	-11.2721	-17.2939	-2.88605	-0.962016	-1.12399
SLC4A7	5	4;8;9	3	-40.342	-13.4473	-20.1359	-3.19964	-1.06655	-1.30459
CD86	5	4;8;9	3	-45.1111	-15.037	-24.2618	-3.25302	-1.08434	-1.30593
TNFRSF1B	5	4;8;9	3	-35.8918	-11.9639	-15.6383	-3.11267	-1.03756	-1.22804
HAVCR2	5	4;8;9	3	-42.3539	-14.118	-24.1934	-2.94077	-0.980256	-1.23359
CLEC7A	5	4;8;9	3	-50.3949	-16.7983	-35.1622	-3.26919	-1.08973	-1.6493
CTTNBP2NL	5	4;8;9	3	-24.8783	-8.29278	-11.2323	-2.59219	-0.864064	-0.964875
VASH1	5	4;8;9	3	-21.2464	-7.08215	-10.4689	-2.5585	-0.852832	-0.920439
ARMCX3	5	4;8;9	3	-27.5752	-9.19172	-12.8679	-2.88835	-0.962785	-1.12304
PELI1	5	4;8;9	3	-21.8451	-7.28172	-9.5577	-2.61227	-0.870756	-1.08738
SPAG9	5	6;8;9	3	-15.7842	-5.26141	-6.93706	-2.64233	-0.880776	-0.940718
B4GALT4	5	7;8;9	3	-22.1629	-7.38765	-10.556	-2.76916	-0.923054	-1.18628
TNFAIP8L3	5	1;3	2	-57.418	-28.709	-39.4849	-1.62669	-0.813344	-0.84792
POLR2J3	5	1;8	2	-85.5947	-42.7974	-58.9553	-2.94196	-1.47098	-2.24795
INTS6	5	1;8	2	-50.1441	-25.072	-25.8041	-2.35629	-1.17815	-1.60397
CLIC1	5	2;9	2	-61.2897	-30.6449	-57.0456	-1.72388	-0.861941	-0.911588
SDCBP	5	2;9	2	-38.4745	-19.2372	-31.931	-1.97149	-0.985746	-1.26344
HNRNPA1L2	5	2;4	2	-33.2845	-16.6422	-24.8504	-1.42985	-0.714927	-0.72333
SAMSN1	5	3;8	2	-37.091	-18.5455	-22.7147	-1.9623	-0.981151	-0.982196
FPR1	5	3;9	2	-32.6675	-16.3338	-22.4566	-2.57884	-1.28942	-1.70579
MS4A7	5	3;8	2	-32.708	-16.354	-21.9625	-1.74244	-0.871219	-0.943752
FCGR1A	5	3;9	2	-32.5919	-16.2959	-21.4963	-2.23516	-1.11758	-1.48391
SOCS6	5	3;8	2	-39.4087	-19.7043	-20.177	-2.05107	-1.02554	-1.13904
CTSL	5	3;9	2	-23.4994	-11.7497	-20.0487	-1.95232	-0.976162	-1.01072
PAG1	5	3;8	2	-29.3617	-14.6808	-18.4454	-1.8646	-0.932302	-0.93738
MBD4	5	3;8	2	-33.5747	-16.7873	-17.9141	-2.0487	-1.02435	-1.13731
RNF19A	5	3;6	2	-21.1856	-10.5928	-17.417	-1.60326	-0.801632	-0.900464
SF1	5	3;8	2	-47.5176	-23.7588	-31.7838	-2.28053	-1.14026	-1.52001
TLR2	5	3;8	2	-33.4645	-16.7322	-19.0259	-1.95962	-0.979812	-1.20301
AP005530.2	5	3;4	2	-24.4551	-12.2275	-13.5758	-1.56906	-0.784531	-0.823538
C2	5	3;9	2	-17.3243	-8.66217	-13.5243	-1.98132	-0.990662	-1.10938
MAML1	5	3;9	2	-17.2641	-8.63203	-12.313	-1.95953	-0.979767	-1.19493
GTF2B	5	3;9	2	-15.8177	-7.90886	-12.0177	-1.92481	-0.962403	-1.11802
FBXL5	5	3;4	2	-21.1909	-10.5955	-11.6146	-1.52708	-0.76354	-0.788046
BCL2L1	5	3;4	2	-21.2394	-10.6197	-11.3236	-1.53792	-0.768958	-0.78133
BAZ1A	5	3;8	2	-22.4962	-11.2481	-11.2617	-1.70929	-0.854647	-0.972606
ZCCHC6	5	3;8	2	-23.7252	-11.8626	-12.6868	-1.85667	-0.928336	-1.08704
BZW1	5	3;4	2	-23.4919	-11.746	-12.7246	-1.49097	-0.745487	-0.795074
STAMBPL1	5	3;8	2	-19.9752	-9.9876	-9.98918	-1.67129	-0.835643	-0.933751
IVNS1ABP	5	3;8	2	-21.7935	-10.8967	-12.3351	-1.77525	-0.887625	-1.08126
MESDC1	5	3;4	2	-19.2931	-9.64656	-9.94644	-1.46512	-0.73256	-0.757289
GSTM3	5	4;9	2	-30.5326	-15.2663	-25.763	-2.35091	-1.17545	-1.23328
LTC4S	5	4;9	2	-28.9536	-14.4768	-24.8387	-1.96938	-0.984691	-1.02523
PNRC1	5	4;9	2	-22.9582	-11.4791	-16.4707	-2.01784	-1.00892	-1.2422
PLTP	5	4;9	2	-22.9847	-11.4924	-15.9983	-2.5717	-1.28585	-1.60401
WASF2	5	4;9	2	-22.5568	-11.2784	-15.7177	-2.16833	-1.08417	-1.38589
FAM105A	5	4;8	2	-30.7866	-15.3933	-16.1206	-1.77277	-0.886383	-1.00437
SNX9	5	4;8	2	-20.8725	-10.4363	-14.186	-1.70001	-0.850003	-0.939726
RNF145	5	4;8	2	-28.1797	-14.0898	-14.5943	-1.93809	-0.969046	-1.11484
SH3TC1	5	4;8	2	-25.6755	-12.8377	-13.4649	-1.81913	-0.909563	-1.01219
DAGLB	5	4;8	2	-31.4744	-15.7372	-18.06	-2.18582	-1.09291	-1.32587
TAL1	5	4;8	2	-23.6119	-11.8059	-13.2475	-1.73703	-0.868515	-0.917041
ABCC4	5	4;8	2	-26.1728	-13.0864	-13.251	-2.00465	-1.00232	-1.12195
PIH1D1	5	4;8	2	-20.5732	-10.2866	-12.7525	-1.50075	-0.750373	-0.763944
ZBTB16	5	4;8	2	-18.987	-9.49352	-11.8491	-1.61858	-0.809292	-0.824886
MOB3C	5	4;9	2	-13.7186	-6.85928	-10.7019	-1.7724	-0.886201	-0.964466
HBA2	5	4;9	2	-13.9279	-6.96394	-10.5732	-1.60766	-0.803831	-0.895884
SEMA7A	5	4;9	2	-13.772	-6.88599	-10.2293	-1.6297	-0.814849	-0.929754
KB-1507C5.4	5	4;8	2	-17.926	-8.963	-9.8679	-1.51344	-0.756719	-0.77589
SMCR5	5	4;8	2	-18.2116	-9.10579	-9.7557	-1.5321	-0.766052	-0.808313
ARRDC2	5	4;8	2	-16.0542	-8.02711	-9.60689	-1.48695	-0.743473	-0.74476
APH1B	5	4;9	2	-11.3344	-5.66722	-8.6641	-1.59324	-0.796621	-0.888453
TNFRSF10B	5	4;8	2	-19.7638	-9.88192	-11.1994	-1.70415	-0.852074	-1.00874
ZSWIM6	5	4;8	2	-18.572	-9.28601	-10.0602	-1.63576	-0.817878	-0.934129
GK	5	6;8	2	-11.6525	-5.82623	-7.91077	-1.55436	-0.777181	-0.840822
SRGAP2C	5	8;9	2	-55.676	-27.838	-50.2443	-3.07305	-1.53653	-1.94307
SRGAP2B	5	8;9	2	-49.3261	-24.6631	-44.8066	-2.95074	-1.47537	-1.89605
STAT3	5	8;9	2	-29.0042	-14.5021	-26.1765	-2.33313	-1.16657	-1.48124
DIP2A	5	8;9	2	-25.2689	-12.6345	-22.5238	-2.33919	-1.1696	-1.48986
OFD1	5	8;9	2	-22.4522	-11.2261	-18.2868	-2.34999	-1.175	-1.24083
ZMYM2	5	8;9	2	-19.8475	-9.92376	-16.7457	-2.25195	-1.12598	-1.26911
SLC16A3	5	8;9	2	-19.893	-9.9465	-16.7408	-1.87088	-0.93544	-1.03495
ADAM17	5	8;9	2	-19.2732	-9.63662	-16.7375	-2.03558	-1.01779	-1.21649
RNF149	5	8;9	2	-18.7262	-9.36311	-14.561	-2.06695	-1.03348	-1.04661
LINC-PINT	5	8;9	2	-17.9335	-8.96675	-14.4496	-2.16541	-1.0827	-1.11192
GGA1	5	8;9	2	-18.3169	-9.15844	-14.1969	-2.29079	-1.1454	-1.16178
IRAK3	5	8;9	2	-15.2071	-7.60356	-12.2826	-2.01339	-1.00669	-1.07434
SIGLEC10	5	8;9	2	-19.1177	-9.55884	-12.0482	-2.40299	-1.2015	-1.4929
FMNL3	5	8;9	2	-14.9309	-7.46545	-11.8485	-1.90856	-0.954278	-1.00902
TMEM156	5	8;9	2	-14.104	-7.05199	-10.1257	-1.99049	-0.995247	-1.09803
KPNA6	5	8;9	2	-15.85	-7.92502	-9.76899	-2.35958	-1.17979	-1.42516
GPCPD1	5	8;9	2	-13.3313	-6.66563	-9.76899	-2.01457	-1.00728	-1.08709
SQSTM1	5	8;9	2	-13.72	-6.86002	-9.71714	-1.92656	-0.963282	-1.0727
TNFRSF10D	5	8;9	2	-12.5993	-6.29967	-8.77593	-1.77855	-0.889273	-0.992333
PAPOLG	5	8;9	2	-11.8025	-5.90125	-8.59687	-1.80171	-0.900853	-0.971804
CTD-3116E22.8	5	8;9	2	-11.0142	-5.50709	-8.18598	-1.70919	-0.854595	-0.916275
GLIPR1	5	8;9	2	-11.4828	-5.74139	-8.03546	-1.60819	-0.804094	-0.911035
SIPA1L2	5	8;9	2	-10.7606	-5.38028	-7.82117	-1.74302	-0.871511	-0.939839
PRPF40B	5	8;9	2	-10.763	-5.3815	-7.80917	-1.73096	-0.865479	-0.947139
MYC	5	8;9	2	-10.3931	-5.19657	-7.74893	-1.70983	-0.854916	-0.889753
SEH1L	5	8;9	2	-10.4182	-5.20912	-7.21261	-1.76119	-0.880594	-0.995161
C5AR1	5	8;9	2	-12.1086	-6.05432	-7.2018	-2.02246	-1.01123	-1.25539
TOB2	5	8;9	2	-11.6065	-5.80324	-6.39513	-2.00927	-1.00463	-1.27052
ARRDC3	5	8;9	2	-9.37492	-4.68746	-6.00107	-1.73728	-0.86864	-1.03723
TNFRSF13C	5	8;9	2	-12.1182	-6.05909	-6.17228	-2.1595	-1.07975	-1.44139
POMGNT1	5	8;9	2	-11.2835	-5.64175	-5.88857	-1.99389	-0.996947	-1.29485
HNRNPA1	5	2	1	-54.8902	-54.8902	-54.8902	-0.86538	-0.86538	-0.86538
MYL12B	5	2	1	-35.3354	-35.3354	-35.3354	-0.735779	-0.735779	-0.735779
TPM3	5	3	1	-24.7061	-24.7061	-24.7061	-0.933663	-0.933663	-0.933663
MSR1	5	3	1	-18.0643	-18.0643	-18.0643	-0.904971	-0.904971	-0.904971
ATP1B3	5	3	1	-17.9088	-17.9088	-17.9088	-0.852017	-0.852017	-0.852017
FAM212A	5	3	1	-13.7934	-13.7934	-13.7934	-0.852383	-0.852383	-0.852383
VIMP	5	3	1	-13.7757	-13.7757	-13.7757	-0.76012	-0.76012	-0.76012
DAB2	5	3	1	-13.3774	-13.3774	-13.3774	-0.812828	-0.812828	-0.812828
SAR1A	5	3	1	-12.6922	-12.6922	-12.6922	-0.809436	-0.809436	-0.809436
NIFK	5	3	1	-11.3993	-11.3993	-11.3993	-0.779397	-0.779397	-0.779397
SIGLEC9	5	3	1	-11.1869	-11.1869	-11.1869	-0.763012	-0.763012	-0.763012
YWHAZ	5	3	1	-11.1207	-11.1207	-11.1207	-0.713884	-0.713884	-0.713884
IGSF10	5	3	1	-11.1133	-11.1133	-11.1133	-0.720133	-0.720133	-0.720133
EGFL7	5	3	1	-10.2471	-10.2471	-10.2471	-0.742854	-0.742854	-0.742854
ITGAV	5	3	1	-10.1005	-10.1005	-10.1005	-0.745212	-0.745212	-0.745212
ACY3	5	4	1	-29.9138	-29.9138	-29.9138	-1.22617	-1.22617	-1.22617
HNRNPA0	5	4	1	-17.0962	-17.0962	-17.0962	-0.862966	-0.862966	-0.862966
RBM3	5	4	1	-15.1007	-15.1007	-15.1007	-0.856232	-0.856232	-0.856232
HNRNPM	5	4	1	-13.8652	-13.8652	-13.8652	-0.757612	-0.757612	-0.757612
TSPAN7	5	4	1	-13.0855	-13.0855	-13.0855	-0.749206	-0.749206	-0.749206
KLF9	5	4	1	-9.20384	-9.20384	-9.20384	-0.710167	-0.710167	-0.710167
HLX	5	4	1	-9.04483	-9.04483	-9.04483	-0.709419	-0.709419	-0.709419
AP2B1	5	4	1	-8.67619	-8.67619	-8.67619	-0.711901	-0.711901	-0.711901
PLAU	5	6	1	-4.8112	-4.8112	-4.8112	-0.784159	-0.784159	-0.784159
PRMT1	5	6	1	-4.7327	-4.7327	-4.7327	-0.769592	-0.769592	-0.769592
PNP	5	6	1	-4.49232	-4.49232	-4.49232	-0.769938	-0.769938	-0.769938
MAP2K1	5	6	1	-4.35248	-4.35248	-4.35248	-0.761143	-0.761143	-0.761143
RSRP1	5	8	1	-35.2953	-35.2953	-35.2953	-1.58303	-1.58303	-1.58303
CLN8	5	8	1	-31.7145	-31.7145	-31.7145	-1.76773	-1.76773	-1.76773
HNRNPDL	5	8	1	-26.1721	-26.1721	-26.1721	-1.23968	-1.23968	-1.23968
LINC00685	5	8	1	-18.7201	-18.7201	-18.7201	-1.31409	-1.31409	-1.31409
SRSF7	5	8	1	-18.1958	-18.1958	-18.1958	-1.0572	-1.0572	-1.0572
CDC42SE1	5	8	1	-17.3044	-17.3044	-17.3044	-1.11841	-1.11841	-1.11841
ABI2	5	8	1	-16.6101	-16.6101	-16.6101	-1.27408	-1.27408	-1.27408
FMNL1	5	8	1	-16.5254	-16.5254	-16.5254	-1.1994	-1.1994	-1.1994
HNRNPA2B1	5	8	1	-16.1005	-16.1005	-16.1005	-0.793191	-0.793191	-0.793191
CHD1	5	8	1	-15.9024	-15.9024	-15.9024	-1.23684	-1.23684	-1.23684
TRIM13	5	8	1	-14.7047	-14.7047	-14.7047	-1.18744	-1.18744	-1.18744
SRGAP1	5	8	1	-14.6786	-14.6786	-14.6786	-1.13251	-1.13251	-1.13251
RUNX1	5	8	1	-14.051	-14.051	-14.051	-1.07511	-1.07511	-1.07511
SRSF6	5	8	1	-13.9355	-13.9355	-13.9355	-1.12511	-1.12511	-1.12511
TMEM165	5	8	1	-13.7756	-13.7756	-13.7756	-1.04624	-1.04624	-1.04624
FNIP1	5	8	1	-13.7208	-13.7208	-13.7208	-1.14741	-1.14741	-1.14741
ARID3A	5	8	1	-13.6188	-13.6188	-13.6188	-1.14278	-1.14278	-1.14278
C1orf132	5	8	1	-13.5697	-13.5697	-13.5697	-1.07445	-1.07445	-1.07445
LUZP1	5	8	1	-13.2473	-13.2473	-13.2473	-1.1227	-1.1227	-1.1227
ATXN2	5	8	1	-13.1826	-13.1826	-13.1826	-1.08445	-1.08445	-1.08445
PER1	5	8	1	-13.1403	-13.1403	-13.1403	-1.07602	-1.07602	-1.07602
ORMDL1	5	8	1	-12.9275	-12.9275	-12.9275	-0.936046	-0.936046	-0.936046
C19orf66	5	8	1	-12.8854	-12.8854	-12.8854	-1.10956	-1.10956	-1.10956
MTF2	5	8	1	-12.4382	-12.4382	-12.4382	-1.091	-1.091	-1.091
U2AF1	5	8	1	-12.2941	-12.2941	-12.2941	-1.0753	-1.0753	-1.0753
DOCK10	5	8	1	-12.1937	-12.1937	-12.1937	-1.04722	-1.04722	-1.04722
ZNF207	5	8	1	-12.1065	-12.1065	-12.1065	-1.00574	-1.00574	-1.00574
SRSF3	5	8	1	-11.9168	-11.9168	-11.9168	-0.764948	-0.764948	-0.764948
IAH1	5	8	1	-11.6814	-11.6814	-11.6814	-0.96344	-0.96344	-0.96344
FAM184B	5	8	1	-11.6717	-11.6717	-11.6717	-0.966381	-0.966381	-0.966381
ADPGK	5	8	1	-11.6207	-11.6207	-11.6207	-0.997267	-0.997267	-0.997267
PPP1R10	5	8	1	-10.9242	-10.9242	-10.9242	-1.01577	-1.01577	-1.01577
AC004951.6	5	8	1	-10.7995	-10.7995	-10.7995	-0.915563	-0.915563	-0.915563
CHSY1	5	8	1	-10.6036	-10.6036	-10.6036	-0.924753	-0.924753	-0.924753
RBM5	5	8	1	-10.4907	-10.4907	-10.4907	-0.998896	-0.998896	-0.998896
CD164	5	8	1	-10.1579	-10.1579	-10.1579	-0.736043	-0.736043	-0.736043
ARID4B	5	8	1	-9.98201	-9.98201	-9.98201	-0.933903	-0.933903	-0.933903
DHX36	5	8	1	-9.81986	-9.81986	-9.81986	-0.946993	-0.946993	-0.946993
GGNBP2	5	8	1	-9.67476	-9.67476	-9.67476	-0.924993	-0.924993	-0.924993
TCF25	5	8	1	-9.62082	-9.62082	-9.62082	-0.803718	-0.803718	-0.803718
AHDC1	5	8	1	-9.58714	-9.58714	-9.58714	-0.728848	-0.728848	-0.728848
BRD2	5	8	1	-9.57706	-9.57706	-9.57706	-0.908995	-0.908995	-0.908995
NCOA3	5	8	1	-9.47674	-9.47674	-9.47674	-0.929013	-0.929013	-0.929013
CDK11A	5	8	1	-9.47674	-9.47674	-9.47674	-0.93941	-0.93941	-0.93941
UBA2	5	8	1	-9.23755	-9.23755	-9.23755	-0.910182	-0.910182	-0.910182
ROCK1	5	8	1	-9.21076	-9.21076	-9.21076	-0.872404	-0.872404	-0.872404
CTDSP1	5	8	1	-9.13556	-9.13556	-9.13556	-0.903044	-0.903044	-0.903044
DGKA	5	8	1	-9.13391	-9.13391	-9.13391	-0.854585	-0.854585	-0.854585
CTD-2020K17.1	5	8	1	-9.1263	-9.1263	-9.1263	-0.871749	-0.871749	-0.871749
EPM2AIP1	5	8	1	-9.1263	-9.1263	-9.1263	-0.875715	-0.875715	-0.875715
AFF4	5	8	1	-9.07165	-9.07165	-9.07165	-0.905954	-0.905954	-0.905954
GPM6B	5	8	1	-9.07136	-9.07136	-9.07136	-0.773417	-0.773417	-0.773417
MGRN1	5	8	1	-9.03957	-9.03957	-9.03957	-0.898831	-0.898831	-0.898831
IFNGR2	5	8	1	-9.00086	-9.00086	-9.00086	-0.731889	-0.731889	-0.731889
SLC50A1	5	8	1	-8.84881	-8.84881	-8.84881	-0.893788	-0.893788	-0.893788
LPCAT2	5	8	1	-8.83303	-8.83303	-8.83303	-0.705652	-0.705652	-0.705652
SLC25A25	5	8	1	-8.77593	-8.77593	-8.77593	-0.778949	-0.778949	-0.778949
ABCB4	5	8	1	-8.77593	-8.77593	-8.77593	-0.781203	-0.781203	-0.781203
MGAT4A	5	8	1	-8.75785	-8.75785	-8.75785	-0.801899	-0.801899	-0.801899
CSNK1A1	5	8	1	-8.75689	-8.75689	-8.75689	-0.766987	-0.766987	-0.766987
ZNF800	5	8	1	-8.67802	-8.67802	-8.67802	-0.865845	-0.865845	-0.865845
ARHGEF40	5	8	1	-8.66898	-8.66898	-8.66898	-0.871808	-0.871808	-0.871808
ASCC2	5	8	1	-8.63743	-8.63743	-8.63743	-0.891267	-0.891267	-0.891267
AFTPH	5	8	1	-8.56858	-8.56858	-8.56858	-0.894039	-0.894039	-0.894039
GPBP1	5	8	1	-8.55968	-8.55968	-8.55968	-0.858596	-0.858596	-0.858596
FAM53C	5	8	1	-8.54396	-8.54396	-8.54396	-0.872639	-0.872639	-0.872639
CHKA	5	8	1	-8.52376	-8.52376	-8.52376	-0.873215	-0.873215	-0.873215
IRF9	5	8	1	-8.45587	-8.45587	-8.45587	-0.815025	-0.815025	-0.815025
SENP5	5	8	1	-8.30194	-8.30194	-8.30194	-0.858799	-0.858799	-0.858799
WDR91	5	8	1	-8.20726	-8.20726	-8.20726	-0.828689	-0.828689	-0.828689
CMC2	5	8	1	-8.11183	-8.11183	-8.11183	-0.856316	-0.856316	-0.856316
MAT2A	5	8	1	-8.00728	-8.00728	-8.00728	-0.78106	-0.78106	-0.78106
PPM1B	5	8	1	-7.99823	-7.99823	-7.99823	-0.805211	-0.805211	-0.805211
ANKRD10	5	8	1	-7.81773	-7.81773	-7.81773	-0.841491	-0.841491	-0.841491
SLC20A1	5	8	1	-7.69559	-7.69559	-7.69559	-0.793401	-0.793401	-0.793401
LINC00987	5	8	1	-7.62888	-7.62888	-7.62888	-0.72502	-0.72502	-0.72502
SLC30A1	5	8	1	-7.58351	-7.58351	-7.58351	-0.794125	-0.794125	-0.794125
POLR2A	5	8	1	-7.53148	-7.53148	-7.53148	-0.721362	-0.721362	-0.721362
SLC30A7	5	8	1	-7.53148	-7.53148	-7.53148	-0.730007	-0.730007	-0.730007
USP4	5	8	1	-7.44201	-7.44201	-7.44201	-0.814359	-0.814359	-0.814359
ATXN2L	5	8	1	-7.41851	-7.41851	-7.41851	-0.754481	-0.754481	-0.754481
HIF1A	5	8	1	-7.41808	-7.41808	-7.41808	-0.736564	-0.736564	-0.736564
FBXO11	5	8	1	-7.41053	-7.41053	-7.41053	-0.797568	-0.797568	-0.797568
PRKAA1	5	8	1	-7.38133	-7.38133	-7.38133	-0.746788	-0.746788	-0.746788
MFSD11	5	8	1	-7.36249	-7.36249	-7.36249	-0.76557	-0.76557	-0.76557
POLR2J2	5	8	1	-7.25614	-7.25614	-7.25614	-0.720641	-0.720641	-0.720641
E2F3	5	8	1	-7.24801	-7.24801	-7.24801	-0.724514	-0.724514	-0.724514
FUBP1	5	8	1	-7.22852	-7.22852	-7.22852	-0.790717	-0.790717	-0.790717
MUS81	5	8	1	-7.21261	-7.21261	-7.21261	-0.759974	-0.759974	-0.759974
ZBTB7A	5	8	1	-7.18254	-7.18254	-7.18254	-0.783882	-0.783882	-0.783882
RHOT2	5	8	1	-7.18254	-7.18254	-7.18254	-0.797211	-0.797211	-0.797211
EIF3A	5	8	1	-7.17247	-7.17247	-7.17247	-0.736391	-0.736391	-0.736391
DEGS1	5	8	1	-7.15159	-7.15159	-7.15159	-0.715986	-0.715986	-0.715986
CCR1	5	8	1	-7.01843	-7.01843	-7.01843	-0.70844	-0.70844	-0.70844
PSME4	5	8	1	-6.85094	-6.85094	-6.85094	-0.761085	-0.761085	-0.761085
SLC22A18	5	8	1	-6.73154	-6.73154	-6.73154	-0.742695	-0.742695	-0.742695
SHOC2	5	8	1	-6.68428	-6.68428	-6.68428	-0.767824	-0.767824	-0.767824
MARCH5	5	8	1	-6.67855	-6.67855	-6.67855	-0.75081	-0.75081	-0.75081
SLC25A33	5	8	1	-6.61247	-6.61247	-6.61247	-0.723378	-0.723378	-0.723378
VEZF1	5	8	1	-6.61247	-6.61247	-6.61247	-0.726596	-0.726596	-0.726596
DAAM1	5	8	1	-6.56116	-6.56116	-6.56116	-0.766793	-0.766793	-0.766793
ARHGEF7	5	8	1	-6.51629	-6.51629	-6.51629	-0.696828	-0.696828	-0.696828
XIAP	5	8	1	-6.50656	-6.50656	-6.50656	-0.744966	-0.744966	-0.744966
CXADR	5	8	1	-6.48435	-6.48435	-6.48435	-0.701495	-0.701495	-0.701495
SLC15A2	5	8	1	-6.37629	-6.37629	-6.37629	-0.740405	-0.740405	-0.740405
ECHDC2	5	8	1	-6.37536	-6.37536	-6.37536	-0.719577	-0.719577	-0.719577
CACUL1	5	8	1	-6.3417	-6.3417	-6.3417	-0.749903	-0.749903	-0.749903
CCNL2	5	8	1	-6.314	-6.314	-6.314	-0.734853	-0.734853	-0.734853
ITGA5	5	8	1	-6.314	-6.314	-6.314	-0.735665	-0.735665	-0.735665
EP300	5	8	1	-6.29234	-6.29234	-6.29234	-0.713573	-0.713573	-0.713573
PMEPA1	5	8	1	-6.25734	-6.25734	-6.25734	-0.716308	-0.716308	-0.716308
PDCD6IP	5	8	1	-6.2493	-6.2493	-6.2493	-0.736892	-0.736892	-0.736892
TMEM39A	5	8	1	-6.23717	-6.23717	-6.23717	-0.703282	-0.703282	-0.703282
PAFAH1B1	5	8	1	-6.18983	-6.18983	-6.18983	-0.727765	-0.727765	-0.727765
GPATCH8	5	8	1	-6.14535	-6.14535	-6.14535	-0.720405	-0.720405	-0.720405
ADGRE2	5	8	1	-6.13213	-6.13213	-6.13213	-0.719527	-0.719527	-0.719527
SNX14	5	8	1	-6.06305	-6.06305	-6.06305	-0.721131	-0.721131	-0.721131
PTPN1	5	8	1	-6.06305	-6.06305	-6.06305	-0.70455	-0.70455	-0.70455
IKZF1	5	8	1	-6.06107	-6.06107	-6.06107	-0.70836	-0.70836	-0.70836
FLCN	5	8	1	-6.02239	-6.02239	-6.02239	-0.701166	-0.701166	-0.701166
MIOS	5	8	1	-6.00107	-6.00107	-6.00107	-0.70352	-0.70352	-0.70352
CD58	5	8	1	-5.82285	-5.82285	-5.82285	-0.700907	-0.700907	-0.700907
KRR1	5	8	1	-5.80184	-5.80184	-5.80184	-0.70842	-0.70842	-0.70842
RAPGEF6	5	8	1	-5.77769	-5.77769	-5.77769	-0.702106	-0.702106	-0.702106
HMOX1	5	9	1	-8.56359	-8.56359	-8.56359	-1.74771	-1.74771	-1.74771
HLA-E	5	9	1	-8.40362	-8.40362	-8.40362	-0.982312	-0.982312	-0.982312
APOC2	5	9	1	-7.93083	-7.93083	-7.93083	-1.70786	-1.70786	-1.70786
RAB20	5	9	1	-7.44494	-7.44494	-7.44494	-1.61145	-1.61145	-1.61145
LIMD2	5	9	1	-7.08149	-7.08149	-7.08149	-1.57559	-1.57559	-1.57559
CXCL16	5	9	1	-6.06055	-6.06055	-6.06055	-1.12062	-1.12062	-1.12062
TMIGD3	5	9	1	-5.8644	-5.8644	-5.8644	-1.09513	-1.09513	-1.09513
CD53	5	9	1	-5.42643	-5.42643	-5.42643	-0.822944	-0.822944	-0.822944
CD99	5	9	1	-5.28359	-5.28359	-5.28359	-0.989942	-0.989942	-0.989942
EBI3	5	9	1	-4.91347	-4.91347	-4.91347	-1.22066	-1.22066	-1.22066
SEPP1	5	9	1	-4.89274	-4.89274	-4.89274	-1.26707	-1.26707	-1.26707
CSGALNACT1	5	9	1	-4.84903	-4.84903	-4.84903	-1.29357	-1.29357	-1.29357
ATG101	5	9	1	-4.81302	-4.81302	-4.81302	-1.28287	-1.28287	-1.28287
EIF1B	5	9	1	-4.58746	-4.58746	-4.58746	-1.13487	-1.13487	-1.13487
LAMP1	5	9	1	-4.4176	-4.4176	-4.4176	-1.01618	-1.01618	-1.01618
CFD	5	9	1	-4.20052	-4.20052	-4.20052	-1.10998	-1.10998	-1.10998
ACTR3	5	9	1	-4.13207	-4.13207	-4.13207	-1.01837	-1.01837	-1.01837
TBXAS1	5	9	1	-3.94528	-3.94528	-3.94528	-0.841234	-0.841234	-0.841234
DDAH2	5	9	1	-3.88077	-3.88077	-3.88077	-0.951317	-0.951317	-0.951317
ARHGAP12	5	9	1	-3.83774	-3.83774	-3.83774	-1.12118	-1.12118	-1.12118
SMAP2	5	9	1	-3.79062	-3.79062	-3.79062	-0.979911	-0.979911	-0.979911
BHLHE40	5	9	1	-3.62669	-3.62669	-3.62669	-1.06619	-1.06619	-1.06619
ARF4	5	9	1	-3.57418	-3.57418	-3.57418	-0.98795	-0.98795	-0.98795
CDC42BPB	5	9	1	-3.54265	-3.54265	-3.54265	-0.932684	-0.932684	-0.932684
GLS	5	9	1	-3.5002	-3.5002	-3.5002	-1.03573	-1.03573	-1.03573
RAB5A	5	9	1	-3.48387	-3.48387	-3.48387	-1.06867	-1.06867	-1.06867
HIVEP3	5	9	1	-3.45807	-3.45807	-3.45807	-1.03721	-1.03721	-1.03721
PRNP	5	9	1	-3.42594	-3.42594	-3.42594	-0.949724	-0.949724	-0.949724
SNAP23	5	9	1	-3.42193	-3.42193	-3.42193	-0.993938	-0.993938	-0.993938
SERINC1	5	9	1	-3.39158	-3.39158	-3.39158	-0.9528	-0.9528	-0.9528
TP53BP2	5	9	1	-3.35467	-3.35467	-3.35467	-0.875512	-0.875512	-0.875512
ABCA1	5	9	1	-3.35467	-3.35467	-3.35467	-0.881993	-0.881993	-0.881993
ERCC1	5	9	1	-3.33131	-3.33131	-3.33131	-0.872425	-0.872425	-0.872425
DTX2	5	9	1	-3.30756	-3.30756	-3.30756	-0.882069	-0.882069	-0.882069
FCGR2A	5	9	1	-3.24794	-3.24794	-3.24794	-0.761804	-0.761804	-0.761804
C5orf15	5	9	1	-3.22362	-3.22362	-3.22362	-1.03057	-1.03057	-1.03057
C1orf216	5	9	1	-3.21321	-3.21321	-3.21321	-0.858754	-0.858754	-0.858754
SERTAD3	5	9	1	-3.19812	-3.19812	-3.19812	-0.979767	-0.979767	-0.979767
TAX1BP1	5	9	1	-3.18755	-3.18755	-3.18755	-0.997317	-0.997317	-0.997317
TMEM57	5	9	1	-3.11864	-3.11864	-3.11864	-0.837001	-0.837001	-0.837001
SPATA2L	5	9	1	-3.02387	-3.02387	-3.02387	-0.802107	-0.802107	-0.802107
ABCG1	5	9	1	-3.02387	-3.02387	-3.02387	-0.804769	-0.804769	-0.804769
TMEM263	5	9	1	-3.02387	-3.02387	-3.02387	-0.806544	-0.806544	-0.806544
SCIMP	5	9	1	-3.0158	-3.0158	-3.0158	-0.95735	-0.95735	-0.95735
CD9	5	9	1	-3.0158	-3.0158	-3.0158	-0.996956	-0.996956	-0.996956
TM6SF1	5	9	1	-3.00188	-3.00188	-3.00188	-0.827591	-0.827591	-0.827591
AKAP8	5	9	1	-2.92886	-2.92886	-2.92886	-0.788535	-0.788535	-0.788535
AC016831.7	5	9	1	-2.92886	-2.92886	-2.92886	-0.793341	-0.793341	-0.793341
SRC	5	9	1	-2.88127	-2.88127	-2.88127	-0.773478	-0.773478	-0.773478
DLGAP4	5	9	1	-2.88127	-2.88127	-2.88127	-0.778543	-0.778543	-0.778543
MTHFR	5	9	1	-2.88127	-2.88127	-2.88127	-0.777086	-0.777086	-0.777086
CD55	5	9	1	-2.87006	-2.87006	-2.87006	-0.908546	-0.908546	-0.908546
ELAVL4	5	9	1	-2.83361	-2.83361	-2.83361	-0.762363	-0.762363	-0.762363
MIR22HG	5	9	1	-2.83361	-2.83361	-2.83361	-0.762426	-0.762426	-0.762426
TNFAIP3	5	9	1	-2.83361	-2.83361	-2.83361	-0.767233	-0.767233	-0.767233
PDE4DIP	5	9	1	-2.82821	-2.82821	-2.82821	-0.885591	-0.885591	-0.885591
SSBP2	5	9	1	-2.82821	-2.82821	-2.82821	-0.908141	-0.908141	-0.908141
ITGB7	5	9	1	-2.78588	-2.78588	-2.78588	-0.75443	-0.75443	-0.75443
BAIAP2	5	9	1	-2.74697	-2.74697	-2.74697	-0.917148	-0.917148	-0.917148
RPF2	5	9	1	-2.74456	-2.74456	-2.74456	-0.888778	-0.888778	-0.888778
AGO2	5	9	1	-2.73809	-2.73809	-2.73809	-0.745367	-0.745367	-0.745367
PGM2	5	9	1	-2.71971	-2.71971	-2.71971	-0.922114	-0.922114	-0.922114
MATK	5	9	1	-2.70278	-2.70278	-2.70278	-0.853927	-0.853927	-0.853927
BMPR2	5	9	1	-2.70278	-2.70278	-2.70278	-0.875369	-0.875369	-0.875369
ATP6AP1	5	9	1	-2.69637	-2.69637	-2.69637	-0.786283	-0.786283	-0.786283
PIK3R1	5	9	1	-2.69371	-2.69371	-2.69371	-0.812976	-0.812976	-0.812976
UNC50	5	9	1	-2.69108	-2.69108	-2.69108	-0.93571	-0.93571	-0.93571
PPARG	5	9	1	-2.69022	-2.69022	-2.69022	-0.715695	-0.715695	-0.715695
GGT7	5	9	1	-2.64229	-2.64229	-2.64229	-0.710983	-0.710983	-0.710983
HMG20A	5	9	1	-2.64229	-2.64229	-2.64229	-0.715452	-0.715452	-0.715452
SAMD4B	5	9	1	-2.61927	-2.61927	-2.61927	-0.85003	-0.85003	-0.85003
SUCNR1	5	9	1	-2.59427	-2.59427	-2.59427	-0.704661	-0.704661	-0.704661
RBM12	5	9	1	-2.59427	-2.59427	-2.59427	-0.708857	-0.708857	-0.708857
MMP2	5	9	1	-2.59427	-2.59427	-2.59427	-0.711236	-0.711236	-0.711236
REST	5	9	1	-2.57755	-2.57755	-2.57755	-0.834428	-0.834428	-0.834428
THUMPD1	5	9	1	-2.57755	-2.57755	-2.57755	-0.839848	-0.839848	-0.839848
GPR137B	5	9	1	-2.55577	-2.55577	-2.55577	-0.877999	-0.877999	-0.877999
PISD	5	9	1	-2.55577	-2.55577	-2.55577	-0.887185	-0.887185	-0.887185
PUF60	5	9	1	-2.51589	-2.51589	-2.51589	-0.849078	-0.849078	-0.849078
SERPINE1	6	1;2;3;4;5;7;8;9	8	-631.48	-78.935	-169.818	-20.638	-2.57975	-3.60023
TFRC	6	1;2;3;4;5;7;8;9	8	-397.226	-49.6533	-95.859	-17.6351	-2.20438	-2.44378
PDK4	6	1;2;3;4;5;7;8;9	8	-153.51	-19.1887	-38.2294	-10.9949	-1.37436	-2.19077
GSTM2	6	1;2;3;4;5;7;8;9	8	-147.462	-18.4328	-27.3132	-11.6084	-1.45105	-2.17308
AP000769.1	6	1;2;3;4;5;7;8;9	8	-84.9455	-10.6182	-15.3972	-9.08719	-1.1359	-1.70784
SGK1	6	1;2;3;4;7;8;9	7	-520.598	-74.3711	-174.176	-16.1353	-2.30504	-3.08538
EGR2	6	1;2;3;4;7;8;9	7	-488.909	-69.8442	-119.48	-21.1759	-3.02513	-3.41264
EGR1	6	1;2;3;4;7;8;9	7	-338.01	-48.2872	-90.7324	-14.7236	-2.10337	-2.87082
CH17-373J23.1	6	1;2;4;5;7;8;9	7	-201.383	-28.769	-52.6899	-11.7563	-1.67947	-1.89069
EGR3	6	1;2;3;4;7;8;9	7	-180.287	-25.7553	-49.0359	-10.443	-1.49186	-1.85988
SLCO2B1	6	1;3;4;5;7;8;9	7	-176.736	-25.248	-39.2139	-10.2648	-1.4664	-2.18849
SRGAP2	6	1;3;4;5;7;8;9	7	-134.764	-19.252	-51.3751	-9.16819	-1.30974	-2.41424
SELPLG	6	1;2;3;4;5;8;9	7	-127.486	-18.2122	-28.9506	-9.1378	-1.3054	-1.86454
CELF2	6	1;3;4;5;7;8;9	7	-126.116	-18.0165	-38.2473	-8.63006	-1.23287	-1.97221
RIN2	6	1;2;3;4;7;8;9	7	-114.038	-16.2911	-28.3683	-8.67687	-1.23955	-1.96288
MAML3	6	1;2;3;4;5;8;9	7	-69.7906	-9.97008	-13.4676	-7.47148	-1.06735	-1.35491
TSC22D3	6	1;2;4;5;7;8;9	7	-80.7948	-11.5421	-16.8774	-7.73243	-1.10463	-1.47704
SH3D19	6	1;3;4;5;7;8;9	7	-58.1909	-8.31298	-11.7468	-6.68133	-0.954476	-1.1397
RGS1	6	1;2;4;7;8;9	6	-309.9	-51.6501	-118.478	-12.527	-2.08784	-3.22095
RHOB	6	1;2;4;7;8;9	6	-224.248	-37.3747	-67.0649	-11.0696	-1.84494	-2.41897
PLCG2	6	1;2;3;4;7;8	6	-150.434	-25.0724	-44.9134	-9.01586	-1.50264	-2.35959
KLF6	6	1;2;4;7;8;9	6	-132.126	-22.021	-50.2988	-8.33624	-1.38937	-2.30891
PTGS2	6	1;2;3;4;7;8	6	-93.1713	-15.5285	-27.0379	-5.53995	-0.923325	-1.0851
SUSD6	6	1;3;4;7;8;9	6	-97.0615	-16.1769	-24.6359	-7.82308	-1.30385	-1.63678
OTUD1	6	1;2;4;7;8;9	6	-78.6726	-13.1121	-19.7835	-7.12306	-1.18718	-1.46044
PLD4	6	1;2;3;4;8;9	6	-121.926	-20.321	-28.6014	-7.47009	-1.24502	-1.7362
ANKRD44	6	1;3;4;5;8;9	6	-106.377	-17.7295	-49.7099	-7.77984	-1.29664	-2.44638
PLCB2	6	1;3;4;5;8;9	6	-99.7302	-16.6217	-20.8379	-8.114	-1.35233	-1.5767
FAM215B	6	1;2;3;5;8;9	6	-79.7187	-13.2865	-23.9239	-7.304	-1.21733	-1.73919
CTTNBP2	6	1;3;4;7;8;9	6	-76.9232	-12.8205	-21.1366	-7.05313	-1.17552	-1.65148
CKB	6	1;2;3;4;8;9	6	-67.1544	-11.1924	-14.828	-6.60019	-1.10003	-1.44523
IGKV3-20	6	1;3;4;5;8;9	6	-65.3376	-10.8896	-14.7928	-5.49406	-0.915676	-1.00701
LGMN	6	1;2;3;4;8;9	6	-109.419	-18.2366	-23.4915	-7.84633	-1.30772	-1.76138
ABCG2	6	1;2;3;4;8;9	6	-68.6577	-11.443	-14.4852	-6.40458	-1.06743	-1.23655
PLAT	6	1;2;3;4;8;9	6	-82.5142	-13.7524	-19.6646	-7.77279	-1.29546	-1.75044
PIH1D1	6	1;2;3;4;8;9	6	-60.1655	-10.0276	-13.2883	-5.37771	-0.896286	-1.03903
AC074117.10	6	1;3;4;5;8;9	6	-73.1852	-12.1975	-20.9303	-7.07915	-1.17986	-1.60441
CIITA	6	1;3;4;5;8;9	6	-61.9783	-10.3297	-13.0075	-7.11633	-1.18605	-1.45072
AP1B1	6	1;3;4;5;8;9	6	-79.2937	-13.2156	-24.877	-6.98578	-1.1643	-1.66544
SHPK	6	1;3;4;5;8;9	6	-51.8724	-8.6454	-11.0458	-5.70662	-0.951103	-1.15102
DHRS9	6	1;2;3;4;8;9	6	-75.6602	-12.61	-16.9406	-6.86293	-1.14382	-1.96012
SLC29A3	6	1;3;4;5;8;9	6	-48.7966	-8.13276	-12.2991	-6.08358	-1.01393	-1.18362
AC008697.1	6	1;3;4;5;8;9	6	-53.1208	-8.85346	-14.0091	-5.46174	-0.91029	-1.10531
TPCN1	6	1;3;4;5;8;9	6	-43.7609	-7.29349	-9.45218	-5.74069	-0.956782	-1.2609
RIN3	6	1;3;4;5;8;9	6	-41.7826	-6.96376	-7.99016	-5.49378	-0.91563	-1.32119
RBM33	6	1;3;4;5;8;9	6	-33.1803	-5.53004	-8.24129	-5.04795	-0.841325	-0.995442
FOSB	6	1;4;7;8;9	5	-46.3933	-9.27866	-16.9822	-4.83567	-0.967134	-1.20196
PHACTR1	6	1;2;4;8;9	5	-49.8902	-9.97805	-16.0784	-5.13541	-1.02708	-1.32379
XIST	6	1;3;5;7;8	5	-109.189	-21.8379	-54.386	-6.64751	-1.3295	-2.42944
GLUL	6	1;2;4;8;9	5	-48.6909	-9.73819	-15.4957	-4.15365	-0.83073	-0.915078
TNF	6	1;4;7;8;9	5	-50.1532	-10.0306	-14.2392	-5.22103	-1.04421	-1.31755
SH3TC1	6	1;3;4;8;9	5	-51.5649	-10.313	-13.4244	-5.28019	-1.05604	-1.2675
FRMD4A	6	1;3;4;8;9	5	-90.0765	-18.0153	-46.8365	-6.32676	-1.26535	-2.19781
FMNL3	6	1;3;4;8;9	5	-51.7386	-10.3477	-14.6119	-5.58483	-1.11697	-1.33787
CSRNP1	6	1;3;4;8;9	5	-35.4805	-7.09611	-10.1155	-4.27785	-0.855569	-1.03064
HIST1H4E	6	1;5;7;8;9	5	-53.5625	-10.7125	-18.6287	-5.99155	-1.19831	-1.60743
SERTAD1	6	1;3;4;8;9	5	-38.3596	-7.67191	-8.89603	-4.88648	-0.977295	-1.48678
ITGAX	6	1;3;4;8;9	5	-43.0338	-8.60676	-13.0422	-4.94223	-0.988445	-1.2588
LINC01141	6	1;3;4;5;8	5	-36.9687	-7.39374	-8.87905	-3.77795	-0.75559	-0.83454
PRPF40B	6	1;3;4;8;9	5	-40.8511	-8.17022	-12.1692	-5.34799	-1.0696	-1.49423
IDI1	6	1;2;3;4;9	5	-31.6196	-6.32392	-9.50323	-4.11131	-0.822261	-1.07016
IL10RA	6	1;4;5;8;9	5	-37.8469	-7.56938	-13.5846	-4.84079	-0.968159	-1.30379
SFT2D2	6	1;3;4;5;8	5	-37.0456	-7.40912	-10.1358	-4.36176	-0.872351	-1.01987
NCOR2	6	1;3;4;8;9	5	-33.7516	-6.75032	-9.18758	-4.64487	-0.928974	-1.0387
DIP2A	6	1;3;4;8;9	5	-41.6028	-8.32056	-19.8123	-4.95901	-0.991802	-1.5834
PELI1	6	1;3;4;8;9	5	-31.584	-6.3168	-7.30432	-4.47172	-0.894343	-1.24356
CTTNBP2NL	6	1;3;4;8;9	5	-48.2416	-9.64831	-13.7778	-5.35717	-1.07143	-1.29939
PLVAP	6	1;3;4;8;9	5	-45.317	-9.0634	-14.1284	-5.24189	-1.04838	-1.18663
GIT2	6	1;3;4;5;8	5	-30.9687	-6.19375	-8.45737	-4.05303	-0.810606	-1.02647
GPX1	6	2;3;4;7;9	5	-124.3	-24.86	-43.5074	-4.23868	-0.847737	-0.971268
CX3CR1	6	3;4;5;8;9	5	-55.2938	-11.0588	-23.1255	-4.92959	-0.985918	-1.28402
NFKBIA	6	3;4;7;8;9	5	-50.3856	-10.0771	-18.6817	-4.94988	-0.989975	-1.35616
ADAP2	6	3;4;5;8;9	5	-55.7466	-11.1493	-17.1111	-5.45216	-1.09043	-1.43823
SFMBT2	6	3;4;5;8;9	5	-71.2878	-14.2576	-35.8079	-6.40443	-1.28089	-2.06372
NR4A2	6	1;4;8;9	4	-36.7284	-9.18209	-18.5116	-3.79702	-0.949254	-1.13958
CXCR4	6	1;2;7;8	4	-50.0194	-12.5048	-19.0616	-4.07866	-1.01967	-1.54996
PER1	6	1;3;4;8	4	-36.5911	-9.14777	-13.7287	-3.90051	-0.975128	-1.27461
OGFRL1	6	1;3;4;8	4	-40.5441	-10.136	-13.5635	-3.64994	-0.912486	-1.22045
DAGLB	6	1;3;4;8	4	-45.6127	-11.4032	-16.6611	-4.24684	-1.06171	-1.44422
CDKN1A	6	1;4;7;8	4	-42.4894	-10.6223	-14.8987	-3.84404	-0.961011	-1.17103
UBAC2	6	1;4;8;9	4	-28.3975	-7.09938	-9.0818	-3.83232	-0.958079	-1.13382
ZNF189	6	1;3;4;8	4	-32.5007	-8.12518	-8.52973	-3.36355	-0.840887	-0.882587
LINC00936	6	1;4;5;8	4	-35.2919	-8.82298	-14.5576	-3.76065	-0.940163	-1.25422
HIST2H2AA4	6	1;5;8;9	4	-26.9999	-6.74997	-8.02776	-3.53796	-0.884491	-1.07718
NLRP3	6	1;3;4;8	4	-33.2957	-8.32392	-10.487	-3.73392	-0.933479	-1.11388
TLN2	6	1;4;8;9	4	-43.5399	-10.885	-21.1135	-4.41448	-1.10362	-1.62911
IST1	6	1;3;4;8	4	-30.3293	-7.58233	-10.754	-3.4608	-0.8652	-1.05578
TGFBR2	6	1;3;4;8	4	-29.5455	-7.38638	-11.2453	-3.31066	-0.827666	-1.04721
UBR2	6	1;3;5;8	4	-27.9401	-6.98502	-9.29407	-3.44826	-0.862066	-1.02047
SBDS	6	2;3;4;9	4	-31.4446	-7.86116	-12.2202	-3.5019	-0.875474	-0.973231
A2M	6	3;4;8;9	4	-44.8233	-11.2058	-18.6415	-3.42075	-0.855188	-1.06081
IFNGR1	6	3;4;8;9	4	-57.3576	-14.3394	-28.2751	-4.34013	-1.08503	-1.59059
CD84	6	3;4;8;9	4	-37.5531	-9.38826	-12.9949	-3.88416	-0.97104	-1.11454
PLD3	6	3;4;8;9	4	-33.4155	-8.35388	-11.7795	-3.79918	-0.949795	-1.12703
IL6ST	6	3;4;8;9	4	-40.9569	-10.2392	-14.6302	-3.93317	-0.983291	-1.17009
SERINC1	6	3;4;8;9	4	-32.4288	-8.10719	-9.90625	-4.25341	-1.06335	-1.39581
FKBP5	6	3;4;7;8	4	-41.2565	-10.3141	-13.1175	-3.65722	-0.914304	-1.10213
TCF12	6	3;4;5;8	4	-25.5883	-6.39707	-8.24129	-3.47966	-0.869915	-1.01081
P2RY12	6	3;4;8;9	4	-39.0224	-9.7556	-14.2294	-4.57258	-1.14314	-1.48488
MKLN1	6	3;4;5;8	4	-28.9078	-7.22695	-11.1674	-3.55333	-0.888333	-1.13913
NAIP	6	3;5;8;9	4	-24.3913	-6.09782	-7.29121	-3.55159	-0.887897	-1.13039
LINC00996	6	3;4;8;9	4	-25.096	-6.274	-8.61524	-3.70345	-0.925864	-1.09537
IL18BP	6	3;4;8;9	4	-20.4474	-5.11186	-5.7645	-3.39284	-0.848209	-1.20299
SPRY1	6	4;7;8;9	4	-31.501	-7.87526	-10.7682	-4.41614	-1.10403	-1.51955
ADRB2	6	4;5;8;9	4	-24.6653	-6.16634	-10.788	-3.56894	-0.892235	-1.14713
SAT1	6	1;8;9	3	-95.6177	-31.8726	-51.5543	-4.20252	-1.40084	-1.91487
ATF3	6	1;8;9	3	-29.4067	-9.80224	-19.1821	-2.73687	-0.912291	-0.989618
ELMO1	6	1;4;8	3	-56.543	-18.8477	-34.8149	-3.77211	-1.25737	-2.03797
LIMS1	6	1;3;8	3	-28.7142	-9.57139	-12.0004	-2.51684	-0.838946	-0.928443
SERPINB9	6	1;4;8	3	-38.4789	-12.8263	-21.1669	-3.08676	-1.02892	-1.5157
TRA2B	6	1;4;8	3	-39.2785	-13.0928	-20.2713	-3.15409	-1.05136	-1.51406
WDR91	6	1;3;8	3	-23.6345	-7.87815	-9.39207	-2.57019	-0.856731	-1.00934
MLLT11	6	1;4;8	3	-20.6742	-6.89142	-7.60857	-2.3418	-0.780602	-0.806285
AC004951.6	6	1;4;8	3	-28.8719	-9.62396	-14.1667	-2.85497	-0.951658	-1.20874
ENPP1	6	1;8;9	3	-17.9568	-5.98561	-8.24463	-2.63745	-0.879152	-1.06265
IL1RAP	6	1;3;8	3	-24.046	-8.01534	-9.32525	-2.78054	-0.926845	-1.07806
BEST1	6	3;5;9	3	-27.6718	-9.22394	-17.2017	-3.01407	-1.00469	-1.19665
OLFML3	6	3;4;8	3	-51.0686	-17.0229	-19.3198	-3.61942	-1.20647	-1.27633
FOLR2	6	3;4;9	3	-23.1857	-7.72857	-13.5849	-2.64108	-0.880361	-1.03697
LAIR1	6	3;4;8	3	-38.1572	-12.7191	-16.1916	-2.95068	-0.983561	-1.20294
MAML1	6	3;4;9	3	-25.6962	-8.56538	-10.505	-3.27416	-1.09139	-1.40772
DDX17	6	3;4;8	3	-42.1631	-14.0544	-25.1472	-3.1144	-1.03813	-1.53039
LTC4S	6	3;4;9	3	-35.2381	-11.746	-20.1366	-3.24014	-1.08005	-1.24861
ATF6	6	3;4;8	3	-27.7379	-9.24597	-10.788	-2.94508	-0.981693	-1.13275
ST6GAL1	6	3;4;8	3	-30.2236	-10.0745	-10.9677	-2.71243	-0.904142	-1.00249
GAL3ST4	6	3;4;8	3	-24.2971	-8.09903	-8.83458	-2.60742	-0.869139	-0.887642
KCTD7	6	3;4;8	3	-24.0157	-8.00524	-9.12543	-2.61019	-0.870063	-0.918891
SNX22	6	3;5;8	3	-16.5742	-5.52474	-7.95372	-2.32524	-0.775079	-0.898553
GIMAP5	6	3;8;9	3	-16.9886	-5.66286	-7.38438	-2.55515	-0.851715	-1.06806
PLXDC2	6	3;8;9	3	-26.8102	-8.93672	-16.696	-2.77448	-0.924826	-1.23081
HIVEP3	6	3;8;9	3	-18.7022	-6.23407	-7.08761	-3.09069	-1.03023	-1.33754
SLC15A2	6	3;8;9	3	-17.6351	-5.87835	-7.35289	-2.92491	-0.974969	-1.08972
TPM1	6	3;4;8	3	-21.5011	-7.16702	-9.81916	-2.64505	-0.881684	-1.08598
FAM120B	6	3;4;5	3	-16.1303	-5.37676	-6.39929	-2.24876	-0.749587	-0.768027
MPZL1	6	3;5;8	3	-20.4561	-6.8187	-8.47052	-2.56559	-0.855197	-1.01502
CECR2	6	3;4;8	3	-20.0073	-6.66911	-8.23119	-2.24534	-0.748446	-0.810318
ELK3	6	3;4;8	3	-17.9985	-5.99951	-6.38855	-2.43708	-0.812359	-0.851464
PBX2	6	3;5;8	3	-18.7769	-6.25895	-7.50707	-2.32123	-0.773743	-0.820307
EXOC1	6	3;4;8	3	-18.2798	-6.09328	-7.48381	-2.50012	-0.833373	-0.954991
MANBA	6	3;5;8	3	-19.7757	-6.59191	-8.86017	-2.47155	-0.823851	-0.994555
PPWD1	6	3;4;8	3	-17.8154	-5.93846	-7.0033	-2.38426	-0.794753	-0.882956
DGKA	6	3;4;8	3	-17.9152	-5.97175	-7.4984	-2.34386	-0.781288	-0.8701
FHOD1	6	3;4;8	3	-17.1853	-5.72842	-7.31768	-2.40917	-0.803056	-0.936459
DDX39B	6	3;4;8	3	-14.3973	-4.7991	-4.86222	-2.2051	-0.735033	-0.750145
P2RY13	6	4;8;9	3	-52.6566	-17.5522	-28.1524	-4.26928	-1.42309	-1.63836
USP53	6	4;8;9	3	-36.7055	-12.2352	-17.2709	-3.67258	-1.22419	-1.38507
CSF2RA	6	4;8;9	3	-56.5901	-18.8634	-34.0493	-4.12485	-1.37495	-1.6966
CD86	6	4;8;9	3	-32.1711	-10.7237	-17.3522	-3.3389	-1.11297	-1.30324
SMAP2	6	4;8;9	3	-21.5901	-7.19669	-8.1459	-3.04339	-1.01446	-1.38611
SLC4A7	6	4;8;9	3	-24.1001	-8.03335	-12.6934	-3.08652	-1.02884	-1.21961
XBP1	6	4;8;9	3	-18.5181	-6.17269	-7.8641	-2.60638	-0.868792	-1.03646
HERPUD1	6	4;8;9	3	-31.6243	-10.5414	-16.3471	-3.60792	-1.20264	-1.67375
ABHD11	6	4;8;9	3	-17.7965	-5.93217	-7.26023	-2.98205	-0.994018	-1.1565
TNFRSF13C	6	4;8;9	3	-20.9969	-6.99896	-7.31124	-3.54736	-1.18245	-1.71815
VASH1	6	4;8;9	3	-15.83	-5.27666	-6.707	-2.69709	-0.89903	-0.991011
MIS18BP1	6	4;5;8	3	-27.1405	-9.04682	-14.6038	-2.86249	-0.954164	-1.3366
PALD1	6	4;5;8	3	-18.2983	-6.09943	-6.54878	-2.31173	-0.770577	-0.803595
GLIPR1	6	4;8;9	3	-16.8295	-5.60982	-6.62401	-2.49765	-0.83255	-1.01528
CECR1	6	4;8;9	3	-16.1626	-5.38753	-6.14988	-2.87483	-0.958277	-1.19876
APH1B	6	4;8;9	3	-13.3131	-4.43768	-5.91534	-2.46923	-0.823076	-0.977839
DDX24	6	4;8;9	3	-14.0732	-4.69106	-5.53231	-2.42546	-0.808486	-1.00616
SYVN1	6	4;5;8	3	-15.4853	-5.16176	-6.22665	-2.27367	-0.757891	-0.864615
LINC01268	6	5;8;9	3	-21.8805	-7.29349	-11.0028	-3.24029	-1.0801	-1.15357
CHMP1B	6	5;8;9	3	-15.7918	-5.26392	-7.04166	-2.85629	-0.952098	-1.20272
INSIG1	6	1;8	2	-19.8007	-9.90033	-13.1953	-1.74005	-0.870026	-0.932918
WSB1	6	1;8	2	-69.2783	-34.6391	-56.546	-3.03395	-1.51698	-2.26003
KCNMB1	6	1;8	2	-53.5688	-26.7844	-45.7261	-2.97677	-1.48838	-2.25566
ZNF331	6	1;8	2	-14.7253	-7.36267	-7.66109	-1.67579	-0.837894	-0.900008
AFF4	6	1;8	2	-15.9426	-7.97132	-10.0924	-1.82641	-0.913205	-1.12693
DAB2	6	3;8	2	-19.5946	-9.7973	-15.0491	-1.91733	-0.958663	-1.21355
NAA20	6	3;4	2	-23.3603	-11.6801	-14.9756	-1.79696	-0.898482	-1.01274
FAM212A	6	3;9	2	-15.8993	-7.94965	-12.7298	-2.072	-1.036	-1.11729
SAMSN1	6	3;8	2	-15.5507	-7.77536	-8.6968	-1.58372	-0.791858	-0.800821
SIGLEC8	6	3;8	2	-18.4582	-9.22911	-9.84252	-1.90254	-0.951268	-1.0402
SF1	6	3;8	2	-28.3747	-14.1874	-20.364	-2.19794	-1.09897	-1.44724
MBD4	6	3;8	2	-16.3599	-8.17997	-8.84628	-1.86188	-0.930942	-1.02091
TRIM22	6	3;8	2	-16.5035	-8.25173	-9.19451	-1.85805	-0.929023	-1.04608
TSIX	6	3;8	2	-13.193	-6.5965	-7.24838	-1.57396	-0.78698	-0.804215
THUMPD3-AS1	6	3;8	2	-27.6324	-13.8162	-20.6044	-2.38224	-1.19112	-1.61138
PAG1	6	3;8	2	-11.7712	-5.88562	-6.6563	-1.57573	-0.787865	-0.807522
CACNB4	6	3;8	2	-13.7719	-6.88593	-7.87522	-1.59103	-0.795513	-0.852938
ZDHHC5	6	3;4	2	-11.2758	-5.63789	-5.81366	-1.43119	-0.715597	-0.722464
CPM	6	3;8	2	-13.5712	-6.7856	-7.85712	-1.70341	-0.851704	-0.974796
ABI2	6	3;8	2	-17.6252	-8.8126	-12.5098	-1.91864	-0.959319	-1.21281
USP16	6	3;8	2	-10.2484	-5.1242	-5.15663	-1.48386	-0.74193	-0.774446
PRRG4	6	3;8	2	-9.28345	-4.64173	-4.69094	-1.454	-0.726999	-0.739952
SEMA4D	6	3;8	2	-8.95853	-4.47927	-4.63675	-1.42175	-0.710875	-0.722942
GSTM3	6	4;9	2	-14.7306	-7.36531	-10.7777	-2.18046	-1.09023	-1.14648
FAM105A	6	4;8	2	-24.0768	-12.0384	-13.5447	-2.00569	-1.00285	-1.10317
PNRC1	6	4;9	2	-15.9058	-7.95289	-10.2538	-2.22051	-1.11026	-1.3421
NDRG2	6	4;9	2	-13.7705	-6.88523	-9.33964	-2.13985	-1.06993	-1.18955
[truncated: 2,501 more rows]
