# Supplementary material for: Single cell RNA sequencing of human microglia uncovers a subset associated with Alzheimer’s disease
Source: Nat Commun. 2020 Nov 30;11:6129. doi: 10.1038/s41467-020-19737-2 (PMC7704703; doi:10.1038/s41467-020-19737-2)
Supplement: Supplementary file 8 — Supplementary Data 6 [file 41467_2020_19737_MOESM8_ESM.xls]

## Sheet: PASTAA_Cluster4
Rank	Matrix	Transcription Factor	Association Score	P-Value
1	IRF_Q6_01	Irf-1 , Irf-10	8.769	0
2	IRF_Q6	Irf-1 , Irf-10	8.221	0
3	ICSBP_Q6	Irf-8	8.06	0
4	ISRE_01	N/A	7.333	0
5	IRF7_01	Irf-7a	6.965	0
6	IRF1_01	Irf-1	4.567	0.000471
7	BLIMP1_Q6	Blimp-1	4.414	0.000625
8	PAX_Q6	Pax-1 , Pax-2	4.311	0.000838
9	STAT3_01	Stat3	4.065	0.0013
10	NF1_Q6	Nf-1	3.955	0.00162
11	IRF2_01	Irf-2	3.714	0.00267
12	AP1_01	Fosb , Fra-1	3.659	0.00306
13	MYB_Q5_01	B-myb , C-myb	3.659	0.00306
14	STAT_Q6	Stat1alpha , Stat1beta	3.613	0.00331
15	STAT6_02	Stat6	3.482	0.00424
16	P300_01	P300	3.433	0.00483
17	AP1_Q6	N/A	3.427	0.00495
18	MYB_Q3	C-myb	3.423	0.00509
19	BACH2_01	Bach2	3.336	0.00556
20	STAT3_02	Stat3	3.317	0.00577
21	AP4_Q5	Ap-4	3.264	0.00679
22	PTF1BETA_Q6	N/A	3.184	0.00786
23	AP4_Q6	Ap-4	3.123	0.00877
24	HEB_Q6	Heb	3.123	0.00877
25	MYB_Q6	C-myb	3.123	0.00877
26	MYOGNF1_01	Nf-1 , Nf-1/l	3.123	0.00877
27	NF1_Q6_01	Ctf-1 , Ctf-2	3.123	0.00877
28	STAT1_01	Stat1alpha , Stat1beta	3.076	0.00922
29	HELIOSA_01	Helios	3.069	0.00939
30	STAT_01	Stat1alpha , Stat1beta	3.031	0.0104
31	IRF1_Q6	Irf-1	2.974	0.0125
32	HLF_01	Hlf	2.942	0.0132
33	BARBIE_01	N/A	2.875	0.0145
34	PAX2_02	Pax-2 , Pax-2.1	2.875	0.0145
35	HSF_Q6	Hsf	2.836	0.0158
36	MTATA_B	N/A	2.76	0.0178
37	ZIC1_01	Zic1	2.749	0.0182
38	TAACC_B	N/A	2.662	0.0228
39	XPF1_Q6	N/A	2.647	0.0233
40	AP1_Q6_01	Fosb , Fra-1	2.558	0.0265
41	ZIC2_01	Zic2 , Zic2	2.554	0.027
42	AREB6_04	Zeb	2.522	0.0291
43	RREB1_01	Rreb-1	2.435	0.0326
44	SRY_01	Sry	2.372	0.0384
45	AP1_Q4_01	Fosb , Fra-1	2.372	0.0384
46	BEL1_B	N/A	2.346	0.0404
47	PAX5_01	Pax-5	2.271	0.0459

## Sheet: PASTAA_Cluster5
Rank	Matrix	Transcription Factor	Association Score	P-Value
1	CREB_Q2	Creb	4.942	0.000232
2	STAT5A_01	Stat5a	4.891	0.000249
6	SP1_Q2_01	Sp1 , Sp2	4.142	0.00116
15	PAX8_01	Pax-8	3.63	0.00352
16	ATF4_Q2	Atf-4 , Atf4	3.56	0.00393
17	STAT3_01	Stat3	3.519	0.00424
18	VJUN_01	V-jun	3.487	0.00452
19	CREBP1_Q2	Atf-2 , Cre-bp1	3.468	0.00459
20	EGR1_01	Egr-1	3.457	0.00492
21	KROX_Q6	Egr-1 , Egr-2	3.424	0.00537
22	CREBP1CJUN_01	Atf-2 , C-jun	3.384	0.00555
23	ATF_B	N/A	3.292	0.00673
24	STAT5A_03	Stat5a	3.236	0.00754
25	IK1_01	Ik-1	3.208	0.00807
26	UF1H3BETA_Q6	N/A	3.16	0.00894
27	HMGIY_Q6	Hmg , Hmg-y	3.134	0.00934
28	PAX3_B	Pax-3	3.123	0.0095
29	TAXCREB_02	Creb , Deltacreb	3.075	0.00993
30	NFKB_C	N/A	3.014	0.0122
31	AP1_Q4	N/A	3.006	0.0123
32	TATA_C	Tbp	2.962	0.0137
33	STAT1_01	Stat1alpha , Stat1beta	2.876	0.0155
34	ATF3_Q6	Atf3	2.845	0.0164
35	ATF_01	N/A	2.845	0.0164
36	E4F1_Q6	N/A	2.843	0.0165
37	SP1_Q6	Sp1	2.843	0.0165
38	AP1_Q2_01	Fosb , Fra-1	2.76	0.0188
39	ZNF219_01	N/A	2.729	0.02
40	NGFIC_01	Egr-4	2.707	0.0222
41	NFKAPPAB65_01	Rela	2.646	0.0247
42	MINI20_B	N/A	2.622	0.0257
43	CEBP_Q2_01	C/ebpalpha , C/ebpalpha(p30)	2.577	0.027
44	EGR_Q6	Egr-1 , Egr-2	2.54	0.0305
45	NFAT_Q4_01	Nf-at1 , Nf-at2	2.521	0.0311
46	NFKB_Q6	N/A	2.521	0.0311
47	TAXCREB_01	Creb , Deltacreb	2.513	0.0313
48	GC_01	N/A	2.462	0.0342
49	MINI19_B	N/A	2.377	0.0408
50	SP1_Q6_01	Sp1 , Sp3	2.363	0.0418
51	ALX4_01	Alx-4	2.346	0.0429
52	HSF2_01	Hsf2	2.346	0.0429
53	SP1_Q4_01	Sp1 , Sp2	2.345	0.0429
54	TEL2_Q6	Tel-2a , Tel-2b	2.337	0.044
55	PPARG_02	Ppar-gamma , Ppar-gamma1	2.335	0.044
56	ZF5_B	Zf5	2.321	0.0455
57	GZF1_01	Gzf1	2.301	0.0468

## Sheet: PASTAA_Cluster6
Rank	Matrix	Transcription Factor	Association Score	P-Value
1	MTATA_B	N/A	6.106	1.2e-05
2	SRF_01	Srf	5.265	0.000101
3	SRF_C	Srf	5.265	0.000101
4	SRF_Q4	Srf	5.231	0.000104
5	SRF_Q6	Srf	5.231	0.000104
6	SRF_Q5_02	Srf	4.655	0.000385
7	SRF_Q5_01	Srf	4.3	0.000844
8	TAXCREB_02	Creb , Deltacreb	3.721	0.00265
9	AP2ALPHA_02	Ap-2alphaa	3.53	0.00397
10	CREB_Q4_01	Creb , Crebbeta	3.355	0.00547
11	CACCCBINDINGFACTOR_Q6	Caccc-binding	3.244	0.007
12	XBP1_01	Xbp-1	3.193	0.00777
13	ETS_Q6	Elf-1 , Elfr	3.184	0.00787
14	ETS_Q4	Erf , Elf-1	3.135	0.00861
15	ATF6_01	Atf6	3.075	0.00923
16	TEL2_Q6	Tel-2a , Tel-2b	3.043	0.0101
17	ATF_B	N/A	2.954	0.013
18	USF_Q6	Usf1 , Usf2a	2.954	0.013
19	T3R_Q6	Rar-alpha1 , Rar-beta	2.814	0.0164
20	MEF2_Q6_01	Mef-2c/delta8 , Mef-2dab	2.789	0.017
21	PAX4_01	Pax-4a	2.76	0.0178
22	AP2_Q3	Ap-2alpha , Ap-2alphaa	2.75	0.0182
23	ARNT_01	Arnt	2.664	0.0227
24	TFIIA_Q6	Tfiia-alpha/beta , Tfiia-gamma	2.646	0.0233
25	AHR_01	Ahr	2.632	0.0239
26	PBX1_02	Pbx1a	2.566	0.0256
27	STAT1_02	Stat1alpha	2.566	0.0256
28	HTF_01	Htf	2.562	0.0259
29	OCT_C	Pou2f1 , Pou2f1a	2.505	0.0297
30	CREBATF_Q6	Atf-1 , Atf-2	2.503	0.0297
31	TATA_01	Tbp	2.407	0.0364
32	ATF_01	N/A	2.374	0.0382
33	ETS2_B	C-ets-1 , C-ets-2	2.369	0.0386
34	MINI19_B	N/A	2.357	0.0398
35	MINI20_B	N/A	2.357	0.0398
36	ETF_Q6	N/A	2.346	0.0404
37	HIF1_Q3	Hif-1alpha	2.346	0.0404
38	HIF1_Q5	Hif-1alpha	2.346	0.0404
39	TGIF_01	Tgif	2.312	0.044
40	PAX1_B	Pax-1	2.258	0.0465

## Sheet: PASTAA_Cluster7
Rank	Matrix	Transcription Factor	Association Score	P-Value
1	CDPCR3HD_01	Cutl1	4.353	0.000748
2	PEA3_Q6	Pea3	3.651	0.0031
3	TEF1_Q6	Tef-1	3.396	0.00519
4	AREB6_04	Zeb	3.123	0.00879
5	LEF1_Q2	Lef-1 , Lef-1s	3.123	0.00879
6	CDPCR1_01	Cutl1	2.848	0.0154
7	BLIMP1_Q6	Blimp-1	2.729	0.0189
8	FREAC4_01	Foxd1	2.659	0.0231
9	TGIF_01	Tgif	2.647	0.0233
10	TAL1ALPHAE47_01	E47 , Tal-1alpha	2.607	0.0243
11	SEF1_C	N/A	2.535	0.0288
12	MYB_Q6	C-myb	2.461	0.0321
13	BARBIE_01	N/A	2.458	0.0323
14	NRSF_Q4	Nrsf , Rest	2.373	0.0383
15	HMGIY_Q6	Hmg , Hmg-y	2.346	0.0405
16	AP2ALPHA_02	Ap-2alphaa	2.299	0.0443
17	TAL1BETAE47_01	E47 , Tal-1beta	2.251	0.0466

## Sheet: PASTAA_Cluster8
Rank	Matrix	Transcription Factor	Association Score	P-Value
1	STAT1_02	Stat1alpha	4.452	0.000604
2	NFY_01	N/A	4.01	0.0016
3	E2F_02	E2f-1 , E2f-2	3.7	0.00296
4	RBPJK_01	N/A	3.347	0.00584
5	E2F1DP1RB_01	N/A	3.28	0.00711
6	MYB_Q6	C-myb	3.262	0.0073
7	E2F1_Q6_01	E2f-1	3.243	0.00748
8	E2F1_Q4_01	Dp-1 , E2f-1	3.123	0.00952
9	E2F_Q3_01	Dp-1 , E2f-1	3.123	0.00952
10	DBP_Q6	Dbp	3.037	0.0111
11	NFY_Q6	Cbf-a , Cbf-b	2.937	0.0144
12	NFY_C	Cbf-a , Cbf-b	2.867	0.0159
13	ATF6_01	Atf6	2.834	0.0169
14	E2F4DP1_01	N/A	2.75	0.0192
15	E2F_Q4	N/A	2.75	0.0192
16	E2F_Q3	N/A	2.744	0.0193
17	VDR_Q3	Vdr	2.647	0.0247
18	UF1H3BETA_Q6	N/A	2.643	0.0248
19	E2F_Q6	N/A	2.618	0.0257
20	RBPJK_Q4	N/A	2.618	0.0257
21	ZF5_01	Zf5	2.556	0.0285
22	STAF_01	Staf	2.556	0.0287
23	TATA_01	Tbp	2.546	0.0305
24	HNF4_01_B	Hnf-4alpha1	2.503	0.0317
25	MAZR_01	Mazr	2.474	0.0334
26	ROAZ_01	Roaz	2.454	0.0344
27	STAT3_02	Stat3	2.425	0.0382
28	PPARA_02	Ppar-alpha , Rxr-alpha	2.413	0.0388
29	TBX5_01	Tbx5	2.345	0.0429
30	STAT1_03	Stat1alpha	2.338	0.0437
31	EGR_Q6	Egr-1 , Egr-2	2.335	0.044
32	E2F_03	E2f-1	2.316	0.0456
33	E2F1_Q6	E2f-1	2.309	0.0467
34	SZF11_01	N/A	2.271	0.0485

## Sheet: PASTAA_Cluste9
Rank	Matrix	Transcription Factor	Association Score	P-Value
1	E2F1_Q4	E2f-1	6.906	2e-06
2	E2F_03	E2f-1	5.672	3.9e-05
3	NFY_Q6_01	Cbf-a , Cbf-b	5.672	3.9e-05
4	ACAAT_B	N/A	5.233	9.4e-05
5	E2F1_Q6_01	E2f-1	4.999	0.000167
6	NFY_01	N/A	4.908	0.000201
7	CAAT_01	N/A	4.869	0.000215
8	E2F4DP1_01	N/A	4.81	0.000241
9	MTATA_B	N/A	4.76	0.000267
10	E2F4DP2_01	N/A	4.159	0.000998
11	E2F1DP1RB_01	N/A	4.102	0.00113
12	ALPHACP1_01	N/A	3.889	0.0018
13	NRF1_Q6	Nrf-1	3.806	0.00207
14	E2F1_Q6	E2f-1	3.729	0.0024
15	E2F_Q3	N/A	3.573	0.00344
16	NFY_C	Cbf-a , Cbf-b	3.424	0.00464
17	CACD_01	N/A	3.344	0.00517
18	E2F1DP1_01	N/A	3.272	0.00629
19	E2F1DP2_01	N/A	3.272	0.00629
20	HEN1_01	N/A	3.269	0.00629
21	E2F_Q6	N/A	3.16	0.00751
22	E2F_02	E2f-1 , E2f-2	3.155	0.00754
23	E2_Q6	N/A	3.135	0.00792
24	NFY_Q6	Cbf-a , Cbf-b	3.02	0.0106
25	E2F_Q4	N/A	2.929	0.0126
26	E2_01	N/A	2.9	0.013
27	NFKB_C	N/A	2.659	0.0212
28	NFKB_Q6	N/A	2.654	0.0213
29	HEN1_02	N/A	2.631	0.0219
30	NFKB_Q6_01	Nf-kappab1 , Nf-kappab2	2.597	0.0227
31	HMX1_01	N/A	2.584	0.0233
32	NGFIC_01	Egr-4	2.57	0.0236
33	MTF1_Q4	Mtf-1	2.548	0.0267
34	CREL_01	C-rel	2.489	0.0288
35	IRF7_01	Irf-7a	2.461	0.0303
36	DR3_Q4	Car , Pxr-1	2.458	0.0305
37	MAF_Q6	N/A	2.447	0.0306
38	CREB_02	Creb , Deltacreb	2.43	0.031
39	GATA1_01	Gata-1	2.408	0.0343
40	ATF_01	N/A	2.396	0.0349
41	CP2_02	Cp2 , Cp2a	2.367	0.0363
42	EGR1_01	Egr-1	2.367	0.0363
43	ROAZ_01	Roaz	2.283	0.0429
44	E2F1_Q3	E2f-1	2.244	0.0474
45	AP4_01	Ap-4	2.226	0.0481
46	CDPCR1_01	Cutl1	2.221	0.0483
47	CREB_Q4_01	Creb , Crebbeta	2.213	0.0484
48	PAX4_01	Pax-4a	2.185	0.0499
