# Supplementary material for: Single cell RNA sequencing of human microglia uncovers a subset associated with Alzheimer’s disease
Source: Nat Commun. 2020 Nov 30;11:6129. doi: 10.1038/s41467-020-19737-2 (PMC7704703; doi:10.1038/s41467-020-19737-2)
Supplement: Supplementary file 9 — Supplementary Data 7 [file 41467_2020_19737_MOESM9_ESM.xls]

## Sheet: REACTOME_Cluster4
Pathway identifier	Pathway name	#Entities found	#Entities total	Entities ratio	Entities pValue	Entities FDR	#Reactions found	#Reactions total	Reactions ratio	Species identifier	Species name	Submitted entities found	Mapped entities	Found reaction identifiers
R-HSA-913531	Interferon Signaling	32	392	0.0276934	1.11e-16	6.11e-15	28	66	0.00544779	9606	Homo sapiens	IFITM3;IFITM1;MX2;MX1;IFI6;EIF2AK2;ISG15;UBE2L6;IFIT1;IFIT3;IFIT2;BST2;OAS1;OAS2;OAS3;IRF7;XAF1	R-HSA-936462;R-HSA-8985097;R-HSA-8983688;R-HSA-8983680;R-HSA-1169307;R-HSA-8985091;R-HSA-8985157;R-HSA-1015702;R-HSA-8985104;R-HSA-1015699;R-HSA-1678841;R-HSA-1169395;R-HSA-1678843;R-HSA-1169394;R-HSA-1678842;R-HSA-1169397;R-HSA-1169399;R-HSA-1169398;R-HSA-1176059;R-HSA-1169403;R-HSA-1169402;R-HSA-1031716;R-HSA-1169405;R-HSA-1169404;R-HSA-1031713;R-HSA-1169406;R-HSA-8985138;R-HSA-8983671
R-HSA-909733	Interferon alpha/beta signaling	30	184	0.0129989	1.11e-16	6.11e-15	2	20	0.00165085	9606	Homo sapiens	IFITM3;IFITM1;MX2;MX1;IFI6;ISG15;IFIT1;IFIT3;IFIT2;BST2;OAS1;OAS2;OAS3;IRF7;XAF1	R-HSA-1015702;R-HSA-1015699
R-HSA-1280215	Cytokine Signaling in Immune system	37	1056	0.0746026	1.11e-16	6.11e-15	37	640	0.0528271	9606	Homo sapiens	IFITM3;IFITM1;ANXA2;MX2;MX1;IFI6;EIF2AK2;ISG15;UBE2L6;IFIT1;IFIT3;IFIT2;TNFSF13B;BST2;CXCL10;OAS1;OAS2;OAS3;IRF7;XAF1	R-HSA-936462;R-HSA-8985097;R-HSA-8983688;R-HSA-6784160;R-HSA-8983680;R-HSA-1169307;R-HSA-8985091;R-HSA-8985157;R-HSA-5668481;R-HSA-8950480;R-HSA-1015702;R-HSA-8985104;R-HSA-1015699;R-HSA-1678841;R-HSA-5668534;R-HSA-5676599;R-HSA-1169395;R-HSA-1678843;R-HSA-5676596;R-HSA-1169394;R-HSA-1678842;R-HSA-1169397;R-HSA-1169399;R-HSA-1169398;R-HSA-5668414;R-HSA-5676607;R-HSA-1176059;R-HSA-1169403;R-HSA-11…
R-HSA-168256	Immune System	39	2662	0.188061	1.02e-12	4.18e-11	72	1527	0.126042	9606	Homo sapiens	IFITM3;IFITM1;GMFB;ANXA2;MX2;MX1;IFI6;EIF2AK2;ISG15;UBE2L6;IFIT1;IFIT3;IFIT2;TNFSF13B;BST2;CXCL10;OAS1;OAS2;OAS3;IRF7;SIGLEC1;XAF1	R-HSA-936462;R-HSA-975118;R-HSA-8985097;R-HSA-9604499;R-HSA-8983688;R-HSA-177671;R-HSA-8983680;R-HSA-1169307;R-HSA-8985091;R-HSA-975106;R-HSA-933533;R-HSA-933531;R-HSA-9604487;R-HSA-1015702;R-HSA-8985104;R-HSA-933525;R-HSA-1015699;R-HSA-1031716;R-HSA-933538;R-HSA-933536;R-HSA-1031713;R-HSA-5668454;R-HSA-5685607;R-HSA-8985138;R-HSA-6784160;R-HSA-8985157;R-HSA-9013979;R-HSA-936412;R-HSA-9013978;R-H…
R-HSA-1169410	Antiviral mechanism by IFN-stimulated genes	9	94	0.00664076	7.59e-10	2.5e-08	24	31	0.00255881	9606	Homo sapiens	OAS1;OAS2;MX2;OAS3;MX1;EIF2AK2;UBE2L6;ISG15;IFIT1	R-HSA-1678841;R-HSA-936462;R-HSA-8985097;R-HSA-8983688;R-HSA-1169395;R-HSA-1678843;R-HSA-1169394;R-HSA-1678842;R-HSA-1169397;R-HSA-1169399;R-HSA-1169398;R-HSA-8983680;R-HSA-1169307;R-HSA-1176059;R-HSA-1169403;R-HSA-8985091;R-HSA-1169402;R-HSA-1169405;R-HSA-8985157;R-HSA-1169404;R-HSA-1169406;R-HSA-8985104;R-HSA-8985138;R-HSA-8983671
R-HSA-1169408	ISG15 antiviral mechanism	6	83	0.00586365	2.99e-06	8.06e-05	16	16	0.00132068	9606	Homo sapiens	MX2;MX1;EIF2AK2;UBE2L6;ISG15;IFIT1	R-HSA-1678841;R-HSA-936462;R-HSA-1169395;R-HSA-1678843;R-HSA-1169394;R-HSA-1678842;R-HSA-1169397;R-HSA-1169399;R-HSA-1169398;R-HSA-1169307;R-HSA-1176059;R-HSA-1169403;R-HSA-1169402;R-HSA-1169405;R-HSA-1169404;R-HSA-1169406
R-HSA-877300	Interferon gamma signaling	8	250	0.0176616	2.44e-05	0.000562	2	15	0.00123813	9606	Homo sapiens	OAS1;OAS2;OAS3;IRF7	R-HSA-1031716;R-HSA-1031713
R-HSA-8983711	OAS antiviral response	3	15	0.0010597	5.42e-05	0.00108366	8	15	0.00123813	9606	Homo sapiens	OAS1;OAS2;OAS3	R-HSA-8985097;R-HSA-8983688;R-HSA-8983680;R-HSA-8985104;R-HSA-8985091;R-HSA-8985138;R-HSA-8985157;R-HSA-8983671
R-HSA-6782861	Synthesis of wybutosine at G37 of tRNA(Phe)	2	20	0.00141293	0.00415266	0.0747479	4	8	0.00066	9606	Homo sapiens	TYW5;LCMT2		R-HSA-6783473;R-HSA-6782881;R-HSA-6783455;R-HSA-6782890
R-HSA-169131	Inhibition of PKR	1	2	0.000141	0.00942261	0.150762	1	2	0.000165	9606	Homo sapiens	EIF2AK2		R-HSA-168896
R-HSA-168928	DDX58/IFIH1-mediated induction of interferon-alpha/beta	3	96	0.00678206	0.0108215	0.153808	16	46	0.00379695	9606	Homo sapiens	IRF7;UBE2L6;ISG15	R-HSA-936462;R-HSA-9604499;R-HSA-168935;R-HSA-933538;R-HSA-933536;R-HSA-936412;R-HSA-933533;R-HSA-933531;R-HSA-918232;R-HSA-1028821;R-HSA-918229;R-HSA-933525;R-HSA-1028820;R-HSA-1028819;R-HSA-936563;R-HSA-1028816
R-HSA-5656169	Termination of translesion DNA synthesis	2	35	0.00247262	0.0121519	0.153808	6	9	0.000743	9606	Homo sapiens	UBE2L6;ISG15	R-HSA-5653766;R-HSA-5653780;R-HSA-5653756;R-HSA-5653786;R-HSA-5653754;R-HSA-5653770
R-HSA-936440	Negative regulators of DDX58/IFIH1 signaling	2	36	0.00254327	0.0128174	0.153808	3	13	0.00107305	9606	Homo sapiens	UBE2L6;ISG15	R-HSA-936462;R-HSA-936412;R-HSA-936563
R-HSA-168276	NS1 Mediated Effects on Host Pathways	2	46	0.00324974	0.0203047	0.223352	2	6	0.000495	9606	Homo sapiens	EIF2AK2;ISG15	R-HSA-168896;R-HSA-1176059
R-HSA-110313	Translesion synthesis by Y family DNA polymerases bypasses lesions on DNA template	2	48	0.00339103	0.0219759	0.237023	6	28	0.00231118	9606	Homo sapiens	UBE2L6;ISG15	R-HSA-5653766;R-HSA-5653780;R-HSA-5653756;R-HSA-5653786;R-HSA-5653754;R-HSA-5653770
R-HSA-168253	Host Interactions with Influenza Factors	2	50	0.00353232	0.0237023	0.237023	2	8	0.00066	9606	Homo sapiens	EIF2AK2;ISG15	R-HSA-168896;R-HSA-1176059
R-HSA-73893	DNA Damage Bypass	2	58	0.00409749	0.0311361	0.280225	6	34	0.00280644	9606	Homo sapiens	UBE2L6;ISG15	R-HSA-5653766;R-HSA-5653780;R-HSA-5653756;R-HSA-5653786;R-HSA-5653754;R-HSA-5653770
R-HSA-3134963	DEx/H-box helicases activate type I IFN and inflammatory cytokines production	1	7	0.000495	0.0325982	0.293384	1	5	0.000413	9606	Homo sapiens	IRF7		R-HSA-9604487
R-HSA-6782315	tRNA modification in the nucleus and cytosol	2	70	0.00494525	0.0437519	0.350015	4	37	0.00305407	9606	Homo sapiens	TYW5;LCMT2		R-HSA-6783473;R-HSA-6782881;R-HSA-6783455;R-HSA-6782890
R-HSA-8950505	Gene and protein expression by JAK-STAT signaling after Interleukin-12 stimulation	2	73	0.00515719	0.047158	0.377264	1	36	0.00297152	9606	Homo sapiens	ANXA2		R-HSA-8950480
R-HSA-9020591	Interleukin-12 signaling	2	84	0.0059343	0.0604277	0.384895	1	56	0.00462237	9606	Homo sapiens	ANXA2		R-HSA-8950480
R-HSA-6783783	Interleukin-10 signaling	2	86	0.00607559	0.0629641	0.384895	1	15	0.00123813	9606	Homo sapiens	CXCL10		R-HSA-6784160
R-HSA-9013973	TICAM1-dependent activation of IRF3/IRF7	1	14	0.000989	0.0641491	0.384895	4	9	0.000743	9606	Homo sapiens	IRF7		R-HSA-9013979;R-HSA-9013978;R-HSA-177671;R-HSA-168933
R-HSA-75205	Dissolution of Fibrin Clot	1	14	0.000989	0.0641491	0.384895	1	19	0.0015683	9606	Homo sapiens	ANXA2		R-HSA-158750
R-HSA-977225	Amyloid fiber formation	2	88	0.00621688	0.0655363	0.386793	4	33	0.0027239	9606	Homo sapiens	H3F3C;UBE2L6	R-HSA-5660757;R-HSA-977224;R-HSA-5658496;R-HSA-5660753
R-HSA-168254	Influenza Infection	3	199	0.0140586	0.0686334	0.386793	4	59	0.00487	9606	Homo sapiens	RPL10L;EIF2AK2;ISG15	R-HSA-168896;R-HSA-192704;R-HSA-1176059;R-HSA-192841
R-HSA-447115	Interleukin-12 family signaling	2	96	0.00678206	0.0761658	0.386793	1	114	0.00940982	9606	Homo sapiens	ANXA2		R-HSA-8950480
R-HSA-918233	TRAF3-dependent IRF activation pathway	1	17	0.00120099	0.0773586	0.386793	4	9	0.000743	9606	Homo sapiens	IRF7		R-HSA-918232;R-HSA-1028821;R-HSA-918229;R-HSA-1028816
R-HSA-5676594	TNF receptor superfamily (TNFSF) members mediating non-canonical NF-kB pathway	1	17	0.00120099	0.0773586	0.386793	2	12	0.000991	9606	Homo sapiens	TNFSF13B		R-HSA-5676599;R-HSA-5676596
R-HSA-975110	TRAF6 mediated IRF7 activation in TLR7/8 or 9 signaling	1	18	0.00127164	0.0817208	0.397755	5	5	0.000413	9606	Homo sapiens	IRF7		R-HSA-975118;R-HSA-933533;R-HSA-933531;R-HSA-975188;R-HSA-975106
R-HSA-419408	Lysosphingolipid and LPA receptors	1	19	0.00134228	0.0860627	0.397755	1	3	0.000248	9606	Homo sapiens	S1PR3		R-HSA-419428
R-HSA-936964	Activation of IRF3/IRF7 mediated by TBK1/IKK epsilon	1	20	0.00141293	0.0903844	0.397755	4	9	0.000743	9606	Homo sapiens	IRF7		R-HSA-177671;R-HSA-166245;R-HSA-168933;R-HSA-166271
R-HSA-997272	Inhibition of voltage gated Ca2+ channels via Gbeta/gamma subunits	1	27	0.00190745	0.120077	0.397755	2	3	0.000248	9606	Homo sapiens	KCNJ3		R-HSA-1013020;R-HSA-1013012
R-HSA-1296041	Activation of G protein gated Potassium channels	1	27	0.00190745	0.120077	0.397755	2	3	0.000248	9606	Homo sapiens	KCNJ3		R-HSA-1013020;R-HSA-1013012
R-HSA-1296059	G protein gated Potassium channels	1	27	0.00190745	0.120077	0.397755	2	3	0.000248	9606	Homo sapiens	KCNJ3		R-HSA-1013020;R-HSA-1013012
R-HSA-5669034	TNFs bind their physiological receptors	1	30	0.00211939	0.132509	0.397755	1	13	0.00107305	9606	Homo sapiens	TNFSF13B		R-HSA-5676607
R-HSA-73728	RNA Polymerase I Promoter Opening	1	34	0.00240198	0.148815	0.397755	1	2	0.000165	9606	Homo sapiens	H3F3C		R-HSA-73718
R-HSA-1296065	Inwardly rectifying K+ channels	1	34	0.00240198	0.148815	0.397755	2	7	0.000578	9606	Homo sapiens	KCNJ3		R-HSA-1013020;R-HSA-1013012
R-HSA-5334118	DNA methylation	1	36	0.00254327	0.156855	0.397755	7	7	0.000578	9606	Homo sapiens	H3F3C		R-HSA-5334097;R-HSA-5334160;R-HSA-5334099;R-HSA-5334179;R-HSA-5334164;R-HSA-5334151;R-HSA-5334152
R-HSA-933541	TRAF6 mediated IRF7 activation	1	43	0.0030378	0.184409	0.397755	8	11	0.000908	9606	Homo sapiens	IRF7		R-HSA-9604499;R-HSA-933533;R-HSA-933531;R-HSA-933525;R-HSA-1028820;R-HSA-933538;R-HSA-1028819;R-HSA-933536
R-HSA-212300	PRC2 methylates histones and DNA	1	44	0.00310844	0.188272	0.397755	4	4	0.00033	9606	Homo sapiens	H3F3C		R-HSA-212263;R-HSA-212222;R-HSA-212269;R-HSA-212252
R-HSA-427359	SIRT1 negatively regulates rRNA expression	1	45	0.00317909	0.192117	0.397755	2	5	0.000413	9606	Homo sapiens	H3F3C		R-HSA-427527;R-HSA-427514
R-HSA-991365	Activation of GABAB receptors	1	45	0.00317909	0.192117	0.397755	2	8	0.00066	9606	Homo sapiens	KCNJ3		R-HSA-1013020;R-HSA-1013012
R-HSA-977444	GABA B receptor activation	1	45	0.00317909	0.192117	0.397755	2	9	0.000743	9606	Homo sapiens	KCNJ3		R-HSA-1013020;R-HSA-1013012
R-HSA-452723	Transcriptional regulation of pluripotent stem cells	1	45	0.00317909	0.192117	0.397755	4	35	0.00288898	9606	Homo sapiens	FOXP1		R-HSA-452838;R-HSA-1112609;R-HSA-480204;R-HSA-452392
R-HSA-427389	ERCC6 (CSB) and EHMT2 (G9a) positively regulate rRNA expression	1	48	0.00339103	0.203545	0.397755	1	4	0.00033	9606	Homo sapiens	H3F3C		R-HSA-427336
R-HSA-380108	Chemokine receptors bind chemokines	1	48	0.00339103	0.203545	0.397755	1	18	0.00148576	9606	Homo sapiens	CXCL10		R-HSA-374248
R-HSA-72306	tRNA processing	2	182	0.0128576	0.213117	0.397755	4	54	0.00445728	9606	Homo sapiens	TYW5;LCMT2		R-HSA-6783473;R-HSA-6782881;R-HSA-6783455;R-HSA-6782890
R-HSA-8955332	Carboxyterminal post-translational modifications of tubulin	1	52	0.00367361	0.218535	0.397755	1	6	0.000495	9606	Homo sapiens	TTLL7		R-HSA-8865774
R-HSA-445355	Smooth Muscle Contraction	1	55	0.00388555	0.229595	0.397755	1	11	0.000908	9606	Homo sapiens	ANXA2		R-HSA-5263628
R-HSA-197264	Nicotinamide salvaging	1	59	0.00416814	0.244102	0.397755	1	12	0.000991	9606	Homo sapiens	PARP9		R-HSA-8938073
R-HSA-73894	DNA Repair	3	368	0.0259979	0.252938	0.397755	8	326	0.0269088	9606	Homo sapiens	TIPIN;UBE2L6;ISG15	R-HSA-5653766;R-HSA-5684887;R-HSA-5653780;R-HSA-5684882;R-HSA-5653756;R-HSA-5653786;R-HSA-5653754;R-HSA-5653770
R-HSA-5250924	B-WICH complex positively regulates rRNA expression	1	62	0.00438008	0.254805	0.397755	1	3	0.000248	9606	Homo sapiens	H3F3C		R-HSA-5250938
R-HSA-977443	GABA receptor activation	1	63	0.00445072	0.25834	0.397755	2	12	0.000991	9606	Homo sapiens	KCNJ3		R-HSA-1013020;R-HSA-1013012
R-HSA-201722	Formation of the beta-catenin:TCF transactivating complex	1	67	0.00473331	0.272313	0.397755	1	13	0.00107305	9606	Homo sapiens	H3F3C		R-HSA-3364026
R-HSA-1660499	Synthesis of PIPs at the plasma membrane	1	69	0.0048746	0.279202	0.397755	3	33	0.0027239	9606	Homo sapiens	SBF2		R-HSA-6809975;R-HSA-6809793;R-HSA-6809944
R-HSA-1834949	Cytosolic sensors of pathogen-associated DNA	1	77	0.00543977	0.306122	0.397755	1	48	0.00396203	9606	Homo sapiens	IRF7		R-HSA-9604487
R-HSA-5250913	Positive epigenetic regulation of rRNA expression	1	80	0.00565171	0.31596	0.397755	2	7	0.000578	9606	Homo sapiens	H3F3C		R-HSA-5250938;R-HSA-427336
R-HSA-427413	NoRC negatively regulates rRNA expression	1	80	0.00565171	0.31596	0.397755	1	7	0.000578	9606	Homo sapiens	H3F3C		R-HSA-433672
R-HSA-5578749	Transcriptional regulation by small RNAs	1	81	0.00572236	0.319209	0.397755	1	5	0.000413	9606	Homo sapiens	H3F3C		R-HSA-5578742
R-HSA-196807	Nicotinate metabolism	1	86	0.00607559	0.335225	0.397755	1	29	0.00239373	9606	Homo sapiens	PARP9		R-HSA-8938073
R-HSA-73854	RNA Polymerase I Promoter Clearance	1	87	0.00614624	0.338383	0.397755	1	10	0.000825	9606	Homo sapiens	H3F3C		R-HSA-73718
R-HSA-8939211	ESR-mediated signaling	2	255	0.0180148	0.340573	0.397755	10	110	0.00907965	9606	Homo sapiens	H3F3C;S1PR3		R-HSA-9624272;R-HSA-9011981;R-HSA-9011949;R-HSA-9625813;R-HSA-9011966;R-HSA-9011950;R-HSA-9011985;R-HSA-9012000;R-HSA-9011941;R-HSA-9011975
R-HSA-5250941	Negative epigenetic regulation of rRNA expression	1	89	0.00628753	0.344656	0.397755	3	12	0.000991	9606	Homo sapiens	H3F3C		R-HSA-427527;R-HSA-427514;R-HSA-433672
R-HSA-2559582	Senescence-Associated Secretory Phenotype (SASP)	1	89	0.00628753	0.344656	0.397755	2	22	0.00181593	9606	Homo sapiens	H3F3C		R-HSA-3788745;R-HSA-3788748
R-HSA-1912408	Pre-NOTCH Transcription and Translation	1	89	0.00628753	0.344656	0.397755	2	28	0.00231118	9606	Homo sapiens	H3F3C		R-HSA-9604831;R-HSA-9604829
R-HSA-73864	RNA Polymerase I Transcription	1	89	0.00628753	0.344656	0.397755	1	14	0.00115559	9606	Homo sapiens	H3F3C		R-HSA-73718
R-HSA-5693607	Processing of DNA double-strand break ends	1	90	0.00635818	0.34777	0.397755	2	17	0.00140322	9606	Homo sapiens	TIPIN		R-HSA-5684887;R-HSA-5684882
R-HSA-8876198	RAB GEFs exchange GTP for GDP on RABs	1	94	0.00664076	0.360082	0.397755	1	21	0.00173339	9606	Homo sapiens	SBF2		R-HSA-8876837
R-HSA-449147	Signaling by Interleukins	4	641	0.0452844	0.360536	0.397755	2	492	0.0406108	9606	Homo sapiens	CXCL10;ANXA2	R-HSA-6784160;R-HSA-8950480
R-HSA-156902	Peptide chain elongation	1	97	0.0068527	0.369165	0.397755	4	5	0.000413	9606	Homo sapiens	RPL10L		R-HSA-156915;R-HSA-156912;R-HSA-156923;R-HSA-156907
R-HSA-975956	Nonsense Mediated Decay (NMD) independent of the Exon Junction Complex (EJC)	1	101	0.00713529	0.381079	0.397755	1	1	8.25e-05	9606	Homo sapiens	RPL10L		R-HSA-927789
R-HSA-156842	Eukaryotic Translation Elongation	1	102	0.00720593	0.384023	0.397755	4	9	0.000743	9606	Homo sapiens	RPL10L		R-HSA-156915;R-HSA-156912;R-HSA-156923;R-HSA-156907
R-HSA-168164	Toll Like Receptor 3 (TLR3) Cascade	1	102	0.00720593	0.384023	0.397755	4	61	0.00503508	9606	Homo sapiens	IRF7		R-HSA-9013979;R-HSA-9013978;R-HSA-177671;R-HSA-168933
R-HSA-1296071	Potassium Channels	1	103	0.00727658	0.386953	0.397755	2	19	0.0015683	9606	Homo sapiens	KCNJ3		R-HSA-1013020;R-HSA-1013012
R-HSA-975155	MyD88 dependent cascade initiated on endosome	1	103	0.00727658	0.386953	0.397755	5	63	0.00520017	9606	Homo sapiens	IRF7		R-HSA-975118;R-HSA-933533;R-HSA-933531;R-HSA-975188;R-HSA-975106
R-HSA-168181	Toll Like Receptor 7/8 (TLR7/8) Cascade	1	103	0.00727658	0.386953	0.397755	5	64	0.00528271	9606	Homo sapiens	IRF7		R-HSA-975118;R-HSA-933533;R-HSA-933531;R-HSA-975188;R-HSA-975106
R-HSA-5668541	TNFR2 non-canonical NF-kB pathway	1	104	0.00734723	0.389869	0.397755	7	43	0.00354932	9606	Homo sapiens	TNFSF13B		R-HSA-5668454;R-HSA-5668534;R-HSA-5676599;R-HSA-5676596;R-HSA-5668481;R-HSA-5668414;R-HSA-5676607
R-HSA-72764	Eukaryotic Translation Termination	1	106	0.00748852	0.39566	0.397755	3	5	0.000413	9606	Homo sapiens	RPL10L		R-HSA-141671;R-HSA-141691;R-HSA-141673
R-HSA-72689	Formation of a pool of free 40S subunits	1	106	0.00748852	0.39566	0.397755	1	2	0.000165	9606	Homo sapiens	RPL10L		R-HSA-72673
R-HSA-8939236	RUNX1 regulates transcription of genes involved in differentiation of HSCs	1	106	0.00748852	0.39566	0.397755	3	15	0.00123813	9606	Homo sapiens	H3F3C		R-HSA-8865491;R-HSA-8865505;R-HSA-8865498
R-HSA-6798695	Neutrophil degranulation	3	480	0.0339103	0.397755	0.397755	4	10	0.000825	9606	Homo sapiens	BST2;GMFB;ANXA2	R-HSA-6798739;R-HSA-6800434;R-HSA-6798751;R-HSA-6798748
R-HSA-168138	Toll Like Receptor 9 (TLR9) Cascade	1	107	0.00755917	0.398536	0.398536	5	67	0.00553033	9606	Homo sapiens	IRF7		R-HSA-975118;R-HSA-933533;R-HSA-933531;R-HSA-975188;R-HSA-975106
R-HSA-937061	TRIF(TICAM1)-mediated TLR4 signaling	1	107	0.00755917	0.398536	0.398536	4	58	0.00478745	9606	Homo sapiens	IRF7		R-HSA-177671;R-HSA-166245;R-HSA-168933;R-HSA-166271
R-HSA-166166	MyD88-independent TLR4 cascade	1	107	0.00755917	0.398536	0.398536	4	60	0.00495254	9606	Homo sapiens	IRF7		R-HSA-177671;R-HSA-166245;R-HSA-168933;R-HSA-166271
R-HSA-9009391	Non-genomic estrogen signaling	1	109	0.00770046	0.404246	0.404246	2	38	0.00313661	9606	Homo sapiens	S1PR3		R-HSA-9624272;R-HSA-9625813
R-HSA-1483255	PI Metabolism	1	112	0.0079124	0.412712	0.412712	3	89	0.00734626	9606	Homo sapiens	SBF2		R-HSA-6809975;R-HSA-6809793;R-HSA-6809944
R-HSA-1912422	Pre-NOTCH Expression and Processing	1	113	0.00798304	0.415507	0.415507	2	38	0.00313661	9606	Homo sapiens	H3F3C		R-HSA-9604831;R-HSA-9604829
R-HSA-192823	Viral mRNA Translation	1	114	0.00805369	0.418289	0.418289	2	2	0.000165	9606	Homo sapiens	RPL10L		R-HSA-192704;R-HSA-192841
R-HSA-2408557	Selenocysteine synthesis	1	114	0.00805369	0.418289	0.418289	2	7	0.000578	9606	Homo sapiens	RPL10L		R-HSA-2408529;R-HSA-5333615
R-HSA-2559580	Oxidative Stress Induced Senescence	1	114	0.00805369	0.418289	0.418289	2	39	0.00321915	9606	Homo sapiens	H3F3C		R-HSA-3222593;R-HSA-3240295
R-HSA-163125	Post-translational modification: synthesis of GPI-anchored proteins	1	115	0.00812434	0.421059	0.421059	1	16	0.00132068	9606	Homo sapiens	LY6E		R-HSA-8940388
R-HSA-211000	Gene Silencing by RNA	1	117	0.00826563	0.426558	0.426558	1	36	0.00297152	9606	Homo sapiens	H3F3C		R-HSA-5578742
R-HSA-1799339	SRP-dependent cotranslational protein targeting to membrane	1	119	0.00840692	0.432006	0.432006	5	5	0.000413	9606	Homo sapiens	RPL10L		R-HSA-1799326;R-HSA-1799330;R-HSA-1799329;R-HSA-1799335;R-HSA-1799332
R-HSA-72706	GTP hydrolysis and joining of the 60S ribosomal subunit	1	120	0.00847757	0.434711	0.434711	2	3	0.000248	9606	Homo sapiens	RPL10L		R-HSA-72672;R-HSA-72671
R-HSA-156827	L13a-mediated translational silencing of Ceruloplasmin expression	1	120	0.00847757	0.434711	0.434711	1	3	0.000248	9606	Homo sapiens	RPL10L		R-HSA-156826
R-HSA-198933	Immunoregulatory interactions between a Lymphoid and a non-Lymphoid cell	2	316	0.0223243	0.442617	0.442617	2	43	0.00354932	9606	Homo sapiens	IFITM1;SIGLEC1	R-HSA-5685607;R-HSA-199518
R-HSA-9006931	Signaling by Nuclear Receptors	2	317	0.0223949	0.444223	0.444223	10	131	0.010813	9606	Homo sapiens	H3F3C;S1PR3		R-HSA-9624272;R-HSA-9011981;R-HSA-9011949;R-HSA-9625813;R-HSA-9011966;R-HSA-9011950;R-HSA-9011985;R-HSA-9012000;R-HSA-9011941;R-HSA-9011975
R-HSA-927802	Nonsense-Mediated Decay (NMD)	1	124	0.00876016	0.445405	0.445405	5	6	0.000495	9606	Homo sapiens	RPL10L		R-HSA-927836;R-HSA-927789;R-HSA-927832;R-HSA-927813;R-HSA-927889
R-HSA-975957	Nonsense Mediated Decay (NMD) enhanced by the Exon Junction Complex (EJC)	1	124	0.00876016	0.445405	0.445405	4	5	0.000413	9606	Homo sapiens	RPL10L		R-HSA-927836;R-HSA-927832;R-HSA-927813;R-HSA-927889
R-HSA-5693567	HDR through Homologous Recombination (HRR) or Single Strand Annealing (SSA)	1	124	0.00876016	0.445405	0.445405	2	42	0.00346678	9606	Homo sapiens	TIPIN		R-HSA-5684887;R-HSA-5684882
R-HSA-9007101	Rab regulation of trafficking	1	129	0.00911339	0.458491	0.458491	1	35	0.00288898	9606	Homo sapiens	SBF2		R-HSA-8876837
R-HSA-72613	Eukaryotic Translation Initiation	1	130	0.00918403	0.461072	0.461072	4	21	0.00173339	9606	Homo sapiens	RPL10L		R-HSA-72673;R-HSA-72672;R-HSA-156826;R-HSA-72671
R-HSA-72737	Cap-dependent Translation Initiation	1	130	0.00918403	0.461072	0.461072	3	18	0.00148576	9606	Homo sapiens	RPL10L		R-HSA-72673;R-HSA-72672;R-HSA-72671
R-HSA-5693538	Homology Directed Repair	1	130	0.00918403	0.461072	0.461072	2	50	0.00412712	9606	Homo sapiens	TIPIN		R-HSA-5684887;R-HSA-5684882
R-HSA-5663205	Infectious disease	3	540	0.0381491	0.473204	0.473204	4	329	0.0271564	9606	Homo sapiens	RPL10L;EIF2AK2;ISG15	R-HSA-168896;R-HSA-192704;R-HSA-1176059;R-HSA-192841
R-HSA-114608	Platelet degranulation	1	137	0.00967856	0.4788	0.4788	1	11	0.000908	9606	Homo sapiens	LGALS3BP		R-HSA-481009
R-HSA-212165	Epigenetic regulation of gene expression	1	139	0.00981985	0.483759	0.483759	16	34	0.00280644	9606	Homo sapiens	H3F3C		R-HSA-5334097;R-HSA-5334160;R-HSA-427527;R-HSA-5334099;R-HSA-212263;R-HSA-5334164;R-HSA-5250938;R-HSA-212269;R-HSA-433672;R-HSA-427336;R-HSA-5334179;R-HSA-5334151;R-HSA-5334152;R-HSA-427514;R-HSA-212222;R-HSA-212252
R-HSA-76005	Response to elevated platelet cytosolic Ca2+	1	144	0.0101731	0.495954	0.495954	1	14	0.00115559	9606	Homo sapiens	LGALS3BP		R-HSA-481009
R-HSA-166016	Toll Like Receptor 4 (TLR4) Cascade	1	144	0.0101731	0.495954	0.495954	4	95	0.00784152	9606	Homo sapiens	IRF7		R-HSA-177671;R-HSA-166245;R-HSA-168933;R-HSA-166271
R-HSA-9018519	Estrogen-dependent gene expression	1	154	0.0108795	0.519498	0.519498	8	66	0.00544779	9606	Homo sapiens	H3F3C		R-HSA-9011981;R-HSA-9011949;R-HSA-9011966;R-HSA-9011950;R-HSA-9011985;R-HSA-9012000;R-HSA-9011941;R-HSA-9011975
R-HSA-5693532	DNA Double-Strand Break Repair	1	167	0.0117979	0.548492	0.548492	2	107	0.00883203	9606	Homo sapiens	TIPIN		R-HSA-5684887;R-HSA-5684882
R-HSA-168273	Influenza Viral RNA Transcription and Replication	1	175	0.0123631	0.565471	0.565471	2	14	0.00115559	9606	Homo sapiens	RPL10L		R-HSA-192704;R-HSA-192841
R-HSA-2408522	Selenoamino acid metabolism	1	182	0.0128576	0.57981	0.57981	2	33	0.0027239	9606	Homo sapiens	RPL10L		R-HSA-2408529;R-HSA-5333615
R-HSA-9010553	Regulation of expression of SLITs and ROBOs	1	183	0.0129283	0.58182	0.58182	2	20	0.00165085	9606	Homo sapiens	RPL10L		R-HSA-9014652;R-HSA-9014610
R-HSA-168898	Toll-like Receptor Cascades	1	184	0.0129989	0.583821	0.583821	11	182	0.0150227	9606	Homo sapiens	IRF7		R-HSA-975118;R-HSA-9013979;R-HSA-9013978;R-HSA-933533;R-HSA-933531;R-HSA-177671;R-HSA-166245;R-HSA-168933;R-HSA-975188;R-HSA-975106;R-HSA-166271
R-HSA-168255	Influenza Life Cycle	1	188	0.0132815	0.591729	0.591729	2	51	0.00420966	9606	Homo sapiens	RPL10L		R-HSA-192704;R-HSA-192841
R-HSA-6791226	Major pathway of rRNA processing in the nucleolus and cytosol	1	189	0.0133522	0.593683	0.593683	1	7	0.000578	9606	Homo sapiens	RPL10L		R-HSA-6791218
R-HSA-983231	Factors involved in megakaryocyte development and platelet production	1	194	0.0137054	0.603315	0.603315	1	43	0.00354932	9606	Homo sapiens	H3F3C		R-HSA-997263
R-HSA-168249	Innate Immune System	6	1324	0.0935359	0.605757	0.605757	30	685	0.0565415	9606	Homo sapiens	BST2;GMFB;ANXA2;IRF7;UBE2L6;ISG15	R-HSA-936462;R-HSA-975118;R-HSA-9604499;R-HSA-177671;R-HSA-975106;R-HSA-9013979;R-HSA-936412;R-HSA-9013978;R-HSA-933533;R-HSA-6800434;R-HSA-933531;R-HSA-9604487;R-HSA-918232;R-HSA-975188;R-HSA-1028821;R-HSA-918229;R-HSA-933525;R-HSA-1028820;R-HSA-1028819;R-HSA-1028816;R-HSA-168935;R-HSA-166245;R-HSA-168933;R-HSA-933538;R-HSA-933536;R-HSA-6798739;R-HSA-6798751;R-HSA-6798748;R-HSA-936563;R-HSA-1662…
R-HSA-2559583	Cellular Senescence	1	198	0.013988	0.610858	0.610858	4	89	0.00734626	9606	Homo sapiens	H3F3C		R-HSA-3788745;R-HSA-3222593;R-HSA-3788748;R-HSA-3240295
R-HSA-375276	Peptide ligand-binding receptors	1	202	0.0142706	0.61826	0.61826	1	75	0.00619067	9606	Homo sapiens	CXCL10		R-HSA-374248
R-HSA-8868773	rRNA processing in the nucleus and cytosol	1	207	0.0146238	0.627318	0.627318	1	15	0.00123813	9606	Homo sapiens	RPL10L		R-HSA-6791218
R-HSA-373076	Class A/1 (Rhodopsin-like receptors)	2	458	0.0323561	0.642287	0.642287	2	150	0.0123813	9606	Homo sapiens	CXCL10;S1PR3	R-HSA-419428;R-HSA-374248
R-HSA-201681	TCF dependent signaling in response to WNT	1	216	0.0152596	0.643092	0.643092	1	71	0.0058605	9606	Homo sapiens	H3F3C		R-HSA-3364026
R-HSA-112314	Neurotransmitter receptors and postsynaptic signal transmission	1	231	0.0163193	0.667932	0.667932	2	105	0.00866694	9606	Homo sapiens	KCNJ3		R-HSA-1013020;R-HSA-1013012
R-HSA-376176	Signaling by ROBO receptors	1	235	0.0166019	0.674263	0.674263	2	60	0.00495254	9606	Homo sapiens	RPL10L		R-HSA-9014652;R-HSA-9014610
R-HSA-72312	rRNA processing	1	245	0.0173084	0.689575	0.689575	1	21	0.00173339	9606	Homo sapiens	RPL10L		R-HSA-6791218
R-HSA-196849	Metabolism of water-soluble vitamins and cofactors	1	252	0.0178029	0.69987	0.69987	1	140	0.0115559	9606	Homo sapiens	PARP9		R-HSA-8938073
R-HSA-397014	Muscle contraction	1	256	0.0180855	0.705601	0.705601	1	41	0.00338423	9606	Homo sapiens	ANXA2		R-HSA-5263628
R-HSA-157118	Signaling by NOTCH	1	257	0.0181561	0.707017	0.707017	2	152	0.0125464	9606	Homo sapiens	H3F3C		R-HSA-9604831;R-HSA-9604829
R-HSA-8878171	Transcriptional regulation by RUNX1	1	261	0.0184387	0.712613	0.712613	3	132	0.0108956	9606	Homo sapiens	H3F3C		R-HSA-8865491;R-HSA-8865505;R-HSA-8865498
R-HSA-8953854	Metabolism of RNA	3	782	0.0552455	0.72297	0.72297	10	187	0.0154354	9606	Homo sapiens	TYW5;RPL10L;LCMT2	R-HSA-927836;R-HSA-927789;R-HSA-6791218;R-HSA-6783473;R-HSA-6782881;R-HSA-927832;R-HSA-6783455;R-HSA-927813;R-HSA-6782890;R-HSA-927889
R-HSA-418594	G alpha (i) signalling events	2	567	0.0400565	0.754665	0.754665	3	161	0.0132893	9606	Homo sapiens	CXCL10;S1PR3	R-HSA-749454;R-HSA-749456;R-HSA-380073
R-HSA-109582	Hemostasis	3	826	0.0583539	0.757125	0.757125	3	327	0.0269913	9606	Homo sapiens	LGALS3BP;ANXA2;H3F3C	R-HSA-997263;R-HSA-481009;R-HSA-158750
R-HSA-76002	Platelet activation, signaling and aggregation	1	299	0.0211233	0.760792	0.760792	1	114	0.00940982	9606	Homo sapiens	LGALS3BP		R-HSA-481009
R-HSA-983168	Antigen processing: Ubiquitination & Proteasome degradation	1	315	0.0222536	0.778611	0.778611	4	9	0.000743	9606	Homo sapiens	UBE2L6		R-HSA-983157;R-HSA-983156;R-HSA-983140;R-HSA-983152
R-HSA-1483257	Phospholipid metabolism	1	325	0.0229601	0.789077	0.789077	3	218	0.0179942	9606	Homo sapiens	SBF2		R-HSA-6809975;R-HSA-6809793;R-HSA-6809944
R-HSA-195721	Signaling by WNT	1	330	0.0233133	0.794125	0.794125	1	156	0.0128766	9606	Homo sapiens	H3F3C		R-HSA-3364026
R-HSA-72766	Translation	1	339	0.0239491	0.802915	0.802915	16	99	0.00817169	9606	Homo sapiens	RPL10L		R-HSA-72673;R-HSA-72672;R-HSA-1799326;R-HSA-141671;R-HSA-156907;R-HSA-141673;R-HSA-156915;R-HSA-156912;R-HSA-156826;R-HSA-1799330;R-HSA-156923;R-HSA-141691;R-HSA-1799329;R-HSA-1799335;R-HSA-72671;R-HSA-1799332
R-HSA-112315	Transmission across Chemical Synapses	1	352	0.0248675	0.814961	0.814961	2	157	0.0129591	9606	Homo sapiens	KCNJ3		R-HSA-1013020;R-HSA-1013012
R-HSA-500792	GPCR ligand binding	2	649	0.0458495	0.8182	0.8182	2	177	0.01461	9606	Homo sapiens	CXCL10;S1PR3	R-HSA-419428;R-HSA-374248
R-HSA-196854	Metabolism of vitamins and cofactors	1	382	0.0269869	0.840062	0.840062	1	201	0.016591	9606	Homo sapiens	PARP9		R-HSA-8938073
R-HSA-1280218	Adaptive Immune System	3	998	0.0705051	0.859786	0.859786	6	261	0.0215435	9606	Homo sapiens	IFITM1;UBE2L6;SIGLEC1	R-HSA-5685607;R-HSA-983157;R-HSA-983156;R-HSA-983140;R-HSA-199518;R-HSA-983152
R-HSA-983169	Class I MHC mediated antigen processing & presentation	1	465	0.0328506	0.893323	0.893323	4	48	0.00396203	9606	Homo sapiens	UBE2L6		R-HSA-983157;R-HSA-983156;R-HSA-983140;R-HSA-983152
R-HSA-112316	Neuronal System	1	498	0.0351819	0.909251	0.909251	2	210	0.0173339	9606	Homo sapiens	KCNJ3		R-HSA-1013020;R-HSA-1013012
R-HSA-2262752	Cellular responses to stress	1	514	0.0363123	0.916105	0.916105	4	184	0.0151878	9606	Homo sapiens	H3F3C		R-HSA-3788745;R-HSA-3222593;R-HSA-3788748;R-HSA-3240295
R-HSA-422475	Axon guidance	1	583	0.0411869	0.940272	0.940272	2	297	0.0245151	9606	Homo sapiens	RPL10L		R-HSA-9014652;R-HSA-9014610
R-HSA-8953897	Cellular responses to external stimuli	1	621	0.0438714	0.950501	0.950501	4	269	0.0222039	9606	Homo sapiens	H3F3C		R-HSA-3788745;R-HSA-3222593;R-HSA-3788748;R-HSA-3240295
R-HSA-71291	Metabolism of amino acids and derivatives	1	660	0.0466266	0.959204	0.959204	2	283	0.0233595	9606	Homo sapiens	RPL10L		R-HSA-2408529;R-HSA-5333615
R-HSA-199991	Membrane Trafficking	1	665	0.0469799	0.960204	0.960204	1	218	0.0179942	9606	Homo sapiens	SBF2		R-HSA-8876837
R-HSA-1266738	Developmental Biology	2	1177	0.0831508	0.978925	0.978925	6	484	0.0399505	9606	Homo sapiens	RPL10L;FOXP1	R-HSA-452838;R-HSA-1112609;R-HSA-9014652;R-HSA-480204;R-HSA-9014610;R-HSA-452392
R-HSA-5653656	Vesicle-mediated transport	1	824	0.0582126	0.982018	0.982018	1	251	0.0207181	9606	Homo sapiens	SBF2		R-HSA-8876837
R-HSA-1643685	Disease	3	1551	0.109573	0.982061	0.982061	4	957	0.078993	9606	Homo sapiens	RPL10L;EIF2AK2;ISG15	R-HSA-168896;R-HSA-192704;R-HSA-1176059;R-HSA-192841
R-HSA-388396	GPCR downstream signalling	2	1358	0.0959378	0.990575	0.990575	3	254	0.0209657	9606	Homo sapiens	CXCL10;S1PR3	R-HSA-749454;R-HSA-749456;R-HSA-380073
R-HSA-392499	Metabolism of proteins	5	2354	0.166302	0.991349	0.991349	22	890	0.0734627	9606	Homo sapiens	TTLL7;H3F3C;RPL10L;UBE2L6;LY6E	R-HSA-72673;R-HSA-72672;R-HSA-5660757;R-HSA-1799326;R-HSA-141671;R-HSA-977224;R-HSA-5660753;R-HSA-8865774;R-HSA-156907;R-HSA-141673;R-HSA-8940388;R-HSA-156915;R-HSA-156912;R-HSA-5658496;R-HSA-156826;R-HSA-1799330;R-HSA-156923;R-HSA-141691;R-HSA-1799329;R-HSA-1799335;R-HSA-72671;R-HSA-1799332
R-HSA-372790	Signaling by GPCR	2	1481	0.104627	0.994627	0.994627	5	431	0.0355757	9606	Homo sapiens	CXCL10;S1PR3	R-HSA-419428;R-HSA-749454;R-HSA-749456;R-HSA-380073;R-HSA-374248
R-HSA-212436	Generic Transcription Pathway	2	1525	0.107736	0.995619	0.995619	4	811	0.0669418	9606	Homo sapiens	H3F3C;ZNF302	R-HSA-8865491;R-HSA-8865505;R-HSA-8865498;R-HSA-975040
R-HSA-597592	Post-translational protein modification	2	1594	0.11261	0.996827	0.996827	2	524	0.0432522	9606	Homo sapiens	TTLL7;LY6E		R-HSA-8865774;R-HSA-8940388
R-HSA-73857	RNA Polymerase II Transcription	2	1664	0.117556	0.997721	0.997721	4	872	0.0719769	9606	Homo sapiens	H3F3C;ZNF302	R-HSA-8865491;R-HSA-8865505;R-HSA-8865498;R-HSA-975040
R-HSA-74160	Gene expression (Transcription)	2	1822	0.128718	0.998933	0.998933	22	983	0.0811391	9606	Homo sapiens	H3F3C;ZNF302	R-HSA-5334097;R-HSA-5334160;R-HSA-427527;R-HSA-5334099;R-HSA-5578742;R-HSA-212263;R-HSA-5334164;R-HSA-8865505;R-HSA-5250938;R-HSA-975040;R-HSA-212269;R-HSA-433672;R-HSA-427336;R-HSA-5334179;R-HSA-8865491;R-HSA-5334151;R-HSA-73718;R-HSA-5334152;R-HSA-427514;R-HSA-8865498;R-HSA-212222;R-HSA-212252
R-HSA-556833	Metabolism of lipids	1	1443	0.101943	0.999256	0.999256	3	942	0.0777549	9606	Homo sapiens	SBF2		R-HSA-6809975;R-HSA-6809793;R-HSA-6809944
R-HSA-162582	Signal Transduction	3	3202	0.22621	0.999993	0.999993	18	2214	0.182749	9606	Homo sapiens	CXCL10;H3F3C;S1PR3	R-HSA-9624272;R-HSA-419428;R-HSA-9011981;R-HSA-9011949;R-HSA-749454;R-HSA-9625813;R-HSA-9011950;R-HSA-3364026;R-HSA-9012000;R-HSA-380073;R-HSA-9011941;R-HSA-374248;R-HSA-9604831;R-HSA-9011975;R-HSA-9604829;R-HSA-9011966;R-HSA-9011985;R-HSA-749456
R-HSA-1430728	Metabolism	3	3635	0.2568	0.999999	0.999999	6	2213	0.182666	9606	Homo sapiens	RPL10L;PARP9;SBF2	R-HSA-6809975;R-HSA-8938073;R-HSA-2408529;R-HSA-6809793;R-HSA-5333615;R-HSA-6809944

## Sheet: REACTOME_Cluster5
Pathway identifier	Pathway name	#Entities found	#Entities total	Entities ratio	Entities pValue	Entities FDR	#Reactions found	#Reactions total	Reactions ratio	Species identifier	Species name	Submitted entities found	Mapped entities	Found reaction identifiers
R-HSA-6783783	Interleukin-10 signaling	13	86	0.00607559	5.55e-16	1.55e-13	1	15	0.00123813	9606	Homo sapiens	CXCL8;CCL3L3;IL1B;CCL4;CCL3;CCL2	R-HSA-6784160
R-HSA-449147	Signaling by Interleukins	21	641	0.0452844	2.65e-12	3.71e-10	29	492	0.0406108	9606	Homo sapiens	SOCS3;CXCL8;IRAK2;IL1B;CCL3L3;CCL4;CCL3;OSM;CCL2;MCL1	R-HSA-507719;R-HSA-6783524;R-HSA-6784160;R-HSA-446862;R-HSA-6789615;R-HSA-1112602;R-HSA-446868;R-HSA-450133;R-HSA-9005340;R-HSA-446684;R-HSA-446694;R-HSA-446692;R-HSA-1112755;R-HSA-449058;R-HSA-6783552;R-HSA-450337;R-HSA-446894;R-HSA-6789325;R-HSA-446701;R-HSA-446634;R-HSA-450346;R-HSA-6789524;R-HSA-446130;R-HSA-448703;R-HSA-168184;R-HSA-445752;R-HSA-446648;R-HSA-6790041;R-HSA-445753
R-HSA-6785807	Interleukin-4 and Interleukin-13 signaling	13	211	0.0149064	3.85e-11	3.58e-09	4	46	0.00379695	9606	Homo sapiens	SOCS3;CXCL8;IL1B;OSM;CCL2;MCL1	R-HSA-6789524;R-HSA-6789615;R-HSA-6789325;R-HSA-6790041
R-HSA-1280215	Cytokine Signaling in Immune system	23	1056	0.0746026	6.57e-10	4.6e-08	42	640	0.0528271	9606	Homo sapiens	TNFSF18;SOCS3;CXCL8;TNFRSF12A;IRAK2;IL1B;CCL3L3;CCL4;CCL3;OSM;CCL2;MCL1	R-HSA-507719;R-HSA-6783524;R-HSA-6784160;R-HSA-446862;R-HSA-6789615;R-HSA-5669023;R-HSA-1112602;R-HSA-446868;R-HSA-450133;R-HSA-9005340;R-HSA-5668481;R-HSA-877269;R-HSA-446684;R-HSA-446694;R-HSA-5676598;R-HSA-5668534;R-HSA-446692;R-HSA-1112755;R-HSA-449058;R-HSA-912680;R-HSA-6783552;R-HSA-450337;R-HSA-446894;R-HSA-5668414;R-HSA-6789325;R-HSA-446701;R-HSA-446634;R-HSA-909729;R-HSA-450346;R-HSA-566…
R-HSA-5660668	CLEC7A/inflammasome pathway	3	8	0.000565	9.61e-06	0.000474	2	4	0.00033	9606	Homo sapiens	IL1B		R-HSA-5660663;R-HSA-5660622
R-HSA-168256	Immune System	29	2662	0.188061	1.03e-05	0.000474	79	1527	0.126042	9606	Homo sapiens	TNFSF18;CXCL8;TNFRSF12A;CCL3L3;PLAUR;OSM;SOCS3;IRAK2;IL1B;CCL4;MRC1;CCL3;C3AR1;OLR1;CCL2;LAIR2;MCL1	R-HSA-975115;R-HSA-446862;R-HSA-6789615;R-HSA-975879;R-HSA-975111;R-HSA-1112602;R-HSA-936963;R-HSA-936960;R-HSA-6799350;R-HSA-936991;R-HSA-446868;R-HSA-936986;R-HSA-9005340;R-HSA-5660622;R-HSA-5660663;R-HSA-1112755;R-HSA-449058;R-HSA-912680;R-HSA-975147;R-HSA-6783552;R-HSA-450337;R-HSA-446894;R-HSA-6789325;R-HSA-446634;R-HSA-909729;R-HSA-450346;R-HSA-5668454;R-HSA-450358;R-HSA-5696357;R-HSA-87391…
R-HSA-380994	ATF4 activates genes in response to endoplasmic reticulum stress	4	32	0.00226069	2.13e-05	0.00085	2	7	0.000578	9606	Homo sapiens	CXCL8;CCL2		R-HSA-517731;R-HSA-1791056
R-HSA-8939242	RUNX1 regulates transcription of genes involved in differentiation of keratinocytes	3	11	0.000777	2.47e-05	0.000865	6	8	0.00066	9606	Homo sapiens	SOCS3;CBFB		R-HSA-8955885;R-HSA-8955822;R-HSA-8938063;R-HSA-8955748;R-HSA-8955893;R-HSA-8938053
R-HSA-381042	PERK regulates gene expression	4	40	0.00282586	5.04e-05	0.00156175	2	11	0.000908	9606	Homo sapiens	CXCL8;CCL2		R-HSA-517731;R-HSA-1791056
R-HSA-8849474	PTK6 Activates STAT3	2	7	0.000495	0.000578	0.0161706	3	9	0.000743	9606	Homo sapiens	SOCS3		R-HSA-8848150;R-HSA-8848178;R-HSA-8848110
R-HSA-448706	Interleukin-1 processing	2	8	0.000565	0.000752	0.0187977	2	5	0.000413	9606	Homo sapiens	IL1B		R-HSA-449058;R-HSA-448703
R-HSA-2559583	Cellular Senescence	5	198	0.013988	0.00305107	0.0701746	9	89	0.00734626	9606	Homo sapiens	KDM6B;CXCL8;IL1B	R-HSA-3790137;R-HSA-3222593;R-HSA-3788745;R-HSA-4568740;R-HSA-3223200;R-HSA-3222546;R-HSA-3222533;R-HSA-8979071;R-HSA-3857308
R-HSA-2219528	PI3K/AKT Signaling in Cancer	4	134	0.00946662	0.00448267	0.0930942	2	21	0.00173339	9606	Homo sapiens	NR4A1;PDGFA;HBEGF	R-HSA-2399988;R-HSA-2400009
R-HSA-8848021	Signaling by PTK6	3	70	0.00494525	0.0051719	0.0930942	11	53	0.00437474	9606	Homo sapiens	SOCS3;HBEGF	R-HSA-8848150;R-HSA-8848005;R-HSA-8857555;R-HSA-8848178;R-HSA-8857583;R-HSA-8848110;R-HSA-8857565;R-HSA-8857549;R-HSA-8847995;R-HSA-9634702;R-HSA-8857577
R-HSA-9006927	Signaling by Non-Receptor Tyrosine Kinases	3	70	0.00494525	0.0051719	0.0930942	11	53	0.00437474	9606	Homo sapiens	SOCS3;HBEGF	R-HSA-8848150;R-HSA-8848005;R-HSA-8857555;R-HSA-8848178;R-HSA-8857583;R-HSA-8848110;R-HSA-8857565;R-HSA-8857549;R-HSA-8847995;R-HSA-9634702;R-HSA-8857577
R-HSA-8936459	RUNX1 regulates genes involved in megakaryocyte differentiation and platelet function	3	78	0.00551042	0.00695791	0.113685	33	33	0.0027239	9606	Homo sapiens	NR4A3;CBFB		R-HSA-8936584;R-HSA-8937097;R-HSA-8937037;R-HSA-8934735;R-HSA-8938176;R-HSA-8938328;R-HSA-8937113;R-HSA-8938201;R-HSA-8937050;R-HSA-8936989;R-HSA-8937118;R-HSA-8936979;R-HSA-8934742;R-HSA-8936599;R-HSA-8938199;R-HSA-8936616;R-HSA-8936621;R-HSA-8938158;R-HSA-8936608;R-HSA-8936481;R-HSA-8938338;R-HSA-8936995;R-HSA-8938022;R-HSA-8938150;R-HSA-8937016;R-HSA-8935740;R-HSA-8937022;R-HSA-8938174;R-HSA-8…
R-HSA-381119	Unfolded Protein Response (UPR)	4	153	0.0108089	0.00710533	0.113685	2	94	0.00775898	9606	Homo sapiens	CXCL8;CCL2		R-HSA-517731;R-HSA-1791056
R-HSA-383280	Nuclear Receptor transcription pathway	3	86	0.00607559	0.00906878	0.119359	2	2	0.000165	9606	Homo sapiens	NR4A1;NR4A3	R-HSA-382096;R-HSA-376419
R-HSA-8854691	Interleukin-20 family signaling	2	29	0.00204875	0.00924193	0.119359	1	56	0.00462237	9606	Homo sapiens	SOCS3		R-HSA-9005340
R-HSA-8878171	Transcriptional regulation by RUNX1	5	261	0.0184387	0.00957487	0.119359	107	132	0.0108956	9606	Homo sapiens	SOCS3;NR4A3;CBFB	R-HSA-8936584;R-HSA-8937097;R-HSA-8931981;R-HSA-8938382;R-HSA-8877192;R-HSA-8956568;R-HSA-8937113;R-HSA-8937118;R-HSA-8938389;R-HSA-8936599;R-HSA-8936616;R-HSA-8956586;R-HSA-8936621;R-HSA-8955822;R-HSA-8938158;R-HSA-8936608;R-HSA-8938913;R-HSA-8877485;R-HSA-8938150;R-HSA-8938938;R-HSA-8877493;R-HSA-8877490;R-HSA-8938174;R-HSA-8938930;R-HSA-8936628;R-HSA-8932020;R-HSA-8932021;R-HSA-8938176;R-HSA-8…
R-HSA-6783589	Interleukin-6 family signaling	2	30	0.00211939	0.009859	0.119359	4	33	0.0027239	9606	Homo sapiens	SOCS3;OSM		R-HSA-6783524;R-HSA-1112755;R-HSA-6783552;R-HSA-1112602
R-HSA-2559582	Senescence-Associated Secretory Phenotype (SASP)	3	89	0.00628753	0.00994662	0.119359	4	22	0.00181593	9606	Homo sapiens	CXCL8;IL1B		R-HSA-3790137;R-HSA-3788745;R-HSA-4568740;R-HSA-3857308
R-HSA-3214842	HDMs demethylate histones	2	31	0.00219004	0.0104939	0.125927	4	17	0.00140322	9606	Homo sapiens	KDM6B;ARID5B	R-HSA-4754187;R-HSA-4724284;R-HSA-5661121;R-HSA-5661115
R-HSA-186763	Downstream signal transduction	2	36	0.00254327	0.0139299	0.153229	15	16	0.00132068	9606	Homo sapiens	PDGFA		R-HSA-382052;R-HSA-186819;R-HSA-1524182;R-HSA-382055;R-HSA-186826;R-HSA-380780;R-HSA-380782;R-HSA-382056;R-HSA-1524186;R-HSA-382058;R-HSA-186765;R-HSA-186834;R-HSA-186800;R-HSA-186778;R-HSA-186780
R-HSA-2219530	Constitutive Signaling by Aberrant PI3K in Cancer	3	103	0.00727658	0.0146836	0.161519	1	2	0.000165	9606	Homo sapiens	PDGFA;HBEGF	R-HSA-2400009
R-HSA-9020702	Interleukin-1 signaling	3	109	0.00770046	0.0170427	0.170427	15	46	0.00379695	9606	Homo sapiens	IRAK2;IL1B		R-HSA-507719;R-HSA-446694;R-HSA-446692;R-HSA-446862;R-HSA-446894;R-HSA-446701;R-HSA-446634;R-HSA-446868;R-HSA-450133;R-HSA-446130;R-HSA-446684;R-HSA-168184;R-HSA-445752;R-HSA-446648;R-HSA-445753
R-HSA-8951911	RUNX3 regulates RUNX1-mediated transcription	1	4	0.000283	0.0195894	0.193153	2	2	0.000165	9606	Homo sapiens	CBFB		R-HSA-8951926;R-HSA-8951910
R-HSA-5607764	CLEC7A (Dectin-1) signaling	3	120	0.00847757	0.0218888	0.193153	2	45	0.0037144	9606	Homo sapiens	IL1B		R-HSA-5660663;R-HSA-5660622
R-HSA-6811558	PI5P, PP2A and IER3 Regulate PI3K/AKT Signaling	3	126	0.00890145	0.0248177	0.193153	1	7	0.000578	9606	Homo sapiens	PDGFA;HBEGF	R-HSA-2316434
R-HSA-199418	Negative regulation of the PI3K/AKT network	3	134	0.00946662	0.0290366	0.193153	1	10	0.000825	9606	Homo sapiens	PDGFA;HBEGF	R-HSA-2316434
R-HSA-8941333	RUNX2 regulates genes involved in differentiation of myeloid cells	1	6	0.000424	0.0292417	0.193153	2	2	0.000165	9606	Homo sapiens	CBFB		R-HSA-8938382;R-HSA-8938371
R-HSA-8939247	RUNX1 regulates transcription of genes involved in interleukin signaling	1	7	0.000495	0.0340327	0.193153	5	5	0.000413	9606	Homo sapiens	CBFB		R-HSA-8938938;R-HSA-8934688;R-HSA-8938913;R-HSA-8934690;R-HSA-8938981
R-HSA-8939245	RUNX1 regulates transcription of genes involved in BCR signaling	1	7	0.000495	0.0340327	0.193153	4	4	0.00033	9606	Homo sapiens	CBFB		R-HSA-8938987;R-HSA-8938930;R-HSA-8938965;R-HSA-8938951
R-HSA-8941284	RUNX2 regulates chondrocyte maturation	1	7	0.000495	0.0340327	0.193153	2	4	0.00033	9606	Homo sapiens	CBFB		R-HSA-8878257;R-HSA-8878266
R-HSA-8935964	RUNX1 regulates expression of components of tight junctions	1	8	0.000565	0.0388004	0.193153	6	6	0.000495	9606	Homo sapiens	CBFB		R-HSA-8935960;R-HSA-8935980;R-HSA-8936000;R-HSA-8935988;R-HSA-8935972;R-HSA-8936007
R-HSA-8857538	PTK6 promotes HIF1A stabilization	1	9	0.000636	0.0435449	0.193153	6	6	0.000495	9606	Homo sapiens	HBEGF		R-HSA-8857555;R-HSA-8857583;R-HSA-8857565;R-HSA-8857549;R-HSA-9634702;R-HSA-8857577
R-HSA-8939256	RUNX1 regulates transcription of genes involved in WNT signaling	1	9	0.000636	0.0435449	0.193153	4	4	0.00033	9606	Homo sapiens	CBFB		R-HSA-8877879;R-HSA-8932076;R-HSA-8877884;R-HSA-8932084
R-HSA-186797	Signaling by PDGF	2	69	0.0048746	0.0461319	0.193153	23	28	0.00231118	9606	Homo sapiens	PDGFA		R-HSA-382053;R-HSA-382052;R-HSA-186819;R-HSA-1524182;R-HSA-382055;R-HSA-382054;R-HSA-186785;R-HSA-8864036;R-HSA-186826;R-HSA-380780;R-HSA-380782;R-HSA-382056;R-HSA-1524186;R-HSA-382058;R-HSA-186765;R-HSA-186834;R-HSA-186800;R-HSA-186773;R-HSA-186778;R-HSA-8865276;R-HSA-389086;R-HSA-186780;R-HSA-389083
R-HSA-446652	Interleukin-1 family signaling	3	163	0.0115154	0.0472938	0.193153	17	79	0.00652084	9606	Homo sapiens	IRAK2;IL1B		R-HSA-507719;R-HSA-446694;R-HSA-446692;R-HSA-449058;R-HSA-446862;R-HSA-446894;R-HSA-446701;R-HSA-446634;R-HSA-446868;R-HSA-450133;R-HSA-446130;R-HSA-448703;R-HSA-446684;R-HSA-168184;R-HSA-445752;R-HSA-446648;R-HSA-445753
R-HSA-8949275	RUNX3 Regulates Immune Response and Cell Migration	1	10	0.000706	0.0482663	0.193153	5	5	0.000413	9606	Homo sapiens	CBFB		R-HSA-8952442;R-HSA-8949276;R-HSA-8949343;R-HSA-8949301;R-HSA-8949335
R-HSA-428890	Role of ABL in ROBO-SLIT signaling	1	10	0.000706	0.0482663	0.193153	4	4	0.00033	9606	Homo sapiens	ABL2		R-HSA-428885;R-HSA-428883;R-HSA-376141;R-HSA-428888
R-HSA-162791	Attachment of GPI anchor to uPAR	1	10	0.000706	0.0482663	0.193153	2	2	0.000165	9606	Homo sapiens	PLAUR		R-HSA-162836;R-HSA-162729
R-HSA-8931987	RUNX1 regulates estrogen receptor mediated transcription	1	10	0.000706	0.0482663	0.193153	7	8	0.00066	9606	Homo sapiens	CBFB		R-HSA-8932076;R-HSA-8931981;R-HSA-8932033;R-HSA-8932084;R-HSA-8932020;R-HSA-8932037;R-HSA-8932021
R-HSA-5336415	Uptake and function of diphtheria toxin	1	10	0.000706	0.0482663	0.193153	4	5	0.000413	9606	Homo sapiens	HBEGF		R-HSA-5336417;R-HSA-5336420;R-HSA-5336422;R-HSA-5336413
R-HSA-8939246	RUNX1 regulates transcription of genes involved in differentiation of myeloid cells	1	11	0.000777	0.0529647	0.193153	7	7	0.000578	9606	Homo sapiens	CBFB		R-HSA-8939066;R-HSA-8938251;R-HSA-8939054;R-HSA-8938382;R-HSA-8938228;R-HSA-8938389;R-HSA-8938231
R-HSA-212718	EGFR interacts with phospholipase C-gamma	1	11	0.000777	0.0529647	0.193153	3	3	0.000248	9606	Homo sapiens	HBEGF		R-HSA-212706;R-HSA-212710;R-HSA-212713
R-HSA-937042	IRAK2 mediated activation of TAK1 complex	1	12	0.000848	0.0576402	0.193153	5	5	0.000413	9606	Homo sapiens	IRAK2		R-HSA-936942;R-HSA-936991;R-HSA-936986;R-HSA-936963;R-HSA-936960
R-HSA-2179392	EGFR Transactivation by Gastrin	1	12	0.000848	0.0576402	0.193153	4	6	0.000495	9606	Homo sapiens	HBEGF		R-HSA-2179415;R-HSA-2179387;R-HSA-2179402;R-HSA-2179407
R-HSA-198693	AKT phosphorylates targets in the nucleus	1	12	0.000848	0.0576402	0.193153	1	4	0.00033	9606	Homo sapiens	NR4A1		R-HSA-199863
R-HSA-2586552	Signaling by Leptin	1	13	0.000918	0.062293	0.193153	2	19	0.0015683	9606	Homo sapiens	SOCS3		R-HSA-2672302;R-HSA-2586555
R-HSA-8941332	RUNX2 regulates genes involved in cell migration	1	14	0.000989	0.0669232	0.193153	7	7	0.000578	9606	Homo sapiens	CBFB		R-HSA-8939833;R-HSA-8939963;R-HSA-8940001;R-HSA-8939667;R-HSA-8939829;R-HSA-8939670;R-HSA-8940007
R-HSA-5638302	Signaling by Overexpressed Wild-Type EGFR in Cancer	1	14	0.000989	0.0669232	0.193153	1	2	0.000165	9606	Homo sapiens	HBEGF		R-HSA-1225978
R-HSA-5638303	Inhibition of Signaling by Overexpressed EGFR	1	14	0.000989	0.0669232	0.193153	1	2	0.000165	9606	Homo sapiens	HBEGF		R-HSA-1225978
R-HSA-75205	Dissolution of Fibrin Clot	1	14	0.000989	0.0669232	0.193153	6	19	0.0015683	9606	Homo sapiens	PLAUR		R-HSA-158982;R-HSA-159001;R-HSA-158942;R-HSA-158959;R-HSA-159005;R-HSA-158925
R-HSA-1250342	PI3K events in ERBB4 signaling	1	15	0.0010597	0.0715308	0.193153	2	2	0.000165	9606	Homo sapiens	HBEGF		R-HSA-1250370;R-HSA-1250353
R-HSA-179812	GRB2 events in EGFR signaling	1	15	0.0010597	0.0715308	0.193153	2	3	0.000248	9606	Homo sapiens	HBEGF		R-HSA-177938;R-HSA-177943
R-HSA-1257604	PIP3 activates AKT signaling	4	316	0.0223243	0.0715835	0.193153	2	86	0.00709864	9606	Homo sapiens	NR4A1;PDGFA;HBEGF	R-HSA-2316434;R-HSA-199863
R-HSA-8951936	RUNX3 regulates p14-ARF	1	16	0.00113034	0.076116	0.193153	8	8	0.00066	9606	Homo sapiens	CBFB		R-HSA-8951977;R-HSA-8952058;R-HSA-8952062;R-HSA-8951966;R-HSA-8951951;R-HSA-8952081;R-HSA-8952069;R-HSA-8952101
R-HSA-877312	Regulation of IFNG signaling	1	16	0.00113034	0.076116	0.193153	1	4	0.00033	9606	Homo sapiens	SOCS3		R-HSA-877269
R-HSA-5621481	C-type lectin receptors (CLRs)	3	202	0.0142706	0.0787768	0.193153	2	68	0.00561288	9606	Homo sapiens	IL1B		R-HSA-5660663;R-HSA-5660622
R-HSA-8877330	RUNX1 and FOXP3 control the development of regulatory T lymphocytes (Tregs)	1	17	0.00120099	0.0806788	0.193153	20	20	0.00165085	9606	Homo sapiens	CBFB		R-HSA-8877414;R-HSA-8939082;R-HSA-8877348;R-HSA-8877345;R-HSA-8877391;R-HSA-8877485;R-HSA-8877421;R-HSA-8865547;R-HSA-8865546;R-HSA-8877385;R-HSA-8877192;R-HSA-8877493;R-HSA-8877396;R-HSA-8877490;R-HSA-8877360;R-HSA-8939088;R-HSA-8877404;R-HSA-8877338;R-HSA-8877369;R-HSA-9006422
R-HSA-162658	Golgi Cisternae Pericentriolar Stack Reorganization	1	17	0.00120099	0.0806788	0.193153	5	6	0.000495	9606	Homo sapiens	RAB1A		R-HSA-2172194;R-HSA-2314566;R-HSA-2172183;R-HSA-2314569;R-HSA-2214351
R-HSA-8963901	Chylomicron remodeling	1	17	0.00120099	0.0806788	0.193153	1	3	0.000248	9606	Homo sapiens	LPL		R-HSA-174757
R-HSA-5676594	TNF receptor superfamily (TNFSF) members mediating non-canonical NF-kB pathway	1	17	0.00120099	0.0806788	0.193153	2	12	0.000991	9606	Homo sapiens	TNFRSF12A		R-HSA-5676598;R-HSA-5669023
R-HSA-6788467	IL-6-type cytokine receptor ligand interactions	1	17	0.00120099	0.0806788	0.193153	2	14	0.00115559	9606	Homo sapiens	OSM		R-HSA-6783524;R-HSA-6783552
R-HSA-1059683	Interleukin-6 signaling	1	17	0.00120099	0.0806788	0.193153	2	19	0.0015683	9606	Homo sapiens	SOCS3		R-HSA-1112755;R-HSA-1112602
R-HSA-975163	IRAK2 mediated activation of TAK1 complex upon TLR7/8 or 9 stimulation	1	18	0.00127164	0.0852195	0.193153	5	5	0.000413	9606	Homo sapiens	IRAK2		R-HSA-450358;R-HSA-975103;R-HSA-975147;R-HSA-975097;R-HSA-975185
R-HSA-180336	SHC1 events in EGFR signaling	1	18	0.00127164	0.0852195	0.193153	4	4	0.00033	9606	Homo sapiens	HBEGF		R-HSA-177936;R-HSA-177925;R-HSA-177945;R-HSA-177933
R-HSA-8847993	ERBB2 Activates PTK6 Signaling	1	18	0.00127164	0.0852195	0.193153	2	2	0.000165	9606	Homo sapiens	HBEGF		R-HSA-8848005;R-HSA-8847995
R-HSA-450513	Tristetraprolin (TTP, ZFP36) binds and destabilizes mRNA	1	19	0.00134228	0.089738	0.193153	4	4	0.00033	9606	Homo sapiens	ZFP36		R-HSA-450400;R-HSA-450463;R-HSA-450431;R-HSA-450394
R-HSA-6785631	ERBB2 Regulates Cell Motility	1	19	0.00134228	0.089738	0.193153	2	2	0.000165	9606	Homo sapiens	HBEGF		R-HSA-6785636;R-HSA-6785648
R-HSA-937072	TRAF6-mediated induction of TAK1 complex within TLR4 complex	1	19	0.00134228	0.089738	0.193153	1	6	0.000495	9606	Homo sapiens	IRAK2		R-HSA-450358
R-HSA-5668541	TNFR2 non-canonical NF-kB pathway	2	104	0.00734723	0.0940188	0.193153	7	43	0.00354932	9606	Homo sapiens	TNFSF18;TNFRSF12A	R-HSA-5676598;R-HSA-5668454;R-HSA-5668534;R-HSA-5668481;R-HSA-5668414;R-HSA-5669023;R-HSA-5675947
R-HSA-1250347	SHC1 events in ERBB4 signaling	1	20	0.00141293	0.0942346	0.193153	4	4	0.00033	9606	Homo sapiens	HBEGF		R-HSA-1250357;R-HSA-1250383;R-HSA-1250380;R-HSA-1250348
R-HSA-1963640	GRB2 events in ERBB2 signaling	1	20	0.00141293	0.0942346	0.193153	2	4	0.00033	9606	Homo sapiens	HBEGF		R-HSA-1306969;R-HSA-1306972
R-HSA-381340	Transcriptional regulation of white adipocyte differentiation	2	108	0.00762981	0.100149	0.193153	1	18	0.00148576	9606	Homo sapiens	LPL		R-HSA-560498
R-HSA-1963642	PI3K events in ERBB2 signaling	1	22	0.00155422	0.103162	0.193153	2	7	0.000578	9606	Homo sapiens	HBEGF		R-HSA-1306979;R-HSA-1250346
R-HSA-9006925	Intracellular signaling by second messengers	4	362	0.025574	0.104613	0.193153	2	113	0.00932728	9606	Homo sapiens	NR4A1;PDGFA;HBEGF	R-HSA-2316434;R-HSA-199863
R-HSA-180292	GAB1 signalosome	1	23	0.00162487	0.107593	0.193153	9	11	0.000908	9606	Homo sapiens	HBEGF		R-HSA-177923;R-HSA-177939;R-HSA-177926;R-HSA-177927;R-HSA-177924;R-HSA-177941;R-HSA-177930;R-HSA-177944;R-HSA-177935
R-HSA-881907	Gastrin-CREB signalling pathway via PKC and MAPK	1	23	0.00162487	0.107593	0.193153	4	9	0.000743	9606	Homo sapiens	HBEGF		R-HSA-2179415;R-HSA-2179387;R-HSA-2179402;R-HSA-2179407
R-HSA-2559580	Oxidative Stress Induced Senescence	2	114	0.00805369	0.109548	0.193153	5	39	0.00321915	9606	Homo sapiens	KDM6B		R-HSA-3222593;R-HSA-3223200;R-HSA-3222546;R-HSA-3222533;R-HSA-8979071
R-HSA-2262752	Cellular responses to stress	5	514	0.0363123	0.110755	0.193153	9	184	0.0151878	9606	Homo sapiens	KDM6B;CXCL8;IL1B	R-HSA-3790137;R-HSA-3222593;R-HSA-3788745;R-HSA-4568740;R-HSA-3223200;R-HSA-3222546;R-HSA-3222533;R-HSA-8979071;R-HSA-3857308
R-HSA-450321	JNK (c-Jun kinases) phosphorylation and activation mediated by activated human TAK1	1	26	0.00183681	0.120758	0.193153	1	3	0.000248	9606	Homo sapiens	IRAK2		R-HSA-450337
R-HSA-450302	activated TAK1 mediates p38 MAPK activation	1	27	0.00190745	0.125103	0.193153	1	5	0.000413	9606	Homo sapiens	IRAK2		R-HSA-450346
R-HSA-2173795	Downregulation of SMAD2/3:SMAD4 transcriptional activity	1	27	0.00190745	0.125103	0.193153	4	21	0.00173339	9606	Homo sapiens	SKIL		R-HSA-2186741;R-HSA-2186747;R-HSA-173481;R-HSA-2186767
R-HSA-912694	Regulation of IFNA signaling	1	28	0.0019781	0.129427	0.193153	1	5	0.000413	9606	Homo sapiens	SOCS3		R-HSA-912680
R-HSA-9634638	Estrogen-dependent nuclear events downstream of ESR-membrane signaling	1	29	0.00204875	0.133731	0.193153	1	12	0.000991	9606	Homo sapiens	HBEGF		R-HSA-9625465
R-HSA-982772	Growth hormone receptor signaling	1	29	0.00204875	0.133731	0.193153	2	28	0.00231118	9606	Homo sapiens	SOCS3		R-HSA-1168809;R-HSA-1168813
R-HSA-8963889	Assembly of active LPL and LIPC lipase complexes	1	30	0.00211939	0.138013	0.193153	4	12	0.000991	9606	Homo sapiens	LPL		R-HSA-6784676;R-HSA-6784628;R-HSA-6784861;R-HSA-8857928
R-HSA-5669034	TNFs bind their physiological receptors	1	30	0.00211939	0.138013	0.193153	1	13	0.00107305	9606	Homo sapiens	TNFSF18		R-HSA-5675947
R-HSA-8934593	Regulation of RUNX1 Expression and Activity	1	32	0.00226069	0.146515	0.193153	2	19	0.0015683	9606	Homo sapiens	CBFB		R-HSA-8938853;R-HSA-8865320
R-HSA-5674400	Constitutive Signaling by AKT1 E17K in Cancer	1	32	0.00226069	0.146515	0.193153	1	18	0.00148576	9606	Homo sapiens	NR4A1		R-HSA-2399988
R-HSA-114608	Platelet degranulation	2	137	0.00967856	0.147477	0.193153	1	11	0.000908	9606	Homo sapiens	SRGN;PDGFA	R-HSA-481007
R-HSA-418594	G alpha (i) signalling events	5	567	0.0400565	0.149071	0.193153	4	161	0.0132893	9606	Homo sapiens	CXCL8;CCL4L2;CCL4;C3AR1;LPL	R-HSA-749454;R-HSA-749456;R-HSA-380073;R-HSA-2395768
R-HSA-5673001	RAF/MAP kinase cascade	3	274	0.0193571	0.154225	0.193153	1	39	0.00321915	9606	Homo sapiens	PDGFA;HBEGF	R-HSA-5672965
R-HSA-8940973	RUNX2 regulates osteoblast differentiation	1	34	0.00240198	0.154934	0.193153	7	24	0.00198102	9606	Homo sapiens	CBFB		R-HSA-8937864;R-HSA-9009208;R-HSA-8939852;R-HSA-9008877;R-HSA-8877922;R-HSA-8937869;R-HSA-8939870
R-HSA-1250196	SHC1 events in ERBB2 signaling	1	35	0.00247262	0.159113	0.193153	4	6	0.000495	9606	Homo sapiens	HBEGF		R-HSA-1250195;R-HSA-1250486;R-HSA-1963578;R-HSA-1250463
R-HSA-1251985	Nuclear signaling by ERBB4	1	35	0.00247262	0.159113	0.193153	1	22	0.00181593	9606	Homo sapiens	HBEGF		R-HSA-1251992
R-HSA-76005	Response to elevated platelet cytosolic Ca2+	2	144	0.0101731	0.159507	0.193153	1	14	0.00115559	9606	Homo sapiens	SRGN;PDGFA	R-HSA-481007
R-HSA-5684996	MAPK1/MAPK3 signaling	3	281	0.0198516	0.162508	0.193153	1	46	0.00379695	9606	Homo sapiens	PDGFA;HBEGF	R-HSA-5672965
R-HSA-8863795	Downregulation of ERBB2 signaling	1	36	0.00254327	0.163272	0.193153	2	14	0.00115559	9606	Homo sapiens	HBEGF		R-HSA-1963563;R-HSA-8863804
R-HSA-182971	EGFR downregulation	1	37	0.00261392	0.16741	0.193153	18	22	0.00181593	9606	Homo sapiens	HBEGF		R-HSA-8867047;R-HSA-183072;R-HSA-8867044;R-HSA-8867041;R-HSA-182986;R-HSA-183051;R-HSA-8951490;R-HSA-182990;R-HSA-183055;R-HSA-183084;R-HSA-183058;R-HSA-182994;R-HSA-183089;R-HSA-182993;R-HSA-183002;R-HSA-183067;R-HSA-182969;R-HSA-183036
R-HSA-8939243	RUNX1 interacts with co-factors whose precise effect on RUNX1 targets is not known	1	39	0.00275521	0.175626	0.193153	5	5	0.000413	9606	Homo sapiens	CBFB		R-HSA-8938217;R-HSA-8878054;R-HSA-8878050;R-HSA-8937989;R-HSA-8878056
R-HSA-445989	TAK1 activates NFkB by phosphorylation and activation of IKKs complex	1	39	0.00275521	0.175626	0.193153	1	5	0.000413	9606	Homo sapiens	IRAK2		R-HSA-168184
R-HSA-168638	NOD1/2 Signaling Pathway	1	39	0.00275521	0.175626	0.193153	1	17	0.00140322	9606	Homo sapiens	IRAK2		R-HSA-168184
R-HSA-8941326	RUNX2 regulates bone development	1	43	0.0030378	0.191819	0.193153	12	32	0.00264135	9606	Homo sapiens	CBFB		R-HSA-8937864;R-HSA-8878023;R-HSA-9009208;R-HSA-8877941;R-HSA-8939852;R-HSA-9008877;R-HSA-8877922;R-HSA-8937869;R-HSA-8939870;R-HSA-8878257;R-HSA-8878013;R-HSA-8878266
R-HSA-8953897	Cellular responses to external stimuli	5	621	0.0438714	0.193153	0.193153	9	269	0.0222039	9606	Homo sapiens	KDM6B;CXCL8;IL1B	R-HSA-3790137;R-HSA-3222593;R-HSA-3788745;R-HSA-4568740;R-HSA-3223200;R-HSA-3222546;R-HSA-3222533;R-HSA-8979071;R-HSA-3857308
R-HSA-1643713	Signaling by EGFR in Cancer	1	46	0.00324974	0.203758	0.203758	1	42	0.00346678	9606	Homo sapiens	HBEGF		R-HSA-1225978
R-HSA-380108	Chemokine receptors bind chemokines	1	48	0.00339103	0.21162	0.21162	2	18	0.00148576	9606	Homo sapiens	CXCL8		R-HSA-373813;R-HSA-373791
R-HSA-1989781	PPARA activates gene expression	2	174	0.0122925	0.21277	0.21277	1	41	0.00338423	9606	Homo sapiens	RGL1		R-HSA-1989777
R-HSA-400206	Regulation of lipid metabolism by Peroxisome proliferator-activated receptor alpha (PPARalpha)	2	176	0.0124338	0.216391	0.216391	1	44	0.00363186	9606	Homo sapiens	RGL1		R-HSA-1989777
R-HSA-5663202	Diseases of signal transduction	4	489	0.0345461	0.222904	0.222904	3	289	0.0238547	9606	Homo sapiens	NR4A1;PDGFA;HBEGF	R-HSA-2399988;R-HSA-1225978;R-HSA-2400009
R-HSA-5683057	MAPK family signaling cascades	3	332	0.0234546	0.226373	0.226373	1	86	0.00709864	9606	Homo sapiens	PDGFA;HBEGF	R-HSA-5672965
R-HSA-1236978	Cross-presentation of soluble exogenous antigens (endosomes)	1	53	0.00374426	0.230943	0.230943	4	6	0.000495	9606	Homo sapiens	MRC1		R-HSA-1236939;R-HSA-1236955;R-HSA-1236940;R-HSA-1236941
R-HSA-8963899	Plasma lipoprotein remodeling	1	54	0.00381491	0.234751	0.234751	5	30	0.00247627	9606	Homo sapiens	LPL		R-HSA-6784676;R-HSA-6784628;R-HSA-174757;R-HSA-6784861;R-HSA-8857928
R-HSA-2173793	Transcriptional activity of SMAD2/SMAD3:SMAD4 heterotrimer	1	55	0.00388555	0.238541	0.238541	4	38	0.00313661	9606	Homo sapiens	SKIL		R-HSA-2186741;R-HSA-2186747;R-HSA-173481;R-HSA-2186767
R-HSA-8941858	Regulation of RUNX3 expression and activity	1	57	0.00402685	0.246064	0.246064	1	9	0.000743	9606	Homo sapiens	CBFB		R-HSA-8865454
R-HSA-177929	Signaling by EGFR	1	59	0.00416814	0.253515	0.253515	40	48	0.00396203	9606	Homo sapiens	HBEGF		R-HSA-177922;R-HSA-177923;R-HSA-177926;R-HSA-177927;R-HSA-177924;R-HSA-177925;R-HSA-177930;R-HSA-182986;R-HSA-183051;R-HSA-8951490;R-HSA-177934;R-HSA-182990;R-HSA-177935;R-HSA-183055;R-HSA-177933;R-HSA-177938;R-HSA-183058;R-HSA-182994;R-HSA-177939;R-HSA-177936;R-HSA-177937;R-HSA-182993;R-HSA-177942;R-HSA-177943;R-HSA-177941;R-HSA-183002;R-HSA-183067;R-HSA-177944;R-HSA-177945;R-HSA-8867047;R-HSA-2…
R-HSA-5339562	Uptake and actions of bacterial toxins	1	60	0.00423878	0.257213	0.257213	4	65	0.00536525	9606	Homo sapiens	HBEGF		R-HSA-5336417;R-HSA-5336420;R-HSA-5336422;R-HSA-5336413
R-HSA-1236394	Signaling by ERBB4	1	61	0.00430943	0.260893	0.260893	12	37	0.00305407	9606	Homo sapiens	HBEGF		R-HSA-1250370;R-HSA-1250353;R-HSA-1250357;R-HSA-1250315;R-HSA-1977958;R-HSA-1977959;R-HSA-1251992;R-HSA-1236398;R-HSA-1250383;R-HSA-1250220;R-HSA-1250380;R-HSA-1250348
R-HSA-3000171	Non-integrin membrane-ECM interactions	1	61	0.00430943	0.260893	0.260893	1	22	0.00181593	9606	Homo sapiens	PDGFA		R-HSA-2396337
R-HSA-375276	Peptide ligand-binding receptors	2	202	0.0142706	0.263842	0.263842	4	75	0.00619067	9606	Homo sapiens	CXCL8;C3AR1		R-HSA-373813;R-HSA-444647;R-HSA-373791;R-HSA-374251
R-HSA-1227986	Signaling by ERBB2	1	67	0.00473331	0.282598	0.282598	18	43	0.00354932	9606	Homo sapiens	HBEGF		R-HSA-1963581;R-HSA-1250195;R-HSA-8848005;R-HSA-1963582;R-HSA-6785636;R-HSA-1250486;R-HSA-1963578;R-HSA-1306969;R-HSA-1250463;R-HSA-1306972;R-HSA-1306979;R-HSA-1963563;R-HSA-6785648;R-HSA-1963589;R-HSA-1250346;R-HSA-8863804;R-HSA-8847995;R-HSA-1963586
R-HSA-8873719	RAB geranylgeranylation	1	68	0.00480396	0.286153	0.286153	2	5	0.000413	9606	Homo sapiens	RAB1A		R-HSA-8870469;R-HSA-8870466
R-HSA-450294	MAP kinase activation	1	69	0.0048746	0.289692	0.289692	2	32	0.00264135	9606	Homo sapiens	IRAK2		R-HSA-450337;R-HSA-450346
R-HSA-168643	Nucleotide-binding domain, leucine rich repeat containing receptor (NLR) signaling pathways	1	69	0.0048746	0.289692	0.289692	1	45	0.0037144	9606	Homo sapiens	IRAK2		R-HSA-168184
R-HSA-913709	O-linked glycosylation of mucins	1	73	0.00515719	0.303674	0.303674	1	17	0.00140322	9606	Homo sapiens	B3GNT5		R-HSA-914010
R-HSA-204005	COPII-mediated vesicle transport	1	77	0.00543977	0.317385	0.317385	6	16	0.00132068	9606	Homo sapiens	RAB1A		R-HSA-5694439;R-HSA-5694418;R-HSA-6814833;R-HSA-6814831;R-HSA-5694441;R-HSA-5694409
R-HSA-448424	Interleukin-17 signaling	1	77	0.00543977	0.317385	0.317385	2	35	0.00288898	9606	Homo sapiens	IRAK2		R-HSA-450337;R-HSA-450346
R-HSA-975634	Retinoid metabolism and transport	1	79	0.00558107	0.32414	0.32414	1	28	0.00231118	9606	Homo sapiens	LPL		R-HSA-2395768
R-HSA-1660661	Sphingolipid de novo biosynthesis	1	79	0.00558107	0.32414	0.32414	1	30	0.00247627	9606	Homo sapiens	SPTLC2		R-HSA-428127
R-HSA-8939902	Regulation of RUNX2 expression and activity	1	83	0.00586365	0.337453	0.337453	6	32	0.00264135	9606	Homo sapiens	CBFB		R-HSA-9008345;R-HSA-9009451;R-HSA-8939900;R-HSA-9009452;R-HSA-9016526;R-HSA-9007686
R-HSA-212436	Generic Transcription Pathway	9	1525	0.107736	0.33988	0.33988	163	811	0.0669418	9606	Homo sapiens	SOCS3;NR4A1;NR4A3;CBFB;SKIL	R-HSA-8936584;R-HSA-8937864;R-HSA-8937097;R-HSA-8937869;R-HSA-8931981;R-HSA-8938382;R-HSA-8951951;R-HSA-9009282;R-HSA-8938371;R-HSA-8877192;R-HSA-8956568;R-HSA-8937113;R-HSA-8937118;R-HSA-8951966;R-HSA-8865425;R-HSA-8939667;R-HSA-8938389;R-HSA-8939670;R-HSA-8936599;R-HSA-8936616;R-HSA-8951977;R-HSA-8956586;R-HSA-8936621;R-HSA-8955822;R-HSA-8938158;R-HSA-8936608;R-HSA-8938913;R-HSA-8865454;R-HSA-8…
R-HSA-170834	Signaling by TGF-beta Receptor Complex	1	85	0.00600495	0.344012	0.344012	4	82	0.00676847	9606	Homo sapiens	SKIL		R-HSA-2186741;R-HSA-2186747;R-HSA-173481;R-HSA-2186767
R-HSA-8939211	ESR-mediated signaling	2	255	0.0180148	0.360156	0.360156	11	110	0.00907965	9606	Homo sapiens	CBFB;HBEGF		R-HSA-9624272;R-HSA-8932076;R-HSA-8931981;R-HSA-9625482;R-HSA-8932033;R-HSA-9625465;R-HSA-8932084;R-HSA-8932020;R-HSA-9625487;R-HSA-8932021;R-HSA-8932037
R-HSA-3247509	Chromatin modifying enzymes	2	256	0.0180855	0.361941	0.361941	4	84	0.00693355	9606	Homo sapiens	KDM6B;ARID5B	R-HSA-4754187;R-HSA-4724284;R-HSA-5661121;R-HSA-5661115
R-HSA-4839726	Chromatin organization	2	256	0.0180855	0.361941	0.361941	4	84	0.00693355	9606	Homo sapiens	KDM6B;ARID5B	R-HSA-4754187;R-HSA-4724284;R-HSA-5661121;R-HSA-5661115
R-HSA-450531	Regulation of mRNA stability by proteins that bind AU-rich elements	1	93	0.00657012	0.369616	0.369616	4	26	0.0021461	9606	Homo sapiens	ZFP36		R-HSA-450400;R-HSA-450463;R-HSA-450431;R-HSA-450394
R-HSA-975871	MyD88 cascade initiated on plasma membrane	1	94	0.00664076	0.372746	0.372746	12	58	0.00478745	9606	Homo sapiens	IRAK2		R-HSA-936942;R-HSA-936991;R-HSA-975852;R-HSA-936986;R-HSA-450337;R-HSA-975879;R-HSA-168184;R-HSA-975861;R-HSA-450346;R-HSA-936963;R-HSA-936960;R-HSA-975857
R-HSA-168142	Toll Like Receptor 10 (TLR10) Cascade	1	94	0.00664076	0.372746	0.372746	12	59	0.00487	9606	Homo sapiens	IRAK2		R-HSA-936942;R-HSA-936991;R-HSA-975852;R-HSA-936986;R-HSA-450337;R-HSA-975879;R-HSA-168184;R-HSA-975861;R-HSA-450346;R-HSA-936963;R-HSA-936960;R-HSA-975857
R-HSA-168176	Toll Like Receptor 5 (TLR5) Cascade	1	94	0.00664076	0.372746	0.372746	12	59	0.00487	9606	Homo sapiens	IRAK2		R-HSA-936942;R-HSA-936991;R-HSA-975852;R-HSA-936986;R-HSA-450337;R-HSA-975879;R-HSA-168184;R-HSA-975861;R-HSA-450346;R-HSA-936963;R-HSA-936960;R-HSA-975857
R-HSA-8876198	RAB GEFs exchange GTP for GDP on RABs	1	94	0.00664076	0.372746	0.372746	1	21	0.00173339	9606	Homo sapiens	RAB1A		R-HSA-8877475
R-HSA-6806667	Metabolism of fat-soluble vitamins	1	94	0.00664076	0.372746	0.372746	1	34	0.00280644	9606	Homo sapiens	LPL		R-HSA-2395768
R-HSA-174824	Plasma lipoprotein assembly, remodeling, and clearance	1	98	0.00692335	0.385115	0.385115	5	84	0.00693355	9606	Homo sapiens	LPL		R-HSA-6784676;R-HSA-6784628;R-HSA-174757;R-HSA-6784861;R-HSA-8857928
R-HSA-109582	Hemostasis	5	826	0.0583539	0.388168	0.388168	11	327	0.0269913	9606	Homo sapiens	SRGN;MAFF;PLAUR;OLR1;PDGFA	R-HSA-1008220;R-HSA-158982;R-HSA-1008200;R-HSA-481007;R-HSA-203130;R-HSA-159001;R-HSA-158942;R-HSA-158959;R-HSA-159005;R-HSA-158925;R-HSA-1008240
R-HSA-975138	TRAF6 mediated induction of NFkB and MAP kinases upon TLR7/8 or 9 activation	1	102	0.00720593	0.397243	0.397243	9	48	0.00396203	9606	Homo sapiens	IRAK2		R-HSA-450358;R-HSA-975103;R-HSA-975100;R-HSA-975147;R-HSA-975097;R-HSA-450337;R-HSA-168184;R-HSA-450346;R-HSA-975185
R-HSA-168164	Toll Like Receptor 3 (TLR3) Cascade	1	102	0.00720593	0.397243	0.397243	3	61	0.00503508	9606	Homo sapiens	IRAK2		R-HSA-450337;R-HSA-168184;R-HSA-450346
R-HSA-975155	MyD88 dependent cascade initiated on endosome	1	103	0.00727658	0.400238	0.400238	12	63	0.00520017	9606	Homo sapiens	IRAK2		R-HSA-450358;R-HSA-975103;R-HSA-975100;R-HSA-975115;R-HSA-975147;R-HSA-975160;R-HSA-975097;R-HSA-450337;R-HSA-975111;R-HSA-168184;R-HSA-450346;R-HSA-975185
R-HSA-168181	Toll Like Receptor 7/8 (TLR7/8) Cascade	1	103	0.00727658	0.400238	0.400238	12	64	0.00528271	9606	Homo sapiens	IRAK2		R-HSA-450358;R-HSA-975103;R-HSA-975100;R-HSA-975115;R-HSA-975147;R-HSA-975160;R-HSA-975097;R-HSA-450337;R-HSA-975111;R-HSA-168184;R-HSA-450346;R-HSA-975185
R-HSA-400253	Circadian Clock	1	104	0.00734723	0.403219	0.403219	1	59	0.00487	9606	Homo sapiens	CREM		R-HSA-549533
R-HSA-8939236	RUNX1 regulates transcription of genes involved in differentiation of HSCs	1	106	0.00748852	0.409136	0.409136	10	15	0.00123813	9606	Homo sapiens	CBFB		R-HSA-8956568;R-HSA-8956649;R-HSA-8956586;R-HSA-8865491;R-HSA-8956652;R-HSA-8865505;R-HSA-8956639;R-HSA-8956608;R-HSA-8865498;R-HSA-8865482
R-HSA-6807878	COPI-mediated anterograde transport	1	107	0.00755917	0.412073	0.412073	10	12	0.000991	9606	Homo sapiens	RAB1A		R-HSA-6807877;R-HSA-6809011;R-HSA-6807875;R-HSA-6809010;R-HSA-6807872;R-HSA-6809006;R-HSA-6807868;R-HSA-6809003;R-HSA-6807866;R-HSA-6807864
R-HSA-6811434	COPI-dependent Golgi-to-ER retrograde traffic	1	107	0.00755917	0.412073	0.412073	9	11	0.000908	9606	Homo sapiens	RAB1A		R-HSA-6811415;R-HSA-6811414;R-HSA-6811412;R-HSA-6811411;R-HSA-6811427;R-HSA-6811426;R-HSA-6811423;R-HSA-6811418;R-HSA-6811417
R-HSA-168138	Toll Like Receptor 9 (TLR9) Cascade	1	107	0.00755917	0.412073	0.412073	12	67	0.00553033	9606	Homo sapiens	IRAK2		R-HSA-450358;R-HSA-975103;R-HSA-975100;R-HSA-975115;R-HSA-975147;R-HSA-975160;R-HSA-975097;R-HSA-450337;R-HSA-975111;R-HSA-168184;R-HSA-450346;R-HSA-975185
R-HSA-937061	TRIF(TICAM1)-mediated TLR4 signaling	1	107	0.00755917	0.412073	0.412073	4	58	0.00478745	9606	Homo sapiens	IRAK2		R-HSA-450358;R-HSA-450337;R-HSA-168184;R-HSA-450346
R-HSA-166166	MyD88-independent TLR4 cascade	1	107	0.00755917	0.412073	0.412073	4	60	0.00495254	9606	Homo sapiens	IRAK2		R-HSA-450358;R-HSA-450337;R-HSA-168184;R-HSA-450346
R-HSA-9009391	Non-genomic estrogen signaling	1	109	0.00770046	0.417903	0.417903	4	38	0.00313661	9606	Homo sapiens	HBEGF		R-HSA-9624272;R-HSA-9625482;R-HSA-9625465;R-HSA-9625487
R-HSA-166058	MyD88:MAL(TIRAP) cascade initiated on plasma membrane	1	111	0.00784175	0.423677	0.423677	12	64	0.00528271	9606	Homo sapiens	IRAK2		R-HSA-936942;R-HSA-936991;R-HSA-936986;R-HSA-2262775;R-HSA-450337;R-HSA-166091;R-HSA-168184;R-HSA-2262777;R-HSA-450346;R-HSA-937059;R-HSA-936963;R-HSA-936960
R-HSA-168188	Toll Like Receptor TLR6:TLR2 Cascade	1	111	0.00784175	0.423677	0.423677	12	66	0.00544779	9606	Homo sapiens	IRAK2		R-HSA-936942;R-HSA-936991;R-HSA-936986;R-HSA-2262775;R-HSA-450337;R-HSA-166091;R-HSA-168184;R-HSA-2262777;R-HSA-450346;R-HSA-937059;R-HSA-936963;R-HSA-936960
R-HSA-192105	Synthesis of bile acids and bile salts	1	111	0.00784175	0.423677	0.423677	1	83	0.00685101	9606	Homo sapiens	CH25H		R-HSA-191983
R-HSA-6798695	Neutrophil degranulation	3	480	0.0339103	0.425093	0.425093	3	10	0.000825	9606	Homo sapiens	C3AR1;PLAUR;OLR1	R-HSA-6799350;R-HSA-6798739;R-HSA-6798747
R-HSA-168179	Toll Like Receptor TLR1:TLR2 Cascade	1	114	0.00805369	0.432231	0.432231	12	66	0.00544779	9606	Homo sapiens	IRAK2		R-HSA-936942;R-HSA-936991;R-HSA-936986;R-HSA-2262775;R-HSA-450337;R-HSA-166091;R-HSA-168184;R-HSA-2262777;R-HSA-450346;R-HSA-937059;R-HSA-936963;R-HSA-936960
R-HSA-181438	Toll Like Receptor 2 (TLR2) Cascade	1	114	0.00805369	0.432231	0.432231	12	68	0.00561288	9606	Homo sapiens	IRAK2		R-HSA-936942;R-HSA-936991;R-HSA-936986;R-HSA-2262775;R-HSA-450337;R-HSA-166091;R-HSA-168184;R-HSA-2262777;R-HSA-450346;R-HSA-937059;R-HSA-936963;R-HSA-936960
R-HSA-9006936	Signaling by TGF-beta family members	1	114	0.00805369	0.432231	0.432231	4	107	0.00883203	9606	Homo sapiens	SKIL		R-HSA-2186741;R-HSA-2186747;R-HSA-173481;R-HSA-2186767
R-HSA-163125	Post-translational modification: synthesis of GPI-anchored proteins	1	115	0.00812434	0.435055	0.435055	2	16	0.00132068	9606	Homo sapiens	PLAUR		R-HSA-162836;R-HSA-162729
R-HSA-8856825	Cargo recognition for clathrin-mediated endocytosis	1	115	0.00812434	0.435055	0.435055	1	14	0.00115559	9606	Homo sapiens	HBEGF		R-HSA-8866279
R-HSA-76002	Platelet activation, signaling and aggregation	2	299	0.0211233	0.436717	0.436717	1	114	0.00940982	9606	Homo sapiens	SRGN;PDGFA	R-HSA-481007
R-HSA-73857	RNA Polymerase II Transcription	9	1664	0.117556	0.441247	0.441247	163	872	0.0719769	9606	Homo sapiens	SOCS3;NR4A1;NR4A3;CBFB;SKIL	R-HSA-8936584;R-HSA-8937864;R-HSA-8937097;R-HSA-8937869;R-HSA-8931981;R-HSA-8938382;R-HSA-8951951;R-HSA-9009282;R-HSA-8938371;R-HSA-8877192;R-HSA-8956568;R-HSA-8937113;R-HSA-8937118;R-HSA-8951966;R-HSA-8865425;R-HSA-8939667;R-HSA-8938389;R-HSA-8939670;R-HSA-8936599;R-HSA-8936616;R-HSA-8951977;R-HSA-8956586;R-HSA-8936621;R-HSA-8955822;R-HSA-8938158;R-HSA-8936608;R-HSA-8938913;R-HSA-8865454;R-HSA-8…
R-HSA-8878159	Transcriptional regulation by RUNX3	1	118	0.00833628	0.443443	0.443443	16	47	0.00387949	9606	Homo sapiens	CBFB		R-HSA-8951977;R-HSA-8951951;R-HSA-8865454;R-HSA-8952069;R-HSA-8952101;R-HSA-8951910;R-HSA-8952058;R-HSA-8952442;R-HSA-8949276;R-HSA-8952062;R-HSA-8951966;R-HSA-8949343;R-HSA-8952081;R-HSA-8949301;R-HSA-8951926;R-HSA-8949335
R-HSA-194068	Bile acid and bile salt metabolism	1	121	0.00854822	0.451708	0.451708	1	94	0.00775898	9606	Homo sapiens	CH25H		R-HSA-191983
R-HSA-9006931	Signaling by Nuclear Receptors	2	317	0.0223949	0.466655	0.466655	11	131	0.010813	9606	Homo sapiens	CBFB;HBEGF		R-HSA-9624272;R-HSA-8932076;R-HSA-8931981;R-HSA-9625482;R-HSA-8932033;R-HSA-9625465;R-HSA-8932084;R-HSA-8932020;R-HSA-9625487;R-HSA-8932021;R-HSA-8932037
R-HSA-9007101	Rab regulation of trafficking	1	129	0.00911339	0.473162	0.473162	1	35	0.00288898	9606	Homo sapiens	RAB1A		R-HSA-8877475
R-HSA-9006934	Signaling by Receptor Tyrosine Kinases	3	521	0.0368068	0.478374	0.478374	93	633	0.0522493	9606	Homo sapiens	PDGFA;HBEGF	R-HSA-1250195;R-HSA-177922;R-HSA-177923;R-HSA-8848005;R-HSA-6785636;R-HSA-177926;R-HSA-177927;R-HSA-177924;R-HSA-177925;R-HSA-177930;R-HSA-183051;R-HSA-1251992;R-HSA-1250463;R-HSA-177934;R-HSA-177935;R-HSA-183055;R-HSA-177933;R-HSA-186765;R-HSA-177938;R-HSA-183058;R-HSA-177939;R-HSA-177936;R-HSA-177937;R-HSA-177942;R-HSA-177943;R-HSA-177941;R-HSA-6785648;R-HSA-186773;R-HSA-1250315;R-HSA-186778;R-…
R-HSA-5173105	O-linked glycosylation	1	132	0.00932533	0.480992	0.480992	1	28	0.00231118	9606	Homo sapiens	B3GNT5		R-HSA-914010
R-HSA-168249	Innate Immune System	7	1324	0.0935359	0.485144	0.485144	31	685	0.0565415	9606	Homo sapiens	IRAK2;IL1B;C3AR1;PLAUR;OLR1	R-HSA-975115;R-HSA-166091;R-HSA-975879;R-HSA-975111;R-HSA-936963;R-HSA-936960;R-HSA-6799350;R-HSA-936991;R-HSA-936986;R-HSA-2262775;R-HSA-5660622;R-HSA-2262777;R-HSA-975185;R-HSA-936942;R-HSA-5660663;R-HSA-444647;R-HSA-975852;R-HSA-975147;R-HSA-450337;R-HSA-450346;R-HSA-937059;R-HSA-450358;R-HSA-975103;R-HSA-975100;R-HSA-6798739;R-HSA-975160;R-HSA-975097;R-HSA-168184;R-HSA-975861;R-HSA-6798747;R-…
R-HSA-68875	Mitotic Prophase	1	135	0.00953727	0.488707	0.488707	5	34	0.00280644	9606	Homo sapiens	RAB1A		R-HSA-2172194;R-HSA-2314566;R-HSA-2172183;R-HSA-2314569;R-HSA-2214351
R-HSA-977606	Regulation of Complement cascade	1	139	0.00981985	0.498818	0.498818	1	42	0.00346678	9606	Homo sapiens	C3AR1		R-HSA-444647
R-HSA-166016	Toll Like Receptor 4 (TLR4) Cascade	1	144	0.0101731	0.511181	0.511181	13	95	0.00784152	9606	Homo sapiens	IRAK2		R-HSA-936942;R-HSA-450337;R-HSA-166091;R-HSA-450346;R-HSA-937059;R-HSA-936963;R-HSA-936960;R-HSA-450358;R-HSA-936991;R-HSA-936986;R-HSA-2262775;R-HSA-168184;R-HSA-2262777
R-HSA-8878166	Transcriptional regulation by RUNX2	1	147	0.010385	0.518454	0.518454	35	84	0.00693355	9606	Homo sapiens	CBFB		R-HSA-8937864;R-HSA-8878023;R-HSA-9008456;R-HSA-8939852;R-HSA-8937869;R-HSA-8938382;R-HSA-9016526;R-HSA-9008832;R-HSA-9009282;R-HSA-8938371;R-HSA-9008839;R-HSA-9007686;R-HSA-9008345;R-HSA-9008412;R-HSA-8939870;R-HSA-8865425;R-HSA-8939667;R-HSA-8939670;R-HSA-9009451;R-HSA-9008877;R-HSA-8877922;R-HSA-9009452;R-HSA-8940001;R-HSA-8940007;R-HSA-9009208;R-HSA-8939833;R-HSA-8877941;R-HSA-8939963;R-HSA-8…
R-HSA-8856688	Golgi-to-ER retrograde transport	1	148	0.0104557	0.520854	0.520854	9	18	0.00148576	9606	Homo sapiens	RAB1A		R-HSA-6811415;R-HSA-6811414;R-HSA-6811412;R-HSA-6811411;R-HSA-6811427;R-HSA-6811426;R-HSA-6811423;R-HSA-6811418;R-HSA-6811417
R-HSA-9018519	Estrogen-dependent gene expression	1	154	0.0108795	0.535011	0.535011	7	66	0.00544779	9606	Homo sapiens	CBFB		R-HSA-8932076;R-HSA-8931981;R-HSA-8932033;R-HSA-8932084;R-HSA-8932020;R-HSA-8932021;R-HSA-8932037
R-HSA-166658	Complement cascade	1	156	0.0110208	0.539638	0.539638	1	71	0.0058605	9606	Homo sapiens	C3AR1		R-HSA-444647
R-HSA-428157	Sphingolipid metabolism	1	157	0.0110915	0.541934	0.541934	1	62	0.00511762	9606	Homo sapiens	SPTLC2		R-HSA-428127
R-HSA-8856828	Clathrin-mediated endocytosis	1	161	0.0113741	0.551007	0.551007	16	34	0.00280644	9606	Homo sapiens	HBEGF		R-HSA-8868071;R-HSA-8866279;R-HSA-8868230;R-HSA-8867756;R-HSA-8868236;R-HSA-8868651;R-HSA-8867754;R-HSA-8868072;R-HSA-8868648;R-HSA-8868661;R-HSA-8868660;R-HSA-8868659;R-HSA-8868658;R-HSA-8869438;R-HSA-8871194;R-HSA-8871193
R-HSA-74160	Gene expression (Transcription)	9	1822	0.128718	0.554945	0.554945	163	983	0.0811391	9606	Homo sapiens	SOCS3;NR4A1;NR4A3;CBFB;SKIL	R-HSA-8936584;R-HSA-8937864;R-HSA-8937097;R-HSA-8937869;R-HSA-8931981;R-HSA-8938382;R-HSA-8951951;R-HSA-9009282;R-HSA-8938371;R-HSA-8877192;R-HSA-8956568;R-HSA-8937113;R-HSA-8937118;R-HSA-8951966;R-HSA-8865425;R-HSA-8939667;R-HSA-8938389;R-HSA-8939670;R-HSA-8936599;R-HSA-8936616;R-HSA-8951977;R-HSA-8956586;R-HSA-8936621;R-HSA-8955822;R-HSA-8938158;R-HSA-8936608;R-HSA-8938913;R-HSA-8865454;R-HSA-8…
R-HSA-199977	ER to Golgi Anterograde Transport	1	164	0.011586	0.557695	0.557695	16	39	0.00321915	9606	Homo sapiens	RAB1A		R-HSA-6807877;R-HSA-6807875;R-HSA-5694418;R-HSA-6807872;R-HSA-6814831;R-HSA-6809006;R-HSA-6809003;R-HSA-5694439;R-HSA-6809011;R-HSA-6809010;R-HSA-6814833;R-HSA-6807868;R-HSA-6807866;R-HSA-6807864;R-HSA-5694441;R-HSA-5694409
R-HSA-2187338	Visual phototransduction	1	168	0.0118686	0.56646	0.56646	1	90	0.00742881	9606	Homo sapiens	LPL		R-HSA-2395768
R-HSA-168898	Toll-like Receptor Cascades	1	184	0.0129989	0.59984	0.59984	25	182	0.0150227	9606	Homo sapiens	IRAK2		R-HSA-975115;R-HSA-166091;R-HSA-975879;R-HSA-975111;R-HSA-936963;R-HSA-936960;R-HSA-936991;R-HSA-936986;R-HSA-2262775;R-HSA-2262777;R-HSA-975185;R-HSA-936942;R-HSA-975852;R-HSA-975147;R-HSA-450337;R-HSA-450346;R-HSA-937059;R-HSA-450358;R-HSA-975103;R-HSA-975100;R-HSA-975160;R-HSA-975097;R-HSA-168184;R-HSA-975861;R-HSA-975857
R-HSA-909733	Interferon alpha/beta signaling	1	184	0.0129989	0.59984	0.59984	2	20	0.00165085	9606	Homo sapiens	SOCS3		R-HSA-912680;R-HSA-909729
R-HSA-1236975	Antigen processing-Cross presentation	1	187	0.0132109	0.605811	0.605811	4	23	0.00189847	9606	Homo sapiens	MRC1		R-HSA-1236939;R-HSA-1236955;R-HSA-1236940;R-HSA-1236941
R-HSA-983231	Factors involved in megakaryocyte development and platelet production	1	194	0.0137054	0.619403	0.619403	3	43	0.00354932	9606	Homo sapiens	MAFF		R-HSA-1008220;R-HSA-1008200;R-HSA-1008240
R-HSA-6811442	Intra-Golgi and retrograde Golgi-to-ER traffic	1	218	0.0154009	0.662589	0.662589	9	48	0.00396203	9606	Homo sapiens	RAB1A		R-HSA-6811415;R-HSA-6811414;R-HSA-6811412;R-HSA-6811411;R-HSA-6811427;R-HSA-6811426;R-HSA-6811423;R-HSA-6811418;R-HSA-6811417
R-HSA-948021	Transport to the Golgi and subsequent modification	1	219	0.0154716	0.664279	0.664279	16	60	0.00495254	9606	Homo sapiens	RAB1A		R-HSA-6807877;R-HSA-6807875;R-HSA-5694418;R-HSA-6807872;R-HSA-6814831;R-HSA-6809006;R-HSA-6809003;R-HSA-5694439;R-HSA-6809011;R-HSA-6809010;R-HSA-6814833;R-HSA-6807868;R-HSA-6807866;R-HSA-6807864;R-HSA-5694441;R-HSA-5694409
R-HSA-373076	Class A/1 (Rhodopsin-like receptors)	2	458	0.0323561	0.665864	0.665864	4	150	0.0123813	9606	Homo sapiens	CXCL8;C3AR1		R-HSA-373813;R-HSA-444647;R-HSA-373791;R-HSA-374251
R-HSA-388396	GPCR downstream signalling	6	1358	0.0959378	0.673503	0.673503	8	254	0.0209657	9606	Homo sapiens	CXCL8;CCL4L2;CCL4;C3AR1;LPL;HBEGF	R-HSA-749454;R-HSA-2179415;R-HSA-2179387;R-HSA-749456;R-HSA-2179402;R-HSA-380073;R-HSA-2395768;R-HSA-2179407
R-HSA-983169	Class I MHC mediated antigen processing & presentation	2	465	0.0328506	0.67404	0.67404	8	48	0.00396203	9606	Homo sapiens	SOCS3;MRC1		R-HSA-983147;R-HSA-1236939;R-HSA-1236955;R-HSA-983157;R-HSA-983156;R-HSA-983140;R-HSA-1236940;R-HSA-1236941
R-HSA-376176	Signaling by ROBO receptors	1	235	0.0166019	0.690219	0.690219	4	60	0.00495254	9606	Homo sapiens	ABL2		R-HSA-428885;R-HSA-428883;R-HSA-376141;R-HSA-428888
R-HSA-8951664	Neddylation	1	241	0.0170258	0.699428	0.699428	5	31	0.00255881	9606	Homo sapiens	SOCS3		R-HSA-8956040;R-HSA-8955289;R-HSA-8955241;R-HSA-8952044;R-HSA-8952039
R-HSA-877300	Interferon gamma signaling	1	250	0.0176616	0.712738	0.712738	2	15	0.00123813	9606	Homo sapiens	SOCS3		R-HSA-873918;R-HSA-877269
R-HSA-202733	Cell surface interactions at the vascular wall	1	256	0.0180855	0.721287	0.721287	1	64	0.00528271	9606	Homo sapiens	OLR1		R-HSA-203130
R-HSA-372790	Signaling by GPCR	6	1481	0.104627	0.753588	0.753588	12	431	0.0355757	9606	Homo sapiens	CXCL8;CCL4L2;CCL4;C3AR1;LPL;HBEGF	R-HSA-373813;R-HSA-444647;R-HSA-749454;R-HSA-2179415;R-HSA-373791;R-HSA-2179387;R-HSA-749456;R-HSA-2179402;R-HSA-380073;R-HSA-2395768;R-HSA-374251;R-HSA-2179407
R-HSA-416476	G alpha (q) signalling events	1	282	0.0199223	0.755524	0.755524	4	35	0.00288898	9606	Homo sapiens	HBEGF		R-HSA-2179415;R-HSA-2179387;R-HSA-2179402;R-HSA-2179407
R-HSA-983168	Antigen processing: Ubiquitination & Proteasome degradation	1	315	0.0222536	0.793064	0.793064	4	9	0.000743	9606	Homo sapiens	SOCS3		R-HSA-983147;R-HSA-983157;R-HSA-983156;R-HSA-983140
R-HSA-198933	Immunoregulatory interactions between a Lymphoid and a non-Lymphoid cell	1	316	0.0223243	0.794108	0.794108	1	43	0.00354932	9606	Homo sapiens	LAIR2		R-HSA-5696357
R-HSA-8957322	Metabolism of steroids	1	321	0.0226775	0.799251	0.799251	1	234	0.0193149	9606	Homo sapiens	CH25H		R-HSA-191983
R-HSA-1474244	Extracellular matrix organization	1	329	0.0232427	0.807218	0.807218	1	318	0.0262484	9606	Homo sapiens	PDGFA		R-HSA-2396337
R-HSA-162582	Signal Transduction	13	3202	0.22621	0.829147	0.829147	134	2214	0.182749	9606	Homo sapiens	SOCS3;NR4A1;CXCL8;CBFB;CCL4L2;CCL4;C3AR1;LPL;PDGFA;SKIL;HBEGF	R-HSA-177922;R-HSA-177923;R-HSA-8848005;R-HSA-6785636;R-HSA-177926;R-HSA-177927;R-HSA-8931981;R-HSA-177924;R-HSA-177925;R-HSA-177930;R-HSA-183051;R-HSA-177934;R-HSA-177935;R-HSA-183055;R-HSA-177933;R-HSA-177938;R-HSA-183058;R-HSA-177939;R-HSA-177936;R-HSA-177937;R-HSA-177942;R-HSA-177943;R-HSA-177941;R-HSA-6785648;R-HSA-9625482;R-HSA-1250315;R-HSA-183067;R-HSA-373791;R-HSA-177944;R-HSA-2179387;R-…
R-HSA-500792	GPCR ligand binding	2	649	0.0458495	0.836682	0.836682	4	177	0.01461	9606	Homo sapiens	CXCL8;C3AR1		R-HSA-373813;R-HSA-444647;R-HSA-373791;R-HSA-374251
R-HSA-199991	Membrane Trafficking	2	665	0.0469799	0.846689	0.846689	42	218	0.0179942	9606	Homo sapiens	RAB1A;HBEGF	R-HSA-8868230;R-HSA-5694418;R-HSA-6811427;R-HSA-6811426;R-HSA-6814831;R-HSA-6809006;R-HSA-8868236;R-HSA-6809003;R-HSA-6809011;R-HSA-6809010;R-HSA-6814833;R-HSA-6807868;R-HSA-8871194;R-HSA-6807866;R-HSA-8871193;R-HSA-6807864;R-HSA-5694409;R-HSA-8868071;R-HSA-8866279;R-HSA-6807877;R-HSA-6807875;R-HSA-8877475;R-HSA-6807872;R-HSA-8867756;R-HSA-8868651;R-HSA-8867754;R-HSA-8868072;R-HSA-8868648;R-HSA-6…
R-HSA-196854	Metabolism of vitamins and cofactors	1	382	0.0269869	0.852665	0.852665	1	201	0.016591	9606	Homo sapiens	LPL		R-HSA-2395768
R-HSA-68886	M Phase	1	390	0.0275521	0.858537	0.858537	5	66	0.00544779	9606	Homo sapiens	RAB1A		R-HSA-2172194;R-HSA-2314566;R-HSA-2172183;R-HSA-2314569;R-HSA-2214351
R-HSA-913531	Interferon Signaling	1	392	0.0276934	0.859968	0.859968	4	66	0.00544779	9606	Homo sapiens	SOCS3		R-HSA-873918;R-HSA-912680;R-HSA-877269;R-HSA-909729
R-HSA-1280218	Adaptive Immune System	3	998	0.0705051	0.879011	0.879011	9	261	0.0215435	9606	Homo sapiens	SOCS3;MRC1;LAIR2	R-HSA-5696357;R-HSA-983147;R-HSA-1236939;R-HSA-1236955;R-HSA-983157;R-HSA-983156;R-HSA-983140;R-HSA-1236940;R-HSA-1236941
R-HSA-446203	Asparagine N-linked glycosylation	1	421	0.0297421	0.87919	0.87919	16	144	0.0118861	9606	Homo sapiens	RAB1A		R-HSA-6807877;R-HSA-6807875;R-HSA-5694418;R-HSA-6807872;R-HSA-6814831;R-HSA-6809006;R-HSA-6809003;R-HSA-5694439;R-HSA-6809011;R-HSA-6809010;R-HSA-6814833;R-HSA-6807868;R-HSA-6807866;R-HSA-6807864;R-HSA-5694441;R-HSA-5694409
R-HSA-392499	Metabolism of proteins	8	2354	0.166302	0.913866	0.913866	28	890	0.0734627	9606	Homo sapiens	SOCS3;RAB1A;CXCL8;B3GNT5;PLAUR;CCL2	R-HSA-8956040;R-HSA-8870469;R-HSA-5694418;R-HSA-8870466;R-HSA-6814831;R-HSA-6809006;R-HSA-1791056;R-HSA-6809003;R-HSA-8955289;R-HSA-6809011;R-HSA-6809010;R-HSA-162836;R-HSA-6814833;R-HSA-914010;R-HSA-6807868;R-HSA-6807866;R-HSA-6807864;R-HSA-5694409;R-HSA-8955241;R-HSA-6807877;R-HSA-517731;R-HSA-8952044;R-HSA-6807875;R-HSA-6807872;R-HSA-162729;R-HSA-8952039;R-HSA-5694439;R-HSA-5694441
R-HSA-5653656	Vesicle-mediated transport	2	824	0.0582126	0.919987	0.919987	42	251	0.0207181	9606	Homo sapiens	RAB1A;HBEGF	R-HSA-8868230;R-HSA-5694418;R-HSA-6811427;R-HSA-6811426;R-HSA-6814831;R-HSA-6809006;R-HSA-8868236;R-HSA-6809003;R-HSA-6809011;R-HSA-6809010;R-HSA-6814833;R-HSA-6807868;R-HSA-8871194;R-HSA-6807866;R-HSA-8871193;R-HSA-6807864;R-HSA-5694409;R-HSA-8868071;R-HSA-8866279;R-HSA-6807877;R-HSA-6807875;R-HSA-8877475;R-HSA-6807872;R-HSA-8867756;R-HSA-8868651;R-HSA-8867754;R-HSA-8868072;R-HSA-8868648;R-HSA-6…
R-HSA-5663205	Infectious disease	1	540	0.0381491	0.934303	0.934303	4	329	0.0271564	9606	Homo sapiens	HBEGF		R-HSA-5336417;R-HSA-5336420;R-HSA-5336422;R-HSA-5336413
R-HSA-556833	Metabolism of lipids	4	1443	0.101943	0.935294	0.935294	3	942	0.0777549	9606	Homo sapiens	CH25H;SPTLC2;RGL1	R-HSA-428127;R-HSA-191983;R-HSA-1989777
R-HSA-1266738	Developmental Biology	3	1177	0.0831508	0.937539	0.937539	5	484	0.0399505	9606	Homo sapiens	ABL2;LPL		R-HSA-428885;R-HSA-428883;R-HSA-376141;R-HSA-560498;R-HSA-428888
R-HSA-69278	Cell Cycle, Mitotic	1	570	0.0402685	0.943703	0.943703	5	322	0.0265786	9606	Homo sapiens	RAB1A		R-HSA-2172194;R-HSA-2314566;R-HSA-2172183;R-HSA-2314569;R-HSA-2214351
R-HSA-422475	Axon guidance	1	583	0.0411869	0.947352	0.947352	4	297	0.0245151	9606	Homo sapiens	ABL2		R-HSA-428885;R-HSA-428883;R-HSA-376141;R-HSA-428888
R-HSA-1643685	Disease	4	1551	0.109573	0.956075	0.956075	7	957	0.078993	9606	Homo sapiens	NR4A1;PDGFA;HBEGF	R-HSA-2399988;R-HSA-5336417;R-HSA-5336420;R-HSA-5336422;R-HSA-1225978;R-HSA-5336413;R-HSA-2400009
R-HSA-597592	Post-translational protein modification	4	1594	0.11261	0.962515	0.962515	26	524	0.0432522	9606	Homo sapiens	SOCS3;RAB1A;B3GNT5;PLAUR	R-HSA-8956040;R-HSA-8870469;R-HSA-5694418;R-HSA-8870466;R-HSA-6814831;R-HSA-6809006;R-HSA-6809003;R-HSA-8955289;R-HSA-6809011;R-HSA-6809010;R-HSA-162836;R-HSA-6814833;R-HSA-914010;R-HSA-6807868;R-HSA-6807866;R-HSA-6807864;R-HSA-5694409;R-HSA-8955241;R-HSA-6807877;R-HSA-8952044;R-HSA-6807875;R-HSA-6807872;R-HSA-162729;R-HSA-8952039;R-HSA-5694439;R-HSA-5694441
R-HSA-1640170	Cell Cycle	1	682	0.0481808	0.968464	0.968464	5	410	0.0338423	9606	Homo sapiens	RAB1A		R-HSA-2172194;R-HSA-2314566;R-HSA-2172183;R-HSA-2314569;R-HSA-2214351
R-HSA-8953854	Metabolism of RNA	1	782	0.0552455	0.981279	0.981279	4	187	0.0154354	9606	Homo sapiens	ZFP36		R-HSA-450400;R-HSA-450463;R-HSA-450431;R-HSA-450394
R-HSA-382551	Transport of small molecules	1	967	0.0683151	0.99294	0.99294	5	436	0.0359884	9606	Homo sapiens	LPL		R-HSA-6784676;R-HSA-6784628;R-HSA-174757;R-HSA-6784861;R-HSA-8857928
R-HSA-1430728	Metabolism	5	3635	0.2568	0.999985	0.999985	4	2213	0.182666	9606	Homo sapiens	CH25H;SPTLC2;LPL;RGL1	R-HSA-428127;R-HSA-2395768;R-HSA-191983;R-HSA-1989777

## Sheet: REACTOME_Cluster6
Pathway identifier	Pathway name	#Entities found	#Entities total	Entities ratio	Entities pValue	Entities FDR	#Reactions found	#Reactions total	Reactions ratio	Species identifier	Species name	Submitted entities found	Mapped entities	Found reaction identifiers
R-HSA-156590	Glutathione conjugation	4	67	0.00473331	0.00027	0.0562838	1	14	0.00115559	9606	Homo sapiens	GSTM2		R-HSA-176054
R-HSA-6783783	Interleukin-10 signaling	4	86	0.00607559	0.000687	0.0562838	2	15	0.00123813	9606	Homo sapiens	PTGS2;TNF		R-HSA-6784160;R-HSA-6790029
R-HSA-1855204	Synthesis of IP3 and IP4 in the cytosol	3	39	0.00275521	0.000804	0.0562838	3	12	0.000991	9606	Homo sapiens	PLCG2;PLD4;PLCB2	R-HSA-1855214;R-HSA-1855177;R-HSA-1855221
R-HSA-428543	Inactivation of CDC42 and RAC1	2	12	0.000848	0.00144269	0.0764624	2	4	0.00033	9606	Homo sapiens	SRGAP2		R-HSA-428533;R-HSA-376145
R-HSA-75205	Dissolution of Fibrin Clot	2	14	0.000989	0.00195209	0.0819877	9	19	0.0015683	9606	Homo sapiens	SERPINE1;PLAT	R-HSA-158800;R-HSA-158784;R-HSA-158756;R-HSA-158795;R-HSA-158747;R-HSA-158744;R-HSA-158750;R-HSA-159005;R-HSA-158781
R-HSA-432722	Golgi Associated Vesicle Biogenesis	3	61	0.00430943	0.0028639	0.100237	5	7	0.000578	9606	Homo sapiens	TFRC;AP1B1;SH3D19	R-HSA-421831;R-HSA-421836;R-HSA-434362;R-HSA-421835;R-HSA-421833
R-HSA-5362517	Signaling by Retinoic Acid	3	72	0.00508654	0.00454412	0.136323	3	21	0.00173339	9606	Homo sapiens	DHRS9;PDK4		R-HSA-5362721;R-HSA-5362518;R-HSA-203946
R-HSA-199992	trans-Golgi Network Vesicle Budding	3	80	0.00565171	0.00607375	0.1545	10	19	0.0015683	9606	Homo sapiens	TFRC;AP1B1;SH3D19	R-HSA-421831;R-HSA-432706;R-HSA-432707;R-HSA-432688;R-HSA-421836;R-HSA-5333658;R-HSA-434362;R-HSA-421835;R-HSA-432712;R-HSA-421833
R-HSA-917937	Iron uptake and transport	3	83	0.00586365	0.00671739	0.1545	8	34	0.00280644	9606	Homo sapiens	TFRC;ABCG2		R-HSA-5690886;R-HSA-917807;R-HSA-917839;R-HSA-5691154;R-HSA-917835;R-HSA-917979;R-HSA-917814;R-HSA-917987
R-HSA-6804115	TP53 regulates transcription of additional cell cycle genes whose exact role in the p53 pathway remain uncertain	2	28	0.0019781	0.00749274	0.157347	2	14	0.00115559	9606	Homo sapiens	RGCC		R-HSA-6803917;R-HSA-6803914
R-HSA-1483249	Inositol phosphate metabolism	3	90	0.00635818	0.00837251	0.159078	3	71	0.0058605	9606	Homo sapiens	PLCG2;PLD4;PLCB2	R-HSA-1855214;R-HSA-1855177;R-HSA-1855221
R-HSA-5365859	RA biosynthesis pathway	2	39	0.00275521	0.0140745	0.198174	2	11	0.000908	9606	Homo sapiens	DHRS9		R-HSA-5362721;R-HSA-5362518
R-HSA-2173796	SMAD2/SMAD3:SMAD4 heterotrimer regulates transcription	2	39	0.00275521	0.0140745	0.198174	1	17	0.00140322	9606	Homo sapiens	SERPINE1		R-HSA-2106586
R-HSA-1368108	BMAL1:CLOCK,NPAS2 activates circadian gene expression	2	42	0.00296715	0.0161803	0.198174	2	20	0.00165085	9606	Homo sapiens	SERPINE1		R-HSA-5663124;R-HSA-549364
R-HSA-6785807	Interleukin-4 and Interleukin-13 signaling	4	211	0.0149064	0.0162689	0.198174	3	46	0.00379695	9606	Homo sapiens	PTGS2;TNF		R-HSA-6789524;R-HSA-6790029;R-HSA-6789325
R-HSA-114604	GPVI-mediated activation cascade	2	43	0.0030378	0.0169104	0.198174	3	25	0.00206356	9606	Homo sapiens	PLCG2;RHOB		R-HSA-114689;R-HSA-442291;R-HSA-429497
R-HSA-2672351	Stimuli-sensing channels	3	120	0.00847757	0.0180158	0.198174	2	24	0.00198102	9606	Homo sapiens	TSC22D3;SGK1;TPCN1	R-HSA-2682349;R-HSA-2685505
R-HSA-2173793	Transcriptional activity of SMAD2/SMAD3:SMAD4 heterotrimer	2	55	0.00388555	0.0267132	0.20109	1	38	0.00313661	9606	Homo sapiens	SERPINE1		R-HSA-2106586
R-HSA-5626978	TNFR1-mediated ceramide production	1	6	0.000424	0.0271817	0.20109	3	3	0.000248	9606	Homo sapiens	TNF		R-HSA-5626981;R-HSA-5626982;R-HSA-5626988
R-HSA-2453902	The canonical retinoid cycle in rods (twilight vision)	2	56	0.0039562	0.0276128	0.20109	1	25	0.00206356	9606	Homo sapiens	DHRS9		R-HSA-2454081
R-HSA-194840	Rho GTPase cycle	3	144	0.0101731	0.0288242	0.20109	5	5	0.000413	9606	Homo sapiens	SRGAP2;RHOB	R-HSA-194913;R-HSA-194854;R-HSA-194922;R-HSA-195146;R-HSA-194894
R-HSA-156580	Phase II - Conjugation of compounds	4	258	0.0182268	0.0310477	0.20109	1	72	0.00594305	9606	Homo sapiens	GSTM2		R-HSA-176054
R-HSA-5663220	RHO GTPases Activate Formins	3	149	0.0105263	0.0314254	0.20109	5	27	0.00222864	9606	Homo sapiens	FMNL3;SRGAP2;RHOB	R-HSA-5666070;R-HSA-5665767;R-HSA-5665809;R-HSA-5665761;R-HSA-5665802
R-HSA-5619063	Defective SLC29A3 causes histiocytosis-lymphadenopathy plus syndrome (HLAS)	1	8	0.000565	0.0360796	0.20109	1	1	8.25e-05	9606	Homo sapiens	SLC29A3		R-HSA-5628807
R-HSA-6791312	TP53 Regulates Transcription of Cell Cycle Genes	2	65	0.00459202	0.0362405	0.20109	2	42	0.00346678	9606	Homo sapiens	RGCC		R-HSA-6803917;R-HSA-6803914
R-HSA-5666185	RHO GTPases Activate Rhotekin and Rhophilins	1	10	0.000706	0.0448973	0.20109	2	6	0.000495	9606	Homo sapiens	RHOB		R-HSA-5666178;R-HSA-5667037
R-HSA-210455	Astrocytic Glutamate-Glutamine Uptake And Metabolism	1	10	0.000706	0.0448973	0.20109	1	3	0.000248	9606	Homo sapiens	GLUL		R-HSA-70606
R-HSA-112313	Neurotransmitter uptake and metabolism In glial cells	1	10	0.000706	0.0448973	0.20109	1	3	0.000248	9606	Homo sapiens	GLUL		R-HSA-70606
R-HSA-2161517	Abacavir transmembrane transport	1	10	0.000706	0.0448973	0.20109	1	3	0.000248	9606	Homo sapiens	ABCG2		R-HSA-2161506
R-HSA-9026762	Biosynthesis of maresin conjugates in tissue regeneration (MCTR)	1	10	0.000706	0.0448973	0.20109	1	4	0.00033	9606	Homo sapiens	GSTM2		R-HSA-9026777
R-HSA-164940	Nef mediated downregulation of MHC class I complex cell surface expression	1	11	0.000777	0.0492763	0.20109	3	4	0.00033	9606	Homo sapiens	AP1B1		R-HSA-182263;R-HSA-182279;R-HSA-182286
R-HSA-1280215	Cytokine Signaling in Immune system	9	1056	0.0746026	0.0515127	0.20109	17	640	0.0528271	9606	Homo sapiens	EGR1;CIITA;PTGS2;TNF	R-HSA-5668534;R-HSA-5668404;R-HSA-5693012;R-HSA-5668467;R-HSA-6784160;R-HSA-5668414;R-HSA-6790029;R-HSA-6789325;R-HSA-1031716;R-HSA-1031713;R-HSA-5668454;R-HSA-6789524;R-HSA-5668481;R-HSA-5668417;R-HSA-1015702;R-HSA-5675948;R-HSA-1015699
R-HSA-9027277	Erythropoietin activates Phospholipase C gamma (PLCG)	1	13	0.000918	0.0579752	0.20109	3	3	0.000248	9606	Homo sapiens	PLCG2		R-HSA-9027373;R-HSA-9032478;R-HSA-9027425
R-HSA-9006931	Signaling by Nuclear Receptors	4	317	0.0223949	0.0580983	0.20109	5	131	0.010813	9606	Homo sapiens	DHRS9;PDK4;FOSB	R-HSA-5362721;R-HSA-9011997;R-HSA-5362518;R-HSA-203946;R-HSA-9011975
R-HSA-170834	Signaling by TGF-beta Receptor Complex	2	85	0.00600495	0.0584883	0.20109	1	82	0.00676847	9606	Homo sapiens	SERPINE1		R-HSA-2106586
R-HSA-5357786	TNFR1-induced proapoptotic signaling	1	14	0.000989	0.0622952	0.20109	1	3	0.000248	9606	Homo sapiens	TNF		R-HSA-83582
R-HSA-9018677	Biosynthesis of DHA-derived SPMs	2	89	0.00628753	0.0633878	0.20109	2	58	0.00478745	9606	Homo sapiens	GSTM2;PTGS2	R-HSA-9026777;R-HSA-9020261
R-HSA-8876198	RAB GEFs exchange GTP for GDP on RABs	2	94	0.00664076	0.0697001	0.20109	2	21	0.00173339	9606	Homo sapiens	RIN3;RIN2		R-HSA-8877311;R-HSA-8875320
R-HSA-983712	Ion channel transport	3	207	0.0146238	0.0700762	0.20109	2	39	0.00321915	9606	Homo sapiens	TSC22D3;SGK1;TPCN1	R-HSA-2682349;R-HSA-2685505
R-HSA-2197563	NOTCH2 intracellular domain regulates transcription	1	16	0.00113034	0.0708767	0.20109	9	9	0.000743	9606	Homo sapiens	MAML3		R-HSA-2976716;R-HSA-2127285;R-HSA-2197588;R-HSA-2976551;R-HSA-2976742;R-HSA-2976726;R-HSA-2197562;R-HSA-2197564;R-HSA-2976563
R-HSA-8941856	RUNX3 regulates NOTCH signaling	1	16	0.00113034	0.0708767	0.20109	5	7	0.000578	9606	Homo sapiens	MAML3		R-HSA-1980047;R-HSA-8878243;R-HSA-4396347;R-HSA-8878237;R-HSA-8878220
R-HSA-1679131	Trafficking and processing of endosomal TLR	1	16	0.00113034	0.0708767	0.20109	1	7	0.000578	9606	Homo sapiens	LGMN		R-HSA-1678920
R-HSA-382551	Transport of small molecules	8	967	0.0683151	0.0745439	0.20109	13	436	0.0359884	9606	Homo sapiens	TFRC;TSC22D3;SLCO2B1;SGK1;SLC29A3;ABCG2;TPCN1	R-HSA-917807;R-HSA-917839;R-HSA-5691154;R-HSA-917835;R-HSA-2682349;R-HSA-879562;R-HSA-2685505;R-HSA-917987;R-HSA-727749;R-HSA-5690886;R-HSA-917979;R-HSA-917814;R-HSA-727767
R-HSA-8986944	Transcriptional Regulation by MECP2	2	100	0.00706464	0.0775346	0.20109	2	77	0.00635576	9606	Homo sapiens	SGK1		R-HSA-9022764;R-HSA-9022770
R-HSA-5668541	TNFR2 non-canonical NF-kB pathway	2	104	0.00734723	0.0829054	0.20109	9	43	0.00354932	9606	Homo sapiens	TNF		R-HSA-5668454;R-HSA-5668534;R-HSA-5668404;R-HSA-5693012;R-HSA-5668467;R-HSA-5668481;R-HSA-5668417;R-HSA-5668414;R-HSA-5675948
R-HSA-400253	Circadian Clock	2	104	0.00734723	0.0829054	0.20109	2	59	0.00487	9606	Homo sapiens	SERPINE1		R-HSA-5663124;R-HSA-549364
R-HSA-434316	Fatty Acids bound to GPR40 (FFAR1) regulate insulin secretion	1	19	0.00134228	0.0836042	0.20109	2	5	0.000413	9606	Homo sapiens	PLCB2		R-HSA-400023;R-HSA-399998
R-HSA-399997	Acetylcholine regulates insulin secretion	1	19	0.00134228	0.0836042	0.20109	2	7	0.000578	9606	Homo sapiens	PLCB2		R-HSA-400023;R-HSA-399998
R-HSA-210744	Regulation of gene expression in late stage (branching morphogenesis) pancreatic bud precursor cells	1	20	0.00141293	0.0878084	0.20109	1	4	0.00033	9606	Homo sapiens	MAML3		R-HSA-1980047
R-HSA-381340	Transcriptional regulation of white adipocyte differentiation	2	108	0.00762981	0.0883877	0.20109	2	18	0.00148576	9606	Homo sapiens	EGR2;TNF		R-HSA-560491;R-HSA-381337
R-HSA-425397	Transport of vitamins, nucleosides, and related molecules	2	108	0.00762981	0.0883877	0.20109	3	39	0.00321915	9606	Homo sapiens	SLCO2B1;SLC29A3	R-HSA-879562;R-HSA-727767;R-HSA-727749
R-HSA-1483148	Synthesis of PG	1	21	0.00148357	0.0919937	0.20109	1	5	0.000413	9606	Homo sapiens	PLD4		R-HSA-1483142
R-HSA-196791	Vitamin D (calciferol) metabolism	1	21	0.00148357	0.0919937	0.20109	1	19	0.0015683	9606	Homo sapiens	LGMN		R-HSA-350158
R-HSA-2142770	Synthesis of 15-eicosatetraenoic acid derivatives	1	22	0.00155422	0.09616	0.20109	1	4	0.00033	9606	Homo sapiens	PTGS2		R-HSA-2161951
R-HSA-164938	Nef-mediates down modulation of cell surface receptors by recruiting them to clathrin adapters	1	22	0.00155422	0.09616	0.20109	3	15	0.00123813	9606	Homo sapiens	AP1B1		R-HSA-182263;R-HSA-182279;R-HSA-182286
R-HSA-9006936	Signaling by TGF-beta family members	2	114	0.00805369	0.0968076	0.20109	1	107	0.00883203	9606	Homo sapiens	SERPINE1		R-HSA-2106586
R-HSA-418217	G beta:gamma signalling through PLC beta	1	23	0.00162487	0.100308	0.20109	2	2	0.000165	9606	Homo sapiens	PLCB2		R-HSA-398193;R-HSA-398040
R-HSA-5625900	RHO GTPases activate CIT	1	23	0.00162487	0.100308	0.20109	5	6	0.000495	9606	Homo sapiens	RHOB		R-HSA-5671970;R-HSA-5625901;R-HSA-5671919;R-HSA-8981443;R-HSA-5671993
R-HSA-500657	Presynaptic function of Kainate receptors	1	23	0.00162487	0.100308	0.20109	1	2	0.000165	9606	Homo sapiens	PLCB2		R-HSA-500717
R-HSA-9026395	Biosynthesis of DHA-derived sulfido conjugates	1	23	0.00162487	0.100308	0.20109	1	13	0.00107305	9606	Homo sapiens	GSTM2		R-HSA-9026777
R-HSA-416572	Sema4D induced cell migration and growth-cone collapse	1	24	0.00169551	0.104436	0.20109	4	6	0.000495	9606	Homo sapiens	RHOB		R-HSA-419087;R-HSA-416588;R-HSA-419197;R-HSA-419049
R-HSA-5627117	RHO GTPases Activate ROCKs	1	24	0.00169551	0.104436	0.20109	4	6	0.000495	9606	Homo sapiens	RHOB		R-HSA-419087;R-HSA-419197;R-HSA-419083;R-HSA-419049
R-HSA-913531	Interferon Signaling	4	392	0.0276934	0.105987	0.20109	4	66	0.00544779	9606	Homo sapiens	EGR1;CIITA		R-HSA-1015702;R-HSA-1031716;R-HSA-1015699;R-HSA-1031713
R-HSA-71288	Creatine metabolism	1	25	0.00176616	0.108546	0.20109	1	6	0.000495	9606	Homo sapiens	CKB		R-HSA-200318
R-HSA-9013695	NOTCH4 Intracellular Domain Regulates Transcription	1	26	0.00183681	0.112638	0.20109	8	9	0.000743	9606	Homo sapiens	MAML3		R-HSA-9604451;R-HSA-9604550;R-HSA-9013693;R-HSA-9604471;R-HSA-9013711;R-HSA-9604664;R-HSA-9604553;R-HSA-9604446
R-HSA-400451	Free fatty acids regulate insulin secretion	1	27	0.00190745	0.116711	0.20109	2	7	0.000578	9606	Homo sapiens	PLCB2		R-HSA-400023;R-HSA-399998
R-HSA-2029485	Role of phospholipids in phagocytosis	2	129	0.00911339	0.118779	0.20109	4	12	0.000991	9606	Homo sapiens	PLCG2;PLD4		R-HSA-2029471;R-HSA-2029272;R-HSA-2029270;R-HSA-2029268
R-HSA-9007101	Rab regulation of trafficking	2	129	0.00911339	0.118779	0.20109	2	35	0.00288898	9606	Homo sapiens	RIN3;RIN2		R-HSA-8877311;R-HSA-8875320
R-HSA-418594	G alpha (i) signalling events	5	567	0.0400565	0.119004	0.20109	8	161	0.0132893	9606	Homo sapiens	DHRS9;RGS1;PLCB2	R-HSA-392212;R-HSA-112037;R-HSA-2454081;R-HSA-8982012;R-HSA-111879;R-HSA-8982019;R-HSA-8982020;R-HSA-111870
R-HSA-350054	Notch-HLH transcription pathway	1	28	0.0019781	0.120766	0.20109	1	2	0.000165	9606	Homo sapiens	MAML3		R-HSA-212356
R-HSA-879518	Transport of organic anions	1	28	0.0019781	0.120766	0.20109	1	9	0.000743	9606	Homo sapiens	SLCO2B1		R-HSA-879562
R-HSA-9027604	Biosynthesis of electrophilic œâ-3 PUFA oxo-derivatives	1	29	0.00204875	0.124802	0.20109	4	20	0.00165085	9606	Homo sapiens	PTGS2		R-HSA-9027627;R-HSA-9027532;R-HSA-9028255;R-HSA-9027607
R-HSA-164952	The role of Nef in HIV-1 replication and disease pathogenesis	1	29	0.00204875	0.124802	0.20109	3	20	0.00165085	9606	Homo sapiens	AP1B1		R-HSA-182263;R-HSA-182279;R-HSA-182286
R-HSA-5357956	TNFR1-induced NFkappaB signaling pathway	1	30	0.00211939	0.12882	0.20109	5	5	0.000413	9606	Homo sapiens	TNF		R-HSA-5357776;R-HSA-5357904;R-HSA-5357860;R-HSA-5357780;R-HSA-5357757
R-HSA-400685	Sema4D in semaphorin signaling	1	30	0.00211939	0.12882	0.20109	4	12	0.000991	9606	Homo sapiens	RHOB		R-HSA-419087;R-HSA-416588;R-HSA-419197;R-HSA-419049
R-HSA-5669034	TNFs bind their physiological receptors	1	30	0.00211939	0.12882	0.20109	2	13	0.00107305	9606	Homo sapiens	TNF		R-HSA-5693012;R-HSA-5675948
R-HSA-204174	Regulation of pyruvate dehydrogenase (PDH) complex	1	31	0.00219004	0.13282	0.20109	1	4	0.00033	9606	Homo sapiens	PDK4		R-HSA-203946
R-HSA-2453864	Retinoid cycle disease events	1	31	0.00219004	0.13282	0.20109	1	16	0.00132068	9606	Homo sapiens	DHRS9		R-HSA-2466832
R-HSA-2474795	Diseases associated with visual transduction	1	31	0.00219004	0.13282	0.20109	1	17	0.00140322	9606	Homo sapiens	DHRS9		R-HSA-2466832
R-HSA-9025094	Biosynthesis of DPAn-3 SPMs	1	31	0.00219004	0.13282	0.20109	1	18	0.00148576	9606	Homo sapiens	PTGS2		R-HSA-9026408
R-HSA-416476	G alpha (q) signalling events	3	282	0.0199223	0.140078	0.20109	6	35	0.00288898	9606	Homo sapiens	RGS1;PLCB2		R-HSA-8982025;R-HSA-418582;R-HSA-114688;R-HSA-8982026;R-HSA-8982017;R-HSA-398188
R-HSA-83936	Transport of nucleosides and free purine and pyrimidine bases across the plasma membrane	1	33	0.00233133	0.140766	0.20109	2	16	0.00132068	9606	Homo sapiens	SLC29A3		R-HSA-727767;R-HSA-727749
R-HSA-9018679	Biosynthesis of EPA-derived SPMs	1	33	0.00233133	0.140766	0.20109	1	17	0.00140322	9606	Homo sapiens	PTGS2		R-HSA-9018880
R-HSA-451326	Activation of kainate receptors upon glutamate binding	1	34	0.00240198	0.144711	0.20109	1	6	0.000495	9606	Homo sapiens	PLCB2		R-HSA-500717
R-HSA-9006335	Signaling by Erythropoietin	1	34	0.00240198	0.144711	0.20109	3	24	0.00198102	9606	Homo sapiens	PLCG2		R-HSA-9027373;R-HSA-9032478;R-HSA-9027425
R-HSA-2161522	Abacavir transport and metabolism	1	34	0.00240198	0.144711	0.20109	1	10	0.000825	9606	Homo sapiens	ABCG2		R-HSA-2161506
R-HSA-2132295	MHC class II antigen presentation	2	148	0.0104557	0.148166	0.20109	5	26	0.0021461	9606	Homo sapiens	AP1B1;LGMN	R-HSA-2130336;R-HSA-2130641;R-HSA-8951498;R-HSA-2213236;R-HSA-2130619
R-HSA-2424491	DAP12 signaling	1	35	0.00247262	0.14864	0.20109	8	17	0.00140322	9606	Homo sapiens	PLCG2		R-HSA-2424484;R-HSA-2424485;R-HSA-2424486;R-HSA-2424487;R-HSA-2424481;R-HSA-2396594;R-HSA-2424476;R-HSA-2396606
R-HSA-9018683	Biosynthesis of DPA-derived SPMs	1	35	0.00247262	0.14864	0.20109	1	21	0.00173339	9606	Homo sapiens	PTGS2		R-HSA-9026408
R-HSA-9013508	NOTCH3 Intracellular Domain Regulates Transcription	1	36	0.00254327	0.15255	0.20109	20	22	0.00181593	9606	Homo sapiens	MAML3		R-HSA-9021480;R-HSA-9021451;R-HSA-9021450;R-HSA-9018538;R-HSA-9021325;R-HSA-9016751;R-HSA-9018542;R-HSA-9013568;R-HSA-9021412;R-HSA-9021478;R-HSA-9016861;R-HSA-9014141;R-HSA-9013567;R-HSA-9013631;R-HSA-9021406;R-HSA-9014129;R-HSA-9013488;R-HSA-9016916;R-HSA-9013652;R-HSA-9017398
R-HSA-194315	Signaling by Rho GTPases	4	457	0.0322854	0.158248	0.20109	24	117	0.00965745	9606	Homo sapiens	FMNL3;SRGAP2;RHOB	R-HSA-5666070;R-HSA-194913;R-HSA-194854;R-HSA-5623632;R-HSA-5623667;R-HSA-5665809;R-HSA-194922;R-HSA-195146;R-HSA-419087;R-HSA-8981443;R-HSA-5667037;R-HSA-194894;R-HSA-419083;R-HSA-419049;R-HSA-5671993;R-HSA-5665767;R-HSA-5623622;R-HSA-5671970;R-HSA-5666178;R-HSA-5665761;R-HSA-5625901;R-HSA-5671919;R-HSA-419197;R-HSA-5665802
R-HSA-76002	Platelet activation, signaling and aggregation	3	299	0.0211233	0.1584	0.20109	4	114	0.00940982	9606	Homo sapiens	SERPINE1;PLCG2;RHOB	R-HSA-114689;R-HSA-442291;R-HSA-481007;R-HSA-429497
R-HSA-1980145	Signaling by NOTCH2	1	38	0.00268456	0.160317	0.20109	9	20	0.00165085	9606	Homo sapiens	MAML3		R-HSA-2976716;R-HSA-2127285;R-HSA-2197588;R-HSA-2976551;R-HSA-2976742;R-HSA-2976726;R-HSA-2197562;R-HSA-2197564;R-HSA-2976563
R-HSA-917977	Transferrin endocytosis and recycling	1	39	0.00275521	0.164175	0.20109	6	11	0.000908	9606	Homo sapiens	TFRC		R-HSA-917807;R-HSA-917839;R-HSA-5691154;R-HSA-917835;R-HSA-917814;R-HSA-917987
R-HSA-5357905	Regulation of TNFR1 signaling	1	39	0.00275521	0.164175	0.20109	7	14	0.00115559	9606	Homo sapiens	TNF		R-HSA-5693108;R-HSA-5357845;R-HSA-5634221;R-HSA-5357928;R-HSA-5693055;R-HSA-8863101;R-HSA-5626953
R-HSA-397795	G-protein beta:gamma signalling	1	39	0.00275521	0.164175	0.20109	2	15	0.00123813	9606	Homo sapiens	PLCB2		R-HSA-398193;R-HSA-398040
R-HSA-9018678	Biosynthesis of specialized proresolving mediators (SPMs)	2	159	0.0112328	0.1658	0.20109	8	124	0.0102352	9606	Homo sapiens	GSTM2;PTGS2	R-HSA-9026777;R-HSA-9026408;R-HSA-9027627;R-HSA-9027532;R-HSA-9028255;R-HSA-9018880;R-HSA-9020261;R-HSA-9027607
R-HSA-432720	Lysosome Vesicle Biogenesis	1	43	0.0030378	0.179431	0.20109	5	8	0.00066	9606	Homo sapiens	AP1B1		R-HSA-432706;R-HSA-432707;R-HSA-432688;R-HSA-5333658;R-HSA-432712
R-HSA-6804757	Regulation of TP53 Degradation	1	43	0.0030378	0.179431	0.20109	3	30	0.00247627	9606	Homo sapiens	SGK1		R-HSA-6795460;R-HSA-6795473;R-HSA-6795290
R-HSA-2187338	Visual phototransduction	2	168	0.0118686	0.180493	0.20109	1	90	0.00742881	9606	Homo sapiens	DHRS9		R-HSA-2454081
R-HSA-195258	RHO GTPase Effectors	3	326	0.0230307	0.188907	0.20109	19	112	0.00924474	9606	Homo sapiens	FMNL3;SRGAP2;RHOB	R-HSA-5666070;R-HSA-5623632;R-HSA-5623667;R-HSA-5665809;R-HSA-419087;R-HSA-8981443;R-HSA-5667037;R-HSA-419083;R-HSA-419049;R-HSA-5671993;R-HSA-5665767;R-HSA-5623622;R-HSA-5671970;R-HSA-5666178;R-HSA-5665761;R-HSA-5625901;R-HSA-5671919;R-HSA-419197;R-HSA-5665802
R-HSA-199991	Membrane Trafficking	5	665	0.0469799	0.189864	0.20109	28	218	0.0179942	9606	Homo sapiens	TFRC;AP1B1;RIN3;RIN2;SH3D19	R-HSA-421831;R-HSA-8868230;R-HSA-432706;R-HSA-432707;R-HSA-421836;R-HSA-8868236;R-HSA-5333658;R-HSA-421835;R-HSA-432712;R-HSA-421833;R-HSA-8871194;R-HSA-8871193;R-HSA-8868071;R-HSA-8866277;R-HSA-8867756;R-HSA-8868651;R-HSA-8867754;R-HSA-8868072;R-HSA-8868648;R-HSA-8868661;R-HSA-8868660;R-HSA-8868659;R-HSA-8868658;R-HSA-432688;R-HSA-8877311;R-HSA-8869438;R-HSA-434362;R-HSA-8875320
R-HSA-6806003	Regulation of TP53 Expression and Degradation	1	46	0.00324974	0.190693	0.20109	3	35	0.00288898	9606	Homo sapiens	SGK1		R-HSA-6795460;R-HSA-6795473;R-HSA-6795290
R-HSA-71336	Pentose phosphate pathway	1	46	0.00324974	0.190693	0.20109	1	20	0.00165085	9606	Homo sapiens	SHPK		R-HSA-8959719
R-HSA-162582	Signal Transduction	18	3202	0.22621	0.20109	0.20109	124	2214	0.182749	9606	Homo sapiens	EGR1;SERPINE1;PLAT;TNF;RHOB;FMNL3;DHRS9;RGS1;PDK4;PLCG2;FOSB;MAML3;SRGAP2;PLCB2	R-HSA-114688;R-HSA-5357904;R-HSA-9021325;R-HSA-5623632;R-HSA-111879;R-HSA-5362518;R-HSA-419087;R-HSA-2976551;R-HSA-419083;R-HSA-4396371;R-HSA-418582;R-HSA-392212;R-HSA-5623622;R-HSA-4396379;R-HSA-2197562;R-HSA-5626953;R-HSA-4396382;R-HSA-2197564;R-HSA-9013652;R-HSA-2976563;R-HSA-9018538;R-HSA-194854;R-HSA-9016751;R-HSA-5623667;R-HSA-9018542;R-HSA-5693055;R-HSA-5626981;R-HSA-5626982;R-HSA-9013693;…
R-HSA-75893	TNF signaling	1	50	0.00353232	0.205472	0.205472	20	29	0.00239373	9606	Homo sapiens	TNF		R-HSA-5357776;R-HSA-5357904;R-HSA-5693108;R-HSA-5357845;R-HSA-5357780;R-HSA-5693055;R-HSA-83656;R-HSA-3371385;R-HSA-3371353;R-HSA-5357757;R-HSA-83660;R-HSA-5626981;R-HSA-5626982;R-HSA-5357860;R-HSA-5634221;R-HSA-5357928;R-HSA-5626988;R-HSA-8863101;R-HSA-5626953;R-HSA-83582
R-HSA-909733	Interferon alpha/beta signaling	2	184	0.0129989	0.207066	0.207066	2	20	0.00165085	9606	Homo sapiens	EGR1		R-HSA-1015702;R-HSA-1015699
R-HSA-168898	Toll-like Receptor Cascades	2	184	0.0129989	0.207066	0.207066	2	182	0.0150227	9606	Homo sapiens	PLCG2;LGMN		R-HSA-1678920;R-HSA-2201293
R-HSA-2172127	DAP12 interactions	1	52	0.00367361	0.212762	0.212762	8	33	0.0027239	9606	Homo sapiens	PLCG2		R-HSA-2424484;R-HSA-2424485;R-HSA-2424486;R-HSA-2424487;R-HSA-2424481;R-HSA-2396594;R-HSA-2424476;R-HSA-2396606
R-HSA-2029480	Fcgamma receptor (FCGR) dependent phagocytosis	2	193	0.0136348	0.222201	0.222201	4	42	0.00346678	9606	Homo sapiens	PLCG2;PLD4		R-HSA-2029471;R-HSA-2029272;R-HSA-2029270;R-HSA-2029268
R-HSA-2122947	NOTCH1 Intracellular Domain Regulates Transcription	1	56	0.0039562	0.227144	0.227144	11	16	0.00132068	9606	Homo sapiens	MAML3		R-HSA-4396371;R-HSA-1980078;R-HSA-1980047;R-HSA-1912393;R-HSA-1912394;R-HSA-4396347;R-HSA-4396379;R-HSA-1912391;R-HSA-1980067;R-HSA-4396382;R-HSA-1980065
R-HSA-70268	Pyruvate metabolism	1	57	0.00402685	0.230699	0.230699	1	15	0.00123813	9606	Homo sapiens	PDK4		R-HSA-203946
R-HSA-2162123	Synthesis of Prostaglandins (PG) and Thromboxanes (TX)	1	58	0.00409749	0.234238	0.234238	4	32	0.00264135	9606	Homo sapiens	PTGS2		R-HSA-2309779;R-HSA-2309787;R-HSA-2314686;R-HSA-2309773
R-HSA-197264	Nicotinamide salvaging	1	59	0.00416814	0.237761	0.237761	1	12	0.000991	9606	Homo sapiens	PTGS2		R-HSA-2309773
R-HSA-211859	Biological oxidations	4	545	0.0385023	0.240849	0.240849	1	188	0.015518	9606	Homo sapiens	GSTM2		R-HSA-176054
R-HSA-9012852	Signaling by NOTCH3	1	63	0.00445072	0.251694	0.251694	20	37	0.00305407	9606	Homo sapiens	MAML3		R-HSA-9021480;R-HSA-9021451;R-HSA-9021450;R-HSA-9018538;R-HSA-9021325;R-HSA-9016751;R-HSA-9018542;R-HSA-9013568;R-HSA-9021412;R-HSA-9021478;R-HSA-9016861;R-HSA-9014141;R-HSA-9013567;R-HSA-9013631;R-HSA-9021406;R-HSA-9014129;R-HSA-9013488;R-HSA-9016916;R-HSA-9013652;R-HSA-9017398
R-HSA-5621480	Dectin-2 family	1	65	0.00459202	0.258566	0.258566	3	12	0.000991	9606	Homo sapiens	PLCG2		R-HSA-5621347;R-HSA-5621363;R-HSA-5621356
R-HSA-186712	Regulation of beta-cell development	1	67	0.00473331	0.265375	0.265375	1	26	0.0021461	9606	Homo sapiens	MAML3		R-HSA-1980047
R-HSA-2644606	Constitutive Signaling by NOTCH1 PEST Domain Mutants	1	68	0.00480396	0.268757	0.268757	11	21	0.00173339	9606	Homo sapiens	MAML3		R-HSA-4396402;R-HSA-4396401;R-HSA-2220979;R-HSA-2220981;R-HSA-2220964;R-HSA-2220966;R-HSA-2220985;R-HSA-2220971;R-HSA-4396393;R-HSA-4396392;R-HSA-2220957
R-HSA-2894858	Signaling by NOTCH1 HD+PEST Domain Mutants in Cancer	1	68	0.00480396	0.268757	0.268757	11	21	0.00173339	9606	Homo sapiens	MAML3		R-HSA-4396402;R-HSA-4396401;R-HSA-2220979;R-HSA-2220981;R-HSA-2220964;R-HSA-2220966;R-HSA-2220985;R-HSA-2220971;R-HSA-4396393;R-HSA-4396392;R-HSA-2220957
R-HSA-2894862	Constitutive Signaling by NOTCH1 HD+PEST Domain Mutants	1	68	0.00480396	0.268757	0.268757	11	21	0.00173339	9606	Homo sapiens	MAML3		R-HSA-4396402;R-HSA-4396401;R-HSA-2220979;R-HSA-2220981;R-HSA-2220964;R-HSA-2220966;R-HSA-2220985;R-HSA-2220971;R-HSA-4396393;R-HSA-4396392;R-HSA-2220957
R-HSA-2644602	Signaling by NOTCH1 PEST Domain Mutants in Cancer	1	68	0.00480396	0.268757	0.268757	11	21	0.00173339	9606	Homo sapiens	MAML3		R-HSA-4396402;R-HSA-4396401;R-HSA-2220979;R-HSA-2220981;R-HSA-2220964;R-HSA-2220966;R-HSA-2220985;R-HSA-2220971;R-HSA-4396393;R-HSA-4396392;R-HSA-2220957
R-HSA-2644603	Signaling by NOTCH1 in Cancer	1	68	0.00480396	0.268757	0.268757	11	39	0.00321915	9606	Homo sapiens	MAML3		R-HSA-4396402;R-HSA-4396401;R-HSA-2220979;R-HSA-2220981;R-HSA-2220964;R-HSA-2220966;R-HSA-2220985;R-HSA-2220971;R-HSA-4396393;R-HSA-4396392;R-HSA-2220957
R-HSA-186797	Signaling by PDGF	1	69	0.0048746	0.272124	0.272124	1	28	0.00231118	9606	Homo sapiens	PLAT		R-HSA-382061
R-HSA-8943724	Regulation of PTEN gene transcription	1	70	0.00494525	0.275475	0.275475	2	15	0.00123813	9606	Homo sapiens	EGR1		R-HSA-8944104;R-HSA-8944078
R-HSA-373755	Semaphorin interactions	1	70	0.00494525	0.275475	0.275475	4	40	0.00330169	9606	Homo sapiens	RHOB		R-HSA-419087;R-HSA-416588;R-HSA-419197;R-HSA-419049
R-HSA-112043	PLC beta mediated events	1	70	0.00494525	0.275475	0.275475	3	31	0.00255881	9606	Homo sapiens	PLCB2		R-HSA-112037;R-HSA-111879;R-HSA-111870
R-HSA-112040	G-protein mediated events	1	71	0.0050159	0.278811	0.278811	3	40	0.00330169	9606	Homo sapiens	PLCB2		R-HSA-112037;R-HSA-111879;R-HSA-111870
R-HSA-376176	Signaling by ROBO receptors	2	235	0.0166019	0.293556	0.293556	2	60	0.00495254	9606	Homo sapiens	SRGAP2		R-HSA-428533;R-HSA-376145
R-HSA-3000178	ECM proteoglycans	1	79	0.00558107	0.30496	0.30496	1	23	0.00189847	9606	Homo sapiens	SERPINE1		R-HSA-2396079
R-HSA-5625740	RHO GTPases activate PKNs	1	80	0.00565171	0.308162	0.308162	3	20	0.00165085	9606	Homo sapiens	RHOB		R-HSA-5623622;R-HSA-5623632;R-HSA-5623667
R-HSA-4086398	Ca2+ pathway	1	80	0.00565171	0.308162	0.308162	2	27	0.00222864	9606	Homo sapiens	PLCB2		R-HSA-398193;R-HSA-398040
R-HSA-1980143	Signaling by NOTCH1	1	83	0.00586365	0.317682	0.317682	11	37	0.00305407	9606	Homo sapiens	MAML3		R-HSA-4396371;R-HSA-1980078;R-HSA-1980047;R-HSA-1912393;R-HSA-1912394;R-HSA-4396347;R-HSA-4396379;R-HSA-1912391;R-HSA-1980067;R-HSA-4396382;R-HSA-1980065
R-HSA-70614	Amino acid synthesis and interconversion (transamination)	1	83	0.00586365	0.317682	0.317682	1	35	0.00288898	9606	Homo sapiens	GLUL		R-HSA-70606
R-HSA-877300	Interferon gamma signaling	2	250	0.0176616	0.318978	0.318978	2	15	0.00123813	9606	Homo sapiens	CIITA		R-HSA-1031716;R-HSA-1031713
R-HSA-416482	G alpha (12/13) signalling events	1	85	0.00600495	0.323957	0.323957	2	14	0.00115559	9606	Homo sapiens	RHOB		R-HSA-419166;R-HSA-419049
R-HSA-196807	Nicotinate metabolism	1	86	0.00607559	0.327073	0.327073	1	29	0.00239373	9606	Homo sapiens	PTGS2		R-HSA-2309773
R-HSA-5653656	Vesicle-mediated transport	5	824	0.0582126	0.327674	0.327674	28	251	0.0207181	9606	Homo sapiens	TFRC;AP1B1;RIN3;RIN2;SH3D19	R-HSA-421831;R-HSA-8868230;R-HSA-432706;R-HSA-432707;R-HSA-421836;R-HSA-8868236;R-HSA-5333658;R-HSA-421835;R-HSA-432712;R-HSA-421833;R-HSA-8871194;R-HSA-8871193;R-HSA-8868071;R-HSA-8866277;R-HSA-8867756;R-HSA-8868651;R-HSA-8867754;R-HSA-8868072;R-HSA-8868648;R-HSA-8868661;R-HSA-8868660;R-HSA-8868659;R-HSA-8868658;R-HSA-432688;R-HSA-8877311;R-HSA-8869438;R-HSA-434362;R-HSA-8875320
R-HSA-109582	Hemostasis	5	826	0.0583539	0.329508	0.329508	15	327	0.0269913	9606	Homo sapiens	SELPLG;SERPINE1;PLCG2;PLAT;RHOB	R-HSA-114689;R-HSA-158784;R-HSA-2870221;R-HSA-158756;R-HSA-202724;R-HSA-481007;R-HSA-158795;R-HSA-158800;R-HSA-442291;R-HSA-158747;R-HSA-158744;R-HSA-158750;R-HSA-159005;R-HSA-429497;R-HSA-158781
R-HSA-1912408	Pre-NOTCH Transcription and Translation	1	89	0.00628753	0.336336	0.336336	3	28	0.00231118	9606	Homo sapiens	MAML3		R-HSA-1912415;R-HSA-9017835;R-HSA-1912416
R-HSA-449147	Signaling by Interleukins	4	641	0.0452844	0.339771	0.339771	4	492	0.0406108	9606	Homo sapiens	PTGS2;TNF		R-HSA-6789524;R-HSA-6784160;R-HSA-6790029;R-HSA-6789325
R-HSA-9013694	Signaling by NOTCH4	1	92	0.00649947	0.345474	0.345474	8	20	0.00165085	9606	Homo sapiens	MAML3		R-HSA-9604451;R-HSA-9604550;R-HSA-9013693;R-HSA-9604471;R-HSA-9013711;R-HSA-9604664;R-HSA-9604553;R-HSA-9604446
R-HSA-71406	Pyruvate metabolism and Citric Acid (TCA) cycle	1	98	0.00692335	0.36338	0.36338	1	36	0.00297152	9606	Homo sapiens	PDK4		R-HSA-203946
R-HSA-983695	Antigen activates B Cell Receptor (BCR) leading to generation of second messengers	1	103	0.00727658	0.377933	0.377933	6	25	0.00206356	9606	Homo sapiens	PLCG2		R-HSA-9606162;R-HSA-9606163;R-HSA-9606151;R-HSA-1112666;R-HSA-9606894;R-HSA-9606159
R-HSA-422356	Regulation of insulin secretion	1	106	0.00748852	0.386506	0.386506	2	34	0.00280644	9606	Homo sapiens	PLCB2		R-HSA-400023;R-HSA-399998
R-HSA-3700989	Transcriptional Regulation by TP53	3	486	0.0343342	0.386846	0.386846	5	259	0.0213785	9606	Homo sapiens	RGCC;SGK1		R-HSA-6795460;R-HSA-6795473;R-HSA-6803917;R-HSA-6795290;R-HSA-6803914
R-HSA-111885	Opioid Signalling	1	111	0.00784175	0.400538	0.400538	3	57	0.00470491	9606	Homo sapiens	PLCB2		R-HSA-112037;R-HSA-111879;R-HSA-111870
R-HSA-1912422	Pre-NOTCH Expression and Processing	1	113	0.00798304	0.406062	0.406062	3	38	0.00313661	9606	Homo sapiens	MAML3		R-HSA-1912415;R-HSA-9017835;R-HSA-1912416
R-HSA-8856825	Cargo recognition for clathrin-mediated endocytosis	1	115	0.00812434	0.411536	0.411536	1	14	0.00115559	9606	Homo sapiens	TFRC		R-HSA-8866277
R-HSA-5617472	Activation of anterior HOX genes in hindbrain development during early embryogenesis	1	116	0.00819498	0.414254	0.414254	7	43	0.00354932	9606	Homo sapiens	EGR2		R-HSA-5617492;R-HSA-5617661;R-HSA-5617484;R-HSA-5617486;R-HSA-5617454;R-HSA-5617672;R-HSA-5617483
R-HSA-5619507	Activation of HOX genes during differentiation	1	116	0.00819498	0.414254	0.414254	7	43	0.00354932	9606	Homo sapiens	EGR2		R-HSA-5617492;R-HSA-5617661;R-HSA-5617484;R-HSA-5617486;R-HSA-5617454;R-HSA-5617672;R-HSA-5617483
R-HSA-8878159	Transcriptional regulation by RUNX3	1	118	0.00833628	0.419653	0.419653	5	47	0.00387949	9606	Homo sapiens	MAML3		R-HSA-1980047;R-HSA-8878243;R-HSA-4396347;R-HSA-8878237;R-HSA-8878220
R-HSA-5607764	CLEC7A (Dectin-1) signaling	1	120	0.00847757	0.425003	0.425003	3	45	0.0037144	9606	Homo sapiens	PLCG2		R-HSA-5607735;R-HSA-5607745;R-HSA-5607755
R-HSA-2871796	FCERI mediated MAPK activation	1	123	0.00868951	0.432938	0.432938	7	20	0.00165085	9606	Homo sapiens	PLCG2		R-HSA-2730889;R-HSA-2730841;R-HSA-2730856;R-HSA-2730840;R-HSA-2730892;R-HSA-2730851;R-HSA-2396606
R-HSA-2871809	FCERI mediated Ca+2 mobilization	1	129	0.00911339	0.448485	0.448485	5	11	0.000908	9606	Homo sapiens	PLCG2		R-HSA-2730888;R-HSA-2730858;R-HSA-2730847;R-HSA-2730833;R-HSA-2730885
R-HSA-168256	Immune System	13	2662	0.188061	0.452029	0.452029	59	1527	0.126042	9606	Homo sapiens	EGR1;CIITA;AP1B1;PLCG2;PLD4;PTGS2;TNF;LGMN	R-HSA-9606162;R-HSA-2424484;R-HSA-2130336;R-HSA-9606163;R-HSA-2424485;R-HSA-2029471;R-HSA-2424486;R-HSA-5693012;R-HSA-2424487;R-HSA-2424481;R-HSA-5607745;R-HSA-9606151;R-HSA-2396594;R-HSA-5668417;R-HSA-1015702;R-HSA-2396606;R-HSA-2130619;R-HSA-1015699;R-HSA-9606159;R-HSA-5607755;R-HSA-2730889;R-HSA-2730888;R-HSA-2730892;R-HSA-5668467;R-HSA-5621363;R-HSA-6789325;R-HSA-1031716;R-HSA-2730885;R-HSA-1…
R-HSA-1266738	Developmental Biology	6	1177	0.0831508	0.457697	0.457697	16	484	0.0399505	9606	Homo sapiens	EGR2;MAML3;SRGAP2;TNF;RHOB	R-HSA-5617492;R-HSA-560491;R-HSA-5617661;R-HSA-419087;R-HSA-416588;R-HSA-419049;R-HSA-1980047;R-HSA-428533;R-HSA-376145;R-HSA-5617484;R-HSA-5617486;R-HSA-5617454;R-HSA-419197;R-HSA-381337;R-HSA-5617672;R-HSA-5617483
R-HSA-114608	Platelet degranulation	1	137	0.00967856	0.468563	0.468563	1	11	0.000908	9606	Homo sapiens	SERPINE1		R-HSA-481007
R-HSA-112315	Transmission across Chemical Synapses	2	352	0.0248675	0.482838	0.482838	2	157	0.0129591	9606	Homo sapiens	PLCB2;GLUL		R-HSA-500717;R-HSA-70606
R-HSA-76005	Response to elevated platelet cytosolic Ca2+	1	144	0.0101731	0.48554	0.48554	1	14	0.00115559	9606	Homo sapiens	SERPINE1		R-HSA-481007
R-HSA-163685	Integration of energy metabolism	1	144	0.0101731	0.48554	0.48554	2	62	0.00511762	9606	Homo sapiens	PLCB2		R-HSA-400023;R-HSA-399998
R-HSA-351202	Metabolism of polyamines	1	144	0.0101731	0.48554	0.48554	1	38	0.00313661	9606	Homo sapiens	CKB		R-HSA-200318
R-HSA-166016	Toll Like Receptor 4 (TLR4) Cascade	1	144	0.0101731	0.48554	0.48554	1	95	0.00784152	9606	Homo sapiens	PLCG2		R-HSA-2201293
R-HSA-162909	Host Interactions of HIV factors	1	150	0.010597	0.499665	0.499665	3	54	0.00445728	9606	Homo sapiens	AP1B1		R-HSA-182263;R-HSA-182279;R-HSA-182286
R-HSA-422475	Axon guidance	3	583	0.0411869	0.50427	0.50427	6	297	0.0245151	9606	Homo sapiens	SRGAP2;RHOB	R-HSA-428533;R-HSA-376145;R-HSA-419087;R-HSA-416588;R-HSA-419197;R-HSA-419049
R-HSA-9018519	Estrogen-dependent gene expression	1	154	0.0108795	0.50887	0.50887	2	66	0.00544779	9606	Homo sapiens	FOSB		R-HSA-9011997;R-HSA-9011975
R-HSA-73887	Death Receptor Signalling	1	157	0.0110915	0.515663	0.515663	20	90	0.00742881	9606	Homo sapiens	TNF		R-HSA-5357776;R-HSA-5357904;R-HSA-5693108;R-HSA-5357845;R-HSA-5357780;R-HSA-5693055;R-HSA-83656;R-HSA-3371385;R-HSA-3371353;R-HSA-5357757;R-HSA-83660;R-HSA-5626981;R-HSA-5626982;R-HSA-5357860;R-HSA-5634221;R-HSA-5357928;R-HSA-5626988;R-HSA-8863101;R-HSA-5626953;R-HSA-83582
R-HSA-8856828	Clathrin-mediated endocytosis	1	161	0.0113741	0.524578	0.524578	16	34	0.00280644	9606	Homo sapiens	TFRC		R-HSA-8868071;R-HSA-8868230;R-HSA-8866277;R-HSA-8867756;R-HSA-8868236;R-HSA-8868651;R-HSA-8867754;R-HSA-8868072;R-HSA-8868648;R-HSA-8868661;R-HSA-8868660;R-HSA-8868659;R-HSA-8868658;R-HSA-8869438;R-HSA-8871194;R-HSA-8871193
R-HSA-3858494	Beta-catenin independent WNT signaling	1	165	0.0116567	0.53333	0.53333	2	51	0.00420966	9606	Homo sapiens	PLCB2		R-HSA-398193;R-HSA-398040
R-HSA-2142753	Arachidonic acid metabolism	1	166	0.0117273	0.535494	0.535494	5	77	0.00635576	9606	Homo sapiens	PTGS2		R-HSA-2309779;R-HSA-2309787;R-HSA-2314686;R-HSA-2309773;R-HSA-2161951
R-HSA-6807070	PTEN Regulation	1	171	0.0120805	0.546163	0.546163	2	56	0.00462237	9606	Homo sapiens	EGR1		R-HSA-8944104;R-HSA-8944078
R-HSA-212436	Generic Transcription Pathway	7	1525	0.107736	0.559284	0.559284	14	811	0.0669418	9606	Homo sapiens	RGCC;SERPINE1;MAML3;SGK1	R-HSA-6795460;R-HSA-8878243;R-HSA-9022764;R-HSA-212356;R-HSA-6803917;R-HSA-8878220;R-HSA-6803914;R-HSA-1980047;R-HSA-6795473;R-HSA-4396347;R-HSA-2106586;R-HSA-8878237;R-HSA-9022770;R-HSA-6795290
R-HSA-5633007	Regulation of TP53 Activity	1	178	0.0125751	0.560695	0.560695	3	98	0.00808915	9606	Homo sapiens	SGK1		R-HSA-6795460;R-HSA-6795473;R-HSA-6795290
R-HSA-425407	SLC-mediated transmembrane transport	2	421	0.0297421	0.579564	0.579564	3	190	0.015683	9606	Homo sapiens	SLCO2B1;SLC29A3	R-HSA-879562;R-HSA-727767;R-HSA-727749
R-HSA-5619102	SLC transporter disorders	1	188	0.0132815	0.580664	0.580664	1	66	0.00544779	9606	Homo sapiens	SLC29A3		R-HSA-5628807
R-HSA-983705	Signaling by the B Cell Receptor (BCR)	1	190	0.0134228	0.584549	0.584549	6	43	0.00354932	9606	Homo sapiens	PLCG2		R-HSA-9606162;R-HSA-9606163;R-HSA-9606151;R-HSA-1112666;R-HSA-9606894;R-HSA-9606159
R-HSA-388396	GPCR downstream signalling	6	1358	0.0959378	0.601091	0.601091	18	254	0.0209657	9606	Homo sapiens	DHRS9;RGS1;PLCB2;RHOB	R-HSA-8982025;R-HSA-114688;R-HSA-8982026;R-HSA-112037;R-HSA-2454081;R-HSA-111879;R-HSA-8982017;R-HSA-8982019;R-HSA-398188;R-HSA-8982020;R-HSA-419049;R-HSA-418582;R-HSA-392212;R-HSA-8982012;R-HSA-398193;R-HSA-419166;R-HSA-398040;R-HSA-111870
R-HSA-5621481	C-type lectin receptors (CLRs)	1	202	0.0142706	0.607127	0.607127	6	68	0.00561288	9606	Homo sapiens	PLCG2		R-HSA-5607735;R-HSA-5607745;R-HSA-5621347;R-HSA-5621363;R-HSA-5621356;R-HSA-5607755
R-HSA-1428517	The citric acid (TCA) cycle and respiratory electron transport	1	229	0.016178	0.653603	0.653603	1	65	0.00536525	9606	Homo sapiens	PDK4		R-HSA-203946
R-HSA-73857	RNA Polymerase II Transcription	7	1664	0.117556	0.654597	0.654597	14	872	0.0719769	9606	Homo sapiens	RGCC;SERPINE1;MAML3;SGK1	R-HSA-6795460;R-HSA-8878243;R-HSA-9022764;R-HSA-212356;R-HSA-6803917;R-HSA-8878220;R-HSA-6803914;R-HSA-1980047;R-HSA-6795473;R-HSA-4396347;R-HSA-2106586;R-HSA-8878237;R-HSA-9022770;R-HSA-6795290
R-HSA-112314	Neurotransmitter receptors and postsynaptic signal transmission	1	231	0.0163193	0.656822	0.656822	1	105	0.00866694	9606	Homo sapiens	PLCB2		R-HSA-500717
R-HSA-1483206	Glycerophospholipid biosynthesis	1	232	0.01639	0.658421	0.658421	1	133	0.0109781	9606	Homo sapiens	PLD4		R-HSA-1483142
R-HSA-5663202	Diseases of signal transduction	2	489	0.0345461	0.661583	0.661583	12	289	0.0238547	9606	Homo sapiens	DHRS9;MAML3	R-HSA-4396402;R-HSA-4396401;R-HSA-2220979;R-HSA-2220981;R-HSA-2220964;R-HSA-2466832;R-HSA-2220966;R-HSA-2220985;R-HSA-2220971;R-HSA-4396393;R-HSA-4396392;R-HSA-2220957
R-HSA-2454202	Fc epsilon receptor (FCERI) signaling	1	234	0.0165313	0.661595	0.661595	12	63	0.00520017	9606	Homo sapiens	PLCG2		R-HSA-2730889;R-HSA-2730841;R-HSA-2730888;R-HSA-2730856;R-HSA-2730840;R-HSA-2730858;R-HSA-2730892;R-HSA-2730847;R-HSA-2730833;R-HSA-2730851;R-HSA-2396606;R-HSA-2730885
R-HSA-112316	Neuronal System	2	498	0.0351819	0.671443	0.671443	2	210	0.0173339	9606	Homo sapiens	PLCB2;GLUL		R-HSA-500717;R-HSA-70606
R-HSA-372790	Signaling by GPCR	6	1481	0.104627	0.686611	0.686611	18	431	0.0355757	9606	Homo sapiens	DHRS9;RGS1;PLCB2;RHOB	R-HSA-8982025;R-HSA-114688;R-HSA-8982026;R-HSA-112037;R-HSA-2454081;R-HSA-111879;R-HSA-8982017;R-HSA-8982019;R-HSA-398188;R-HSA-8982020;R-HSA-419049;R-HSA-418582;R-HSA-392212;R-HSA-8982012;R-HSA-398193;R-HSA-419166;R-HSA-398040;R-HSA-111870
R-HSA-196849	Metabolism of water-soluble vitamins and cofactors	1	252	0.0178029	0.688891	0.688891	1	140	0.0115559	9606	Homo sapiens	PTGS2		R-HSA-2309773
R-HSA-8939211	ESR-mediated signaling	1	255	0.0180148	0.693225	0.693225	2	110	0.00907965	9606	Homo sapiens	FOSB		R-HSA-9011997;R-HSA-9011975
R-HSA-202733	Cell surface interactions at the vascular wall	1	256	0.0180855	0.694656	0.694656	2	64	0.00528271	9606	Homo sapiens	SELPLG		R-HSA-2870221;R-HSA-202724
R-HSA-157118	Signaling by NOTCH	1	257	0.0181561	0.696081	0.696081	51	152	0.0125464	9606	Homo sapiens	MAML3		R-HSA-9021451;R-HSA-9021450;R-HSA-9021325;R-HSA-2976551;R-HSA-4396371;R-HSA-1980047;R-HSA-9016861;R-HSA-2127285;R-HSA-4396379;R-HSA-2197562;R-HSA-4396382;R-HSA-2197564;R-HSA-9013652;R-HSA-2976563;R-HSA-9021480;R-HSA-9018538;R-HSA-9016751;R-HSA-9018542;R-HSA-9604664;R-HSA-9021478;R-HSA-1980078;R-HSA-9013693;R-HSA-9013567;R-HSA-1980067;R-HSA-1980065;R-HSA-9017398;R-HSA-1912415;R-HSA-9013711;R-HSA-9…
R-HSA-162906	HIV Infection	1	262	0.0185094	0.703107	0.703107	3	158	0.0130417	9606	Homo sapiens	AP1B1		R-HSA-182263;R-HSA-182279;R-HSA-182286
R-HSA-5619115	Disorders of transmembrane transporters	1	281	0.0198516	0.728376	0.728376	1	88	0.00726372	9606	Homo sapiens	SLC29A3		R-HSA-5628807
R-HSA-74160	Gene expression (Transcription)	7	1822	0.128718	0.747401	0.747401	14	983	0.0811391	9606	Homo sapiens	RGCC;SERPINE1;MAML3;SGK1	R-HSA-6795460;R-HSA-8878243;R-HSA-9022764;R-HSA-212356;R-HSA-6803917;R-HSA-8878220;R-HSA-6803914;R-HSA-1980047;R-HSA-6795473;R-HSA-4396347;R-HSA-2106586;R-HSA-8878237;R-HSA-9022770;R-HSA-6795290
R-HSA-1257604	PIP3 activates AKT signaling	1	316	0.0223243	0.769504	0.769504	2	86	0.00709864	9606	Homo sapiens	EGR1		R-HSA-8944104;R-HSA-8944078
R-HSA-8957322	Metabolism of steroids	1	321	0.0226775	0.774854	0.774854	1	234	0.0193149	9606	Homo sapiens	LGMN		R-HSA-350158
R-HSA-1483257	Phospholipid metabolism	1	325	0.0229601	0.779047	0.779047	1	218	0.0179942	9606	Homo sapiens	PLD4		R-HSA-1483142
R-HSA-1474244	Extracellular matrix organization	1	329	0.0232427	0.783163	0.783163	1	318	0.0262484	9606	Homo sapiens	SERPINE1		R-HSA-2396079
R-HSA-195721	Signaling by WNT	1	330	0.0233133	0.78418	0.78418	2	156	0.0128766	9606	Homo sapiens	PLCB2		R-HSA-398193;R-HSA-398040
R-HSA-71291	Metabolism of amino acids and derivatives	2	660	0.0466266	0.81243	0.81243	2	283	0.0233595	9606	Homo sapiens	CKB;GLUL		R-HSA-200318;R-HSA-70606
R-HSA-9006925	Intracellular signaling by second messengers	1	362	0.025574	0.814358	0.814358	2	113	0.00932728	9606	Homo sapiens	EGR1		R-HSA-8944104;R-HSA-8944078
R-HSA-1430728	Metabolism	14	3635	0.2568	0.81654	0.81654	26	2213	0.182666	9606	Homo sapiens	GSTM2;SHPK;PLCG2;PDK4;PLD4;CKB;PTGS2;PLCB2;GLUL;LGMN;ABCG2	R-HSA-2161506;R-HSA-9027532;R-HSA-9018880;R-HSA-350158;R-HSA-70606;R-HSA-9026777;R-HSA-1483142;R-HSA-400023;R-HSA-1855177;R-HSA-9028255;R-HSA-2314686;R-HSA-9027607;R-HSA-9026408;R-HSA-9027627;R-HSA-203946;R-HSA-1855221;R-HSA-9020261;R-HSA-2309773;R-HSA-8959719;R-HSA-2309779;R-HSA-1855214;R-HSA-176054;R-HSA-2309787;R-HSA-399998;R-HSA-200318;R-HSA-2161951
R-HSA-196854	Metabolism of vitamins and cofactors	1	382	0.0269869	0.831067	0.831067	1	201	0.016591	9606	Homo sapiens	PTGS2		R-HSA-2309773
R-HSA-1280218	Adaptive Immune System	3	998	0.0705051	0.845523	0.845523	11	261	0.0215435	9606	Homo sapiens	AP1B1;PLCG2;LGMN	R-HSA-9606162;R-HSA-2130336;R-HSA-9606163;R-HSA-2130641;R-HSA-8951498;R-HSA-9606151;R-HSA-2213236;R-HSA-1112666;R-HSA-2130619;R-HSA-9606894;R-HSA-9606159
R-HSA-8978868	Fatty acid metabolism	1	429	0.0303073	0.864725	0.864725	5	217	0.0179117	9606	Homo sapiens	PTGS2		R-HSA-2309779;R-HSA-2309787;R-HSA-2314686;R-HSA-2309773;R-HSA-2161951
R-HSA-71387	Metabolism of carbohydrates	1	458	0.0323561	0.8821	0.8821	1	242	0.0199752	9606	Homo sapiens	SHPK		R-HSA-8959719
R-HSA-556833	Metabolism of lipids	4	1443	0.101943	0.90865	0.90865	15	942	0.0777549	9606	Homo sapiens	GSTM2;PLD4;PTGS2;LGMN	R-HSA-9026408;R-HSA-9027627;R-HSA-9027532;R-HSA-9018880;R-HSA-350158;R-HSA-9020261;R-HSA-2309773;R-HSA-9026777;R-HSA-2309779;R-HSA-1483142;R-HSA-9028255;R-HSA-2309787;R-HSA-2314686;R-HSA-9027607;R-HSA-2161951
R-HSA-9006934	Signaling by Receptor Tyrosine Kinases	1	521	0.0368068	0.912628	0.912628	1	633	0.0522493	9606	Homo sapiens	PLAT		R-HSA-382061
R-HSA-5663205	Infectious disease	1	540	0.0381491	0.9202	0.9202	3	329	0.0271564	9606	Homo sapiens	AP1B1		R-HSA-182263;R-HSA-182279;R-HSA-182286
R-HSA-1643685	Disease	4	1551	0.109573	0.935454	0.935454	16	957	0.078993	9606	Homo sapiens	DHRS9;AP1B1;MAML3;SLC29A3	R-HSA-2220964;R-HSA-182279;R-HSA-2220966;R-HSA-2220971;R-HSA-4396393;R-HSA-4396392;R-HSA-182286;R-HSA-4396402;R-HSA-4396401;R-HSA-2220979;R-HSA-5628807;R-HSA-2220981;R-HSA-182263;R-HSA-2466832;R-HSA-2220985;R-HSA-2220957
R-HSA-168249	Innate Immune System	3	1324	0.0935359	0.949557	0.949557	31	685	0.0565415	9606	Homo sapiens	PLCG2;PLD4;LGMN	R-HSA-2424484;R-HSA-2730856;R-HSA-2424485;R-HSA-2029471;R-HSA-2424486;R-HSA-2730858;R-HSA-2424487;R-HSA-2424481;R-HSA-2029272;R-HSA-2029270;R-HSA-2029268;R-HSA-2730851;R-HSA-1678920;R-HSA-5607745;R-HSA-2396594;R-HSA-2396606;R-HSA-5607755;R-HSA-2730889;R-HSA-2730888;R-HSA-5607735;R-HSA-2730892;R-HSA-5621363;R-HSA-2201293;R-HSA-2730885;R-HSA-2730841;R-HSA-2730840;R-HSA-5621347;R-HSA-2730847;R-HSA-2…

## Sheet: REACTOME_Cluster7
Pathway identifier	Pathway name	#Entities found	#Entities total	Entities ratio	Entities pValue	Entities FDR	#Reactions found	#Reactions total	Reactions ratio	Species identifier	Species name	Submitted entities found	Mapped entities	Found reaction identifiers
R-HSA-202430	Translocation of ZAP-70 to Immunological synapse	21	42	0.00296715	1.11e-16	1.44e-15	4	4	0.00033	9606	Homo sapiens	HLA-DPB1;HLA-DRA;HLA-DQA2;HLA-DQB2;HLA-DQA1;HLA-DRB1;HLA-DPA1;HLA-DQB1	R-HSA-8855381;R-HSA-202168;R-HSA-202344;R-HSA-202174
R-HSA-2132295	MHC class II antigen presentation	25	148	0.0104557	1.11e-16	1.44e-15	24	26	0.0021461	9606	Homo sapiens	CD74;HLA-DMA;HLA-DMB;HLA-DPB1;HLA-DRA;HLA-DQA2;HLA-DQB2;HLA-DQA1;HLA-DRB1;HLA-DPA1;LGMN;HLA-DQB1	R-HSA-2130336;R-HSA-2213248;R-HSA-8951498;R-HSA-2130500;R-HSA-8951500;R-HSA-2130725;R-HSA-2130504;R-HSA-2130378;R-HSA-2130731;R-HSA-2130349;R-HSA-2130478;R-HSA-2130640;R-HSA-2130641;R-HSA-2213235;R-HSA-2213236;R-HSA-2130486;R-HSA-2213239;R-HSA-2213241;R-HSA-2130393;R-HSA-2213243;R-HSA-8856157;R-HSA-2130619;R-HSA-2213244;R-HSA-2213246
R-HSA-202427	Phosphorylation of CD3 and TCR zeta chains	21	45	0.00317909	1.11e-16	1.44e-15	5	7	0.000578	9606	Homo sapiens	HLA-DPB1;HLA-DRA;HLA-DQA2;HLA-DQB2;HLA-DQA1;HLA-DRB1;HLA-DPA1;HLA-DQB1	R-HSA-202291;R-HSA-202214;R-HSA-202165;R-HSA-202233;R-HSA-8852200
R-HSA-389948	PD-1 signaling	21	45	0.00317909	1.11e-16	1.44e-15	1	4	0.00033	9606	Homo sapiens	HLA-DPB1;HLA-DRA;HLA-DQA2;HLA-DQB2;HLA-DQA1;HLA-DRB1;HLA-DPA1;HLA-DQB1	R-HSA-389758
R-HSA-202403	TCR signaling	21	146	0.0103144	1.11e-16	1.44e-15	13	52	0.0042922	9606	Homo sapiens	HLA-DPB1;HLA-DRA;HLA-DQA2;HLA-DQB2;HLA-DQA1;HLA-DRB1;HLA-DPA1;HLA-DQB1	R-HSA-202307;R-HSA-202214;R-HSA-202245;R-HSA-202248;R-HSA-202216;R-HSA-202344;R-HSA-8852200;R-HSA-202291;R-HSA-8855381;R-HSA-202165;R-HSA-202233;R-HSA-202168;R-HSA-202174
R-HSA-1280218	Adaptive Immune System	42	998	0.0705051	1.11e-16	1.44e-15	65	261	0.0215435	9606	Homo sapiens	CD74;HLA-C;TREM2;HLA-DMA;HLA-DMB;HLA-DPB1;HLA-DRA;HLA-DQA2;HLA-DQB2;HLA-DQA1;HLA-DRB1;HLA-DPA1;LGMN;HLA-DQB1	R-HSA-2130336;R-HSA-199043;R-HSA-199169;R-HSA-2130725;R-HSA-199558;R-HSA-202245;R-HSA-2130731;R-HSA-202248;R-HSA-983427;R-HSA-2130349;R-HSA-983426;R-HSA-2130478;R-HSA-983425;R-HSA-983424;R-HSA-2130486;R-HSA-2130619;R-HSA-199583;R-HSA-199587;R-HSA-2213248;R-HSA-198955;R-HSA-198958;R-HSA-202291;R-HSA-5696358;R-HSA-202165;R-HSA-202168;R-HSA-202174;R-HSA-202307;R-HSA-8951498;R-HSA-8951499;R-HSA-89515…
R-HSA-202433	Generation of second messenger molecules	21	58	0.00409749	1.11e-16	1.44e-15	3	17	0.00140322	9606	Homo sapiens	HLA-DPB1;HLA-DRA;HLA-DQA2;HLA-DQB2;HLA-DQA1;HLA-DRB1;HLA-DPA1;HLA-DQB1	R-HSA-202245;R-HSA-202248;R-HSA-202216
R-HSA-877300	Interferon gamma signaling	46	250	0.0176616	1.11e-16	1.44e-15	2	15	0.00123813	9606	Homo sapiens	PTAFR;HLA-DPB1;HLA-C;HLA-DRA;HLA-DQA2;HLA-DQB2;HLA-DQA1;HLA-DRB1;HLA-DPA1;HLA-DQB1	R-HSA-1031716;R-HSA-1031713
R-HSA-168256	Immune System	61	2662	0.188061	1.11e-16	1.44e-15	121	1527	0.126042	9606	Homo sapiens	C1QB;CD74;C1QA;PTAFR;HLA-C;PLD4;IL16;TREM2;CSF2RA;PLD3;HLA-DMA;HLA-DMB;HLA-DPB1;HLA-DRA;CD68;HLA-DQA2;HLA-DQB2;HLA-DRB1;HLA-DQA1;HLA-DQB1;HLA-DPA1;LGMN;C1QC	R-HSA-199169;R-HSA-2130725;R-HSA-202245;R-HSA-2130731;R-HSA-202248;R-HSA-2395439;R-HSA-914182;R-HSA-2130478;R-HSA-2130486;R-HSA-913424;R-HSA-913451;R-HSA-198955;R-HSA-879909;R-HSA-1031716;R-HSA-879910;R-HSA-198958;R-HSA-879907;R-HSA-1031713;R-HSA-202291;R-HSA-5696358;R-HSA-2395412;R-HSA-449077;R-HSA-879934;R-HSA-449073;R-HSA-879930;R-HSA-173626;R-HSA-879925;R-HSA-2272795;R-HSA-449087;R-HSA-173631…
R-HSA-913531	Interferon Signaling	46	392	0.0276934	1.11e-16	1.44e-15	4	66	0.00544779	9606	Homo sapiens	PTAFR;HLA-DPB1;HLA-C;HLA-DRA;HLA-DQA2;HLA-DQB2;HLA-DQA1;HLA-DRB1;HLA-DPA1;HLA-DQB1	R-HSA-1015702;R-HSA-1031716;R-HSA-1015699;R-HSA-1031713
R-HSA-1280215	Cytokine Signaling in Immune system	48	1056	0.0746026	1.11e-16	1.44e-15	29	640	0.0528271	9606	Homo sapiens	PTAFR;HLA-DPB1;HLA-C;HLA-DRA;IL16;HLA-DQA2;CSF2RA;HLA-DQB2;HLA-DQA1;HLA-DRB1;HLA-DPA1;HLA-DQB1	R-HSA-912527;R-HSA-879942;R-HSA-914182;R-HSA-921155;R-HSA-508247;R-HSA-913374;R-HSA-913371;R-HSA-1015702;R-HSA-1015699;R-HSA-913424;R-HSA-913360;R-HSA-913451;R-HSA-909738;R-HSA-879909;R-HSA-1031716;R-HSA-879910;R-HSA-879907;R-HSA-1031713;R-HSA-453111;R-HSA-449077;R-HSA-879934;R-HSA-453104;R-HSA-449073;R-HSA-879930;R-HSA-879925;R-HSA-912757;R-HSA-449087;R-HSA-914036;R-HSA-8937654
R-HSA-202424	Downstream TCR signaling	21	124	0.00876016	1.11e-16	1.44e-15	1	24	0.00198102	9606	Homo sapiens	HLA-DPB1;HLA-DRA;HLA-DQA2;HLA-DQB2;HLA-DQA1;HLA-DRB1;HLA-DPA1;HLA-DQB1	R-HSA-202307
R-HSA-388841	Costimulation by the CD28 family	21	97	0.0068527	1.11e-16	1.44e-15	1	34	0.00280644	9606	Homo sapiens	HLA-DPB1;HLA-DRA;HLA-DQA2;HLA-DQB2;HLA-DQA1;HLA-DRB1;HLA-DPA1;HLA-DQB1	R-HSA-389758
R-HSA-1236977	Endosomal/Vacuolar pathway	14	82	0.00579301	2.22e-16	2.66e-15	3	4	0.00033	9606	Homo sapiens	HLA-C		R-HSA-1236964;R-HSA-1236954;R-HSA-1236943
R-HSA-983170	Antigen Presentation: Folding, assembly and peptide loading of class I MHC	14	102	0.00720593	4.66e-15	5.13e-14	13	16	0.00132068	9606	Homo sapiens	HLA-C		R-HSA-8951499;R-HSA-983148;R-HSA-983146;R-HSA-983145;R-HSA-983142;R-HSA-983427;R-HSA-983426;R-HSA-983138;R-HSA-983425;R-HSA-983424;R-HSA-983422;R-HSA-983421;R-HSA-983161
R-HSA-909733	Interferon alpha/beta signaling	15	184	0.0129989	7.89e-13	7.89e-12	2	20	0.00165085	9606	Homo sapiens	HLA-C		R-HSA-1015702;R-HSA-1015699
R-HSA-1236974	ER-Phagosome pathway	14	165	0.0116567	2.88e-12	2.88e-11	3	10	0.000825	9606	Homo sapiens	HLA-C		R-HSA-8863973;R-HSA-1236965;R-HSA-1236971
R-HSA-198933	Immunoregulatory interactions between a Lymphoid and a non-Lymphoid cell	17	316	0.0223243	1.39e-11	1.25e-10	8	43	0.00354932	9606	Homo sapiens	HLA-C;TREM2	R-HSA-199043;R-HSA-199587;R-HSA-5696358;R-HSA-199169;R-HSA-199558;R-HSA-198955;R-HSA-199583;R-HSA-198958
R-HSA-1236975	Antigen processing-Cross presentation	14	187	0.0132109	1.49e-11	1.34e-10	6	23	0.00189847	9606	Homo sapiens	HLA-C		R-HSA-8863973;R-HSA-1236964;R-HSA-1236965;R-HSA-1236954;R-HSA-1236971;R-HSA-1236943
R-HSA-983169	Class I MHC mediated antigen processing & presentation	14	465	0.0328506	1.28e-06	1.02e-05	19	48	0.00396203	9606	Homo sapiens	HLA-C		R-HSA-8863973;R-HSA-8951499;R-HSA-983148;R-HSA-983146;R-HSA-983145;R-HSA-1236954;R-HSA-983142;R-HSA-983427;R-HSA-983426;R-HSA-983138;R-HSA-983425;R-HSA-983424;R-HSA-983422;R-HSA-983421;R-HSA-1236964;R-HSA-983161;R-HSA-1236965;R-HSA-1236971;R-HSA-1236943
R-HSA-2172127	DAP12 interactions	4	52	0.00367361	0.000347	0.00277374	15	33	0.0027239	9606	Homo sapiens	HLA-C;TREM2	R-HSA-2424484;R-HSA-2424486;R-HSA-210273;R-HSA-2424487;R-HSA-2424480;R-HSA-210309;R-HSA-2424482;R-HSA-2395439;R-HSA-2395412;R-HSA-210289;R-HSA-2272753;R-HSA-2396594;R-HSA-2272795;R-HSA-2395801;R-HSA-210300
R-HSA-1483148	Synthesis of PG	2	21	0.00148357	0.00791176	0.0553823	1	5	0.000413	9606	Homo sapiens	PLD4;PLD3		R-HSA-1483142
R-HSA-417957	P2Y receptors	2	23	0.00162487	0.00941386	0.065897	3	13	0.00107305	9606	Homo sapiens	P2RY12;P2RY13	R-HSA-417829;R-HSA-417843;R-HSA-9611277
R-HSA-418038	Nucleotide-like (purinergic) receptors	2	28	0.0019781	0.0136721	0.0957049	3	15	0.00123813	9606	Homo sapiens	P2RY12;P2RY13	R-HSA-417829;R-HSA-417843;R-HSA-9611277
R-HSA-173623	Classical antibody-mediated complement activation	3	97	0.0068527	0.0236205	0.141723	2	2	0.000165	9606	Homo sapiens	C1QB;C1QA;C1QC	R-HSA-173626;R-HSA-173631
R-HSA-166786	Creation of C4 and C2 activators	3	111	0.00784175	0.0332666	0.199599	2	8	0.00066	9606	Homo sapiens	C1QB;C1QA;C1QC	R-HSA-173626;R-HSA-173631
R-HSA-166663	Initial triggering of complement	3	120	0.00847757	0.040395	0.24237	4	21	0.00173339	9606	Homo sapiens	C1QB;C1QA;C1QC	R-HSA-166753;R-HSA-173626;R-HSA-166792;R-HSA-173631
R-HSA-5688890	Defective CSF2RA causes pulmonary surfactant metabolism dysfunction 4 (SMDP4)	1	8	0.000565	0.0490697	0.288753	1	1	8.25e-05	9606	Homo sapiens	CSF2RA		R-HSA-5688899
R-HSA-5688849	Defective CSF2RB causes pulmonary surfactant metabolism dysfunction 5 (SMDP5)	1	8	0.000565	0.0490697	0.288753	1	1	8.25e-05	9606	Homo sapiens	CSF2RA		R-HSA-5688884
R-HSA-977606	Regulation of Complement cascade	3	139	0.00981985	0.0577506	0.288753	3	42	0.00346678	9606	Homo sapiens	C1QB;C1QA;C1QC	R-HSA-9021306;R-HSA-8852481;R-HSA-8852266
R-HSA-1296052	Ca2+ activated K+ channels	1	10	0.000706	0.0609603	0.304802	1	3	0.000248	9606	Homo sapiens	KCNMB1		R-HSA-1296037
R-HSA-9026762	Biosynthesis of maresin conjugates in tissue regeneration (MCTR)	1	10	0.000706	0.0609603	0.304802	1	4	0.00033	9606	Homo sapiens	LTC4S		R-HSA-9026780
R-HSA-168249	Innate Immune System	13	1324	0.0935359	0.0706588	0.337209	27	685	0.0565415	9606	Homo sapiens	C1QB;C1QA;PTAFR;HLA-C;PLD4;TREM2;CD68;PLD3;LGMN;C1QC	R-HSA-2424484;R-HSA-2029471;R-HSA-2424486;R-HSA-2424487;R-HSA-2424480;R-HSA-210309;R-HSA-8852481;R-HSA-2424482;R-HSA-166792;R-HSA-2395439;R-HSA-1678920;R-HSA-2272753;R-HSA-2396594;R-HSA-210273;R-HSA-166753;R-HSA-8852266;R-HSA-6798743;R-HSA-2395412;R-HSA-210289;R-HSA-9021306;R-HSA-6798739;R-HSA-173626;R-HSA-2272795;R-HSA-6798747;R-HSA-173631;R-HSA-2395801;R-HSA-210300
R-HSA-166658	Complement cascade	3	156	0.0110208	0.0757905	0.337209	7	71	0.0058605	9606	Homo sapiens	C1QB;C1QA;C1QC	R-HSA-166753;R-HSA-9021306;R-HSA-8852481;R-HSA-173626;R-HSA-166792;R-HSA-173631;R-HSA-8852266
R-HSA-75205	Dissolution of Fibrin Clot	1	14	0.000989	0.0843023	0.337209	8	19	0.0015683	9606	Homo sapiens	PLAT		R-HSA-158800;R-HSA-158784;R-HSA-158756;R-HSA-158747;R-HSA-158795;R-HSA-158744;R-HSA-158750;R-HSA-158781
R-HSA-2197563	NOTCH2 intracellular domain regulates transcription	1	16	0.00113034	0.0957572	0.338023	9	9	0.000743	9606	Homo sapiens	MAML1		R-HSA-2976716;R-HSA-2127285;R-HSA-2197588;R-HSA-2976551;R-HSA-2976742;R-HSA-2976726;R-HSA-2197562;R-HSA-2197564;R-HSA-2976563
R-HSA-8941856	RUNX3 regulates NOTCH signaling	1	16	0.00113034	0.0957572	0.338023	5	7	0.000578	9606	Homo sapiens	MAML1		R-HSA-1980047;R-HSA-8878243;R-HSA-4396347;R-HSA-8878237;R-HSA-8878220
R-HSA-5687613	Diseases associated with surfactant metabolism	1	16	0.00113034	0.0957572	0.338023	2	7	0.000578	9606	Homo sapiens	CSF2RA		R-HSA-5688884;R-HSA-5688899
R-HSA-1679131	Trafficking and processing of endosomal TLR	1	16	0.00113034	0.0957572	0.338023	1	7	0.000578	9606	Homo sapiens	LGMN		R-HSA-1678920
R-HSA-6783783	Interleukin-10 signaling	2	86	0.00607559	0.102354	0.338023	1	15	0.00123813	9606	Homo sapiens	PTAFR		R-HSA-8937654
R-HSA-418457	cGMP effects	1	18	0.00127164	0.10707	0.338023	1	4	0.00033	9606	Homo sapiens	KCNMB1		R-HSA-418549
R-HSA-9026766	Biosynthesis of protectin and resolvin conjugates in tissue regeneration (PCTR and RCTR)	1	18	0.00127164	0.10707	0.338023	1	8	0.00066	9606	Homo sapiens	LTC4S		R-HSA-9026911
R-HSA-419408	Lysosphingolipid and LPA receptors	1	19	0.00134228	0.112674	0.338023	1	3	0.000248	9606	Homo sapiens	LPAR5		R-HSA-419389
R-HSA-416700	Other semaphorin interactions	1	19	0.00134228	0.112674	0.338023	1	9	0.000743	9606	Homo sapiens	TREM2		R-HSA-416725
R-HSA-210744	Regulation of gene expression in late stage (branching morphogenesis) pancreatic bud precursor cells	1	20	0.00141293	0.118244	0.354731	1	4	0.00033	9606	Homo sapiens	MAML1		R-HSA-1980047
R-HSA-196791	Vitamin D (calciferol) metabolism	1	21	0.00148357	0.123778	0.371335	1	19	0.0015683	9606	Homo sapiens	LGMN		R-HSA-350158
R-HSA-9026395	Biosynthesis of DHA-derived sulfido conjugates	1	23	0.00162487	0.134745	0.395502	2	13	0.00107305	9606	Homo sapiens	LTC4S		R-HSA-9026780;R-HSA-9026911
R-HSA-2142688	Synthesis of 5-eicosatetraenoic acids	1	24	0.00169551	0.140177	0.395502	1	4	0.00033	9606	Homo sapiens	LTC4S		R-HSA-265296
R-HSA-2142700	Synthesis of Lipoxins (LX)	1	25	0.00176616	0.145576	0.395502	3	8	0.00066	9606	Homo sapiens	LTC4S		R-HSA-2161907;R-HSA-266051;R-HSA-2161917
R-HSA-9013695	NOTCH4 Intracellular Domain Regulates Transcription	1	26	0.00183681	0.150941	0.395502	8	9	0.000743	9606	Homo sapiens	MAML1		R-HSA-9604451;R-HSA-9604550;R-HSA-9013693;R-HSA-9604471;R-HSA-9013711;R-HSA-9604664;R-HSA-9604553;R-HSA-9604446
R-HSA-449836	Other interleukin signaling	1	26	0.00183681	0.150941	0.395502	3	19	0.0015683	9606	Homo sapiens	IL16		R-HSA-449077;R-HSA-449073;R-HSA-449087
R-HSA-350054	Notch-HLH transcription pathway	1	28	0.0019781	0.161571	0.395502	1	2	0.000165	9606	Homo sapiens	MAML1		R-HSA-212356
R-HSA-8964038	LDL clearance	1	28	0.0019781	0.161571	0.395502	1	19	0.0015683	9606	Homo sapiens	LIPA		R-HSA-8865667
R-HSA-373076	Class A/1 (Rhodopsin-like receptors)	5	458	0.0323561	0.161941	0.395502	6	150	0.0123813	9606	Homo sapiens	P2RY12;CX3CR1;P2RY13;LPAR5;PTAFR	R-HSA-419351;R-HSA-417829;R-HSA-417843;R-HSA-373342;R-HSA-419389;R-HSA-9611277
R-HSA-912526	Interleukin receptor SHC signaling	1	29	0.00204875	0.166837	0.395502	6	6	0.000495	9606	Homo sapiens	CSF2RA		R-HSA-508247;R-HSA-453111;R-HSA-912527;R-HSA-913374;R-HSA-453104;R-HSA-913424
R-HSA-392170	ADP signalling through P2Y purinoceptor 12	1	30	0.00211939	0.17207	0.395502	4	4	0.00033	9606	Homo sapiens	P2RY12		R-HSA-417829;R-HSA-392195;R-HSA-392187;R-HSA-392202
R-HSA-2029485	Role of phospholipids in phagocytosis	2	129	0.00911339	0.194885	0.395502	1	12	0.000991	9606	Homo sapiens	PLD4;PLD3		R-HSA-2029471
R-HSA-2424491	DAP12 signaling	1	35	0.00247262	0.197751	0.395502	10	17	0.00140322	9606	Homo sapiens	TREM2		R-HSA-2395412;R-HSA-2424484;R-HSA-210289;R-HSA-2424486;R-HSA-2424487;R-HSA-2424480;R-HSA-2396594;R-HSA-2424482;R-HSA-2395439;R-HSA-2395801
R-HSA-9013508	NOTCH3 Intracellular Domain Regulates Transcription	1	36	0.00254327	0.202792	0.405584	20	22	0.00181593	9606	Homo sapiens	MAML1		R-HSA-9021480;R-HSA-9021451;R-HSA-9021450;R-HSA-9018538;R-HSA-9021325;R-HSA-9016751;R-HSA-9018542;R-HSA-9013568;R-HSA-9021412;R-HSA-9021478;R-HSA-9016861;R-HSA-9014141;R-HSA-9013567;R-HSA-9013631;R-HSA-9021406;R-HSA-9014129;R-HSA-9013488;R-HSA-9016916;R-HSA-9013652;R-HSA-9017398
R-HSA-1980145	Signaling by NOTCH2	1	38	0.00268456	0.21278	0.407498	9	20	0.00165085	9606	Homo sapiens	MAML1		R-HSA-2976716;R-HSA-2127285;R-HSA-2197588;R-HSA-2976551;R-HSA-2976742;R-HSA-2976726;R-HSA-2197562;R-HSA-2197564;R-HSA-2976563
R-HSA-1855204	Synthesis of IP3 and IP4 in the cytosol	1	39	0.00275521	0.217727	0.407498	1	12	0.000991	9606	Homo sapiens	PLD4		R-HSA-1855214
R-HSA-392154	Nitric oxide stimulates guanylate cyclase	1	41	0.0028965	0.227531	0.407498	1	7	0.000578	9606	Homo sapiens	KCNMB1		R-HSA-418549
R-HSA-392518	Signal amplification	1	42	0.00296715	0.232386	0.407498	4	18	0.00148576	9606	Homo sapiens	P2RY12		R-HSA-417829;R-HSA-392195;R-HSA-392187;R-HSA-392202
R-HSA-8964043	Plasma lipoprotein clearance	1	42	0.00296715	0.232386	0.407498	1	35	0.00288898	9606	Homo sapiens	LIPA		R-HSA-8865667
R-HSA-196757	Metabolism of folate and pterines	1	44	0.00310844	0.242008	0.407498	2	29	0.00239373	9606	Homo sapiens	FOLR2		R-HSA-8942344;R-HSA-8940134
R-HSA-451927	Interleukin-2 family signaling	1	47	0.00332038	0.256217	0.407498	6	58	0.00478745	9606	Homo sapiens	CSF2RA		R-HSA-508247;R-HSA-453111;R-HSA-912527;R-HSA-913374;R-HSA-453104;R-HSA-913424
R-HSA-380108	Chemokine receptors bind chemokines	1	48	0.00339103	0.260894	0.407498	1	18	0.00148576	9606	Homo sapiens	CX3CR1		R-HSA-373342
R-HSA-512988	Interleukin-3, Interleukin-5 and GM-CSF signaling	1	50	0.00353232	0.270162	0.407498	21	38	0.00313661	9606	Homo sapiens	CSF2RA		R-HSA-912527;R-HSA-913451;R-HSA-909738;R-HSA-879909;R-HSA-879942;R-HSA-914182;R-HSA-879910;R-HSA-921155;R-HSA-879907;R-HSA-508247;R-HSA-453111;R-HSA-913374;R-HSA-879934;R-HSA-453104;R-HSA-913371;R-HSA-879930;R-HSA-879925;R-HSA-912757;R-HSA-914036;R-HSA-913424;R-HSA-913360
R-HSA-2142691	Synthesis of Leukotrienes (LT) and Eoxins (EX)	1	52	0.00367361	0.279315	0.407498	4	19	0.0015683	9606	Homo sapiens	LTC4S		R-HSA-265296;R-HSA-266050;R-HSA-266051;R-HSA-2161768
R-HSA-5683826	Surfactant metabolism	1	53	0.00374426	0.283849	0.407498	2	29	0.00239373	9606	Homo sapiens	CSF2RA		R-HSA-5686359;R-HSA-5686335
R-HSA-72695	Formation of the ternary complex, and subsequently, the 43S complex	1	54	0.00381491	0.288355	0.407498	1	3	0.000248	9606	Homo sapiens	RPS4Y1		R-HSA-72691
R-HSA-2122947	NOTCH1 Intracellular Domain Regulates Transcription	1	56	0.0039562	0.297282	0.407498	11	16	0.00132068	9606	Homo sapiens	MAML1		R-HSA-4396371;R-HSA-1980078;R-HSA-1980047;R-HSA-1912393;R-HSA-1912394;R-HSA-4396347;R-HSA-4396379;R-HSA-1912391;R-HSA-1980067;R-HSA-4396382;R-HSA-1980065
R-HSA-72649	Translation initiation complex formation	1	62	0.00438008	0.323406	0.407498	2	2	0.000165	9606	Homo sapiens	RPS4Y1		R-HSA-156808;R-HSA-157849
R-HSA-9012852	Signaling by NOTCH3	1	63	0.00445072	0.327665	0.407498	20	37	0.00305407	9606	Homo sapiens	MAML1		R-HSA-9021480;R-HSA-9021451;R-HSA-9021450;R-HSA-9018538;R-HSA-9021325;R-HSA-9016751;R-HSA-9018542;R-HSA-9013568;R-HSA-9021412;R-HSA-9021478;R-HSA-9016861;R-HSA-9014141;R-HSA-9013567;R-HSA-9013631;R-HSA-9021406;R-HSA-9014129;R-HSA-9013488;R-HSA-9016916;R-HSA-9013652;R-HSA-9017398
R-HSA-72702	Ribosomal scanning and start codon recognition	1	64	0.00452137	0.331898	0.407498	2	2	0.000165	9606	Homo sapiens	RPS4Y1		R-HSA-72697;R-HSA-72621
R-HSA-72662	Activation of the mRNA upon binding of the cap-binding complex and eIFs, and subsequent binding to 43S	1	66	0.00466266	0.340285	0.407498	2	6	0.000495	9606	Homo sapiens	RPS4Y1		R-HSA-156808;R-HSA-157849
R-HSA-2029480	Fcgamma receptor (FCGR) dependent phagocytosis	2	193	0.0136348	0.34277	0.407498	1	42	0.00346678	9606	Homo sapiens	PLD4;PLD3		R-HSA-2029471
R-HSA-186712	Regulation of beta-cell development	1	67	0.00473331	0.34444	0.407498	1	26	0.0021461	9606	Homo sapiens	MAML1		R-HSA-1980047
R-HSA-2894862	Constitutive Signaling by NOTCH1 HD+PEST Domain Mutants	1	68	0.00480396	0.348568	0.407498	11	21	0.00173339	9606	Homo sapiens	MAML1		R-HSA-4396402;R-HSA-4396401;R-HSA-2220979;R-HSA-2220981;R-HSA-2220964;R-HSA-2220966;R-HSA-2220985;R-HSA-2220971;R-HSA-4396393;R-HSA-4396392;R-HSA-2220957
R-HSA-2644602	Signaling by NOTCH1 PEST Domain Mutants in Cancer	1	68	0.00480396	0.348568	0.407498	11	21	0.00173339	9606	Homo sapiens	MAML1		R-HSA-4396402;R-HSA-4396401;R-HSA-2220979;R-HSA-2220981;R-HSA-2220964;R-HSA-2220966;R-HSA-2220985;R-HSA-2220971;R-HSA-4396393;R-HSA-4396392;R-HSA-2220957
R-HSA-2894858	Signaling by NOTCH1 HD+PEST Domain Mutants in Cancer	1	68	0.00480396	0.348568	0.407498	11	21	0.00173339	9606	Homo sapiens	MAML1		R-HSA-4396402;R-HSA-4396401;R-HSA-2220979;R-HSA-2220981;R-HSA-2220964;R-HSA-2220966;R-HSA-2220985;R-HSA-2220971;R-HSA-4396393;R-HSA-4396392;R-HSA-2220957
R-HSA-2644606	Constitutive Signaling by NOTCH1 PEST Domain Mutants	1	68	0.00480396	0.348568	0.407498	11	21	0.00173339	9606	Homo sapiens	MAML1		R-HSA-4396402;R-HSA-4396401;R-HSA-2220979;R-HSA-2220981;R-HSA-2220964;R-HSA-2220966;R-HSA-2220985;R-HSA-2220971;R-HSA-4396393;R-HSA-4396392;R-HSA-2220957
R-HSA-2644603	Signaling by NOTCH1 in Cancer	1	68	0.00480396	0.348568	0.407498	11	39	0.00321915	9606	Homo sapiens	MAML1		R-HSA-4396402;R-HSA-4396401;R-HSA-2220979;R-HSA-2220981;R-HSA-2220964;R-HSA-2220966;R-HSA-2220985;R-HSA-2220971;R-HSA-4396393;R-HSA-4396392;R-HSA-2220957
R-HSA-186797	Signaling by PDGF	1	69	0.0048746	0.352671	0.407498	1	28	0.00231118	9606	Homo sapiens	PLAT		R-HSA-382061
R-HSA-373755	Semaphorin interactions	1	70	0.00494525	0.356748	0.407498	1	40	0.00330169	9606	Homo sapiens	TREM2		R-HSA-416725
R-HSA-500792	GPCR ligand binding	5	649	0.0458495	0.387245	0.407498	6	177	0.01461	9606	Homo sapiens	P2RY12;CX3CR1;P2RY13;LPAR5;PTAFR	R-HSA-419351;R-HSA-417829;R-HSA-417843;R-HSA-373342;R-HSA-419389;R-HSA-9611277
R-HSA-1980143	Signaling by NOTCH1	1	83	0.00586365	0.407498	0.407498	11	37	0.00305407	9606	Homo sapiens	MAML1		R-HSA-4396371;R-HSA-1980078;R-HSA-1980047;R-HSA-1912393;R-HSA-1912394;R-HSA-4396347;R-HSA-4396379;R-HSA-1912391;R-HSA-1980067;R-HSA-4396382;R-HSA-1980065
R-HSA-109582	Hemostasis	6	826	0.0583539	0.418932	0.418932	17	327	0.0269913	9606	Homo sapiens	P2RY12;CD74;SELPLG;KCNMB1;PLAT;SEPP1	R-HSA-158784;R-HSA-417829;R-HSA-2870221;R-HSA-158756;R-HSA-392195;R-HSA-202724;R-HSA-158795;R-HSA-392202;R-HSA-158800;R-HSA-5676133;R-HSA-418549;R-HSA-481009;R-HSA-158747;R-HSA-158744;R-HSA-158750;R-HSA-392187;R-HSA-158781
R-HSA-977225	Amyloid fiber formation	1	88	0.00621688	0.425945	0.425945	2	33	0.0027239	9606	Homo sapiens	ITM2B		R-HSA-976734;R-HSA-977136
R-HSA-1483206	Glycerophospholipid biosynthesis	2	232	0.01639	0.429545	0.429545	1	133	0.0109781	9606	Homo sapiens	PLD4;PLD3		R-HSA-1483142
R-HSA-1912408	Pre-NOTCH Transcription and Translation	1	89	0.00628753	0.429565	0.429565	3	28	0.00231118	9606	Homo sapiens	MAML1		R-HSA-1912415;R-HSA-9017835;R-HSA-1912416
R-HSA-9018677	Biosynthesis of DHA-derived SPMs	1	89	0.00628753	0.429565	0.429565	2	58	0.00478745	9606	Homo sapiens	LTC4S		R-HSA-9026780;R-HSA-9026911
R-HSA-1483249	Inositol phosphate metabolism	1	90	0.00635818	0.433164	0.433164	1	71	0.0058605	9606	Homo sapiens	PLD4		R-HSA-1855214
R-HSA-9013694	Signaling by NOTCH4	1	92	0.00649947	0.440292	0.440292	8	20	0.00165085	9606	Homo sapiens	MAML1		R-HSA-9604451;R-HSA-9604550;R-HSA-9013693;R-HSA-9604471;R-HSA-9013711;R-HSA-9604664;R-HSA-9604553;R-HSA-9604446
R-HSA-156902	Peptide chain elongation	1	97	0.0068527	0.457729	0.457729	4	5	0.000413	9606	Homo sapiens	RPS4Y1		R-HSA-156915;R-HSA-156912;R-HSA-156923;R-HSA-156907
R-HSA-174824	Plasma lipoprotein assembly, remodeling, and clearance	1	98	0.00692335	0.461152	0.461152	1	84	0.00693355	9606	Homo sapiens	LIPA		R-HSA-8865667
R-HSA-975956	Nonsense Mediated Decay (NMD) independent of the Exon Junction Complex (EJC)	1	101	0.00713529	0.471291	0.471291	1	1	8.25e-05	9606	Homo sapiens	RPS4Y1		R-HSA-927789
R-HSA-156842	Eukaryotic Translation Elongation	1	102	0.00720593	0.474629	0.474629	4	9	0.000743	9606	Homo sapiens	RPS4Y1		R-HSA-156915;R-HSA-156912;R-HSA-156923;R-HSA-156907
R-HSA-1296071	Potassium Channels	1	103	0.00727658	0.477946	0.477946	1	19	0.0015683	9606	Homo sapiens	KCNMB1		R-HSA-1296037
R-HSA-418594	G alpha (i) signalling events	4	567	0.0400565	0.479797	0.479797	3	161	0.0132893	9606	Homo sapiens	P2RY12;CX3CR1;P2RY13;LPAR5	R-HSA-749454;R-HSA-749456;R-HSA-380073
R-HSA-202733	Cell surface interactions at the vascular wall	2	256	0.0180855	0.479957	0.479957	3	64	0.00528271	9606	Homo sapiens	CD74;SELPLG		R-HSA-5676133;R-HSA-2870221;R-HSA-202724
R-HSA-72689	Formation of a pool of free 40S subunits	1	106	0.00748852	0.487772	0.487772	2	2	0.000165	9606	Homo sapiens	RPS4Y1		R-HSA-72673;R-HSA-72676
R-HSA-72764	Eukaryotic Translation Termination	1	106	0.00748852	0.487772	0.487772	3	5	0.000413	9606	Homo sapiens	RPS4Y1		R-HSA-141671;R-HSA-141691;R-HSA-141673
R-HSA-1912422	Pre-NOTCH Expression and Processing	1	113	0.00798304	0.509996	0.509996	3	38	0.00313661	9606	Homo sapiens	MAML1		R-HSA-1912415;R-HSA-9017835;R-HSA-1912416
R-HSA-192823	Viral mRNA Translation	1	114	0.00805369	0.513092	0.513092	2	2	0.000165	9606	Homo sapiens	RPS4Y1		R-HSA-192704;R-HSA-192841
R-HSA-2408557	Selenocysteine synthesis	1	114	0.00805369	0.513092	0.513092	2	7	0.000578	9606	Homo sapiens	RPS4Y1		R-HSA-2408529;R-HSA-5333615
R-HSA-163125	Post-translational modification: synthesis of GPI-anchored proteins	1	115	0.00812434	0.516169	0.516169	1	16	0.00132068	9606	Homo sapiens	FOLR2		R-HSA-8940388
R-HSA-8878159	Transcriptional regulation by RUNX3	1	118	0.00833628	0.525284	0.525284	5	47	0.00387949	9606	Homo sapiens	MAML1		R-HSA-1980047;R-HSA-8878243;R-HSA-4396347;R-HSA-8878237;R-HSA-8878220
R-HSA-1799339	SRP-dependent cotranslational protein targeting to membrane	1	119	0.00840692	0.528284	0.528284	5	5	0.000413	9606	Homo sapiens	RPS4Y1		R-HSA-1799326;R-HSA-1799330;R-HSA-1799329;R-HSA-1799335;R-HSA-1799332
R-HSA-72706	GTP hydrolysis and joining of the 60S ribosomal subunit	1	120	0.00847757	0.531266	0.531266	3	3	0.000248	9606	Homo sapiens	RPS4Y1		R-HSA-72672;R-HSA-72619;R-HSA-72671
R-HSA-156827	L13a-mediated translational silencing of Ceruloplasmin expression	1	120	0.00847757	0.531266	0.531266	1	3	0.000248	9606	Homo sapiens	RPS4Y1		R-HSA-156823
R-HSA-416476	G alpha (q) signalling events	2	282	0.0199223	0.531449	0.531449	3	35	0.00288898	9606	Homo sapiens	LPAR5;PTAFR	R-HSA-749448;R-HSA-749452;R-HSA-379048
R-HSA-418346	Platelet homeostasis	1	123	0.00868951	0.5401	0.5401	1	30	0.00247627	9606	Homo sapiens	KCNMB1		R-HSA-418549
R-HSA-927802	Nonsense-Mediated Decay (NMD)	1	124	0.00876016	0.543008	0.543008	5	6	0.000495	9606	Homo sapiens	RPS4Y1		R-HSA-927836;R-HSA-927789;R-HSA-927832;R-HSA-927813;R-HSA-927889
R-HSA-975957	Nonsense Mediated Decay (NMD) enhanced by the Exon Junction Complex (EJC)	1	124	0.00876016	0.543008	0.543008	4	5	0.000413	9606	Homo sapiens	RPS4Y1		R-HSA-927836;R-HSA-927832;R-HSA-927813;R-HSA-927889
R-HSA-72737	Cap-dependent Translation Initiation	1	130	0.00918403	0.560077	0.560077	10	18	0.00148576	9606	Homo sapiens	RPS4Y1		R-HSA-72673;R-HSA-72672;R-HSA-72691;R-HSA-72676;R-HSA-72697;R-HSA-72619;R-HSA-156808;R-HSA-157849;R-HSA-72621;R-HSA-72671
R-HSA-72613	Eukaryotic Translation Initiation	1	130	0.00918403	0.560077	0.560077	11	21	0.00173339	9606	Homo sapiens	RPS4Y1		R-HSA-72673;R-HSA-72672;R-HSA-72691;R-HSA-72676;R-HSA-156823;R-HSA-72697;R-HSA-72619;R-HSA-156808;R-HSA-157849;R-HSA-72621;R-HSA-72671
R-HSA-76002	Platelet activation, signaling and aggregation	2	299	0.0211233	0.563228	0.563228	5	114	0.00940982	9606	Homo sapiens	P2RY12;SEPP1	R-HSA-417829;R-HSA-481009;R-HSA-392195;R-HSA-392187;R-HSA-392202
R-HSA-449147	Signaling by Interleukins	4	641	0.0452844	0.577066	0.577066	25	492	0.0406108	9606	Homo sapiens	PTAFR;IL16;CSF2RA	R-HSA-912527;R-HSA-879942;R-HSA-914182;R-HSA-921155;R-HSA-508247;R-HSA-913374;R-HSA-913371;R-HSA-913424;R-HSA-913360;R-HSA-913451;R-HSA-909738;R-HSA-879909;R-HSA-879910;R-HSA-879907;R-HSA-453111;R-HSA-449077;R-HSA-879934;R-HSA-453104;R-HSA-449073;R-HSA-879930;R-HSA-879925;R-HSA-912757;R-HSA-449087;R-HSA-914036;R-HSA-8937654
R-HSA-114608	Platelet degranulation	1	137	0.00967856	0.579196	0.579196	1	11	0.000908	9606	Homo sapiens	SEPP1		R-HSA-481009
R-HSA-6809371	Formation of the cornified envelope	1	138	0.00974921	0.581859	0.581859	1	27	0.00222864	9606	Homo sapiens	LIPA		R-HSA-6789310
R-HSA-6798695	Neutrophil degranulation	3	480	0.0339103	0.584748	0.584748	3	10	0.000825	9606	Homo sapiens	PTAFR;HLA-C;CD68	R-HSA-6798743;R-HSA-6798739;R-HSA-6798747
R-HSA-76005	Response to elevated platelet cytosolic Ca2+	1	144	0.0101731	0.597492	0.597492	1	14	0.00115559	9606	Homo sapiens	SEPP1		R-HSA-481009
R-HSA-1474228	Degradation of the extracellular matrix	1	148	0.0104557	0.607592	0.607592	1	105	0.00866694	9606	Homo sapiens	HTRA1		R-HSA-8855825
R-HSA-1483257	Phospholipid metabolism	2	325	0.0229601	0.608835	0.608835	1	218	0.0179942	9606	Homo sapiens	PLD4;PLD3		R-HSA-1483142
R-HSA-5663220	RHO GTPases Activate Formins	1	149	0.0105263	0.610078	0.610078	2	27	0.00222864	9606	Homo sapiens	FMNL3		R-HSA-5665767;R-HSA-5665761
R-HSA-9018678	Biosynthesis of specialized proresolving mediators (SPMs)	1	159	0.0112328	0.634092	0.634092	5	124	0.0102352	9606	Homo sapiens	LTC4S		R-HSA-2161907;R-HSA-9026780;R-HSA-9026911;R-HSA-266051;R-HSA-2161917
R-HSA-2142753	Arachidonic acid metabolism	1	166	0.0117273	0.650027	0.650027	4	77	0.00635576	9606	Homo sapiens	LTC4S		R-HSA-265296;R-HSA-266050;R-HSA-266051;R-HSA-2161768
R-HSA-168273	Influenza Viral RNA Transcription and Replication	1	175	0.0123631	0.669509	0.669509	2	14	0.00115559	9606	Homo sapiens	RPS4Y1		R-HSA-192704;R-HSA-192841
R-HSA-2408522	Selenoamino acid metabolism	1	182	0.0128576	0.683917	0.683917	2	33	0.0027239	9606	Homo sapiens	RPS4Y1		R-HSA-2408529;R-HSA-5333615
R-HSA-9010553	Regulation of expression of SLITs and ROBOs	1	183	0.0129283	0.685924	0.685924	2	20	0.00165085	9606	Homo sapiens	RPS4Y1		R-HSA-9014652;R-HSA-9014610
R-HSA-168898	Toll-like Receptor Cascades	1	184	0.0129989	0.687918	0.687918	1	182	0.0150227	9606	Homo sapiens	LGMN		R-HSA-1678920
R-HSA-168255	Influenza Life Cycle	1	188	0.0132815	0.695771	0.695771	2	51	0.00420966	9606	Homo sapiens	RPS4Y1		R-HSA-192704;R-HSA-192841
R-HSA-6791226	Major pathway of rRNA processing in the nucleolus and cytosol	1	189	0.0133522	0.697704	0.697704	1	7	0.000578	9606	Homo sapiens	RPS4Y1		R-HSA-6791223
R-HSA-168254	Influenza Infection	1	199	0.0140586	0.716374	0.716374	2	59	0.00487	9606	Homo sapiens	RPS4Y1		R-HSA-192704;R-HSA-192841
R-HSA-375276	Peptide ligand-binding receptors	1	202	0.0142706	0.721749	0.721749	1	75	0.00619067	9606	Homo sapiens	CX3CR1		R-HSA-373342
R-HSA-8868773	rRNA processing in the nucleus and cytosol	1	207	0.0146238	0.730484	0.730484	1	15	0.00123813	9606	Homo sapiens	RPS4Y1		R-HSA-6791223
R-HSA-5668914	Diseases of metabolism	1	220	0.0155422	0.751949	0.751949	2	114	0.00940982	9606	Homo sapiens	CSF2RA		R-HSA-5688884;R-HSA-5688899
R-HSA-6805567	Keratinization	1	226	0.0159661	0.761276	0.761276	1	34	0.00280644	9606	Homo sapiens	LIPA		R-HSA-6789310
R-HSA-376176	Signaling by ROBO receptors	1	235	0.0166019	0.774621	0.774621	2	60	0.00495254	9606	Homo sapiens	RPS4Y1		R-HSA-9014652;R-HSA-9014610
R-HSA-72312	rRNA processing	1	245	0.0173084	0.788585	0.788585	1	21	0.00173339	9606	Homo sapiens	RPS4Y1		R-HSA-6791223
R-HSA-196849	Metabolism of water-soluble vitamins and cofactors	1	252	0.0178029	0.797847	0.797847	2	140	0.0115559	9606	Homo sapiens	FOLR2		R-HSA-8942344;R-HSA-8940134
R-HSA-157118	Signaling by NOTCH	1	257	0.0181561	0.804216	0.804216	51	152	0.0125464	9606	Homo sapiens	MAML1		R-HSA-9021451;R-HSA-9021450;R-HSA-9021325;R-HSA-2976551;R-HSA-4396371;R-HSA-1980047;R-HSA-9016861;R-HSA-2127285;R-HSA-4396379;R-HSA-2197562;R-HSA-4396382;R-HSA-2197564;R-HSA-9013652;R-HSA-2976563;R-HSA-9021480;R-HSA-9018538;R-HSA-9016751;R-HSA-9018542;R-HSA-9604664;R-HSA-9021478;R-HSA-1980078;R-HSA-9013693;R-HSA-9013567;R-HSA-1980067;R-HSA-1980065;R-HSA-9017398;R-HSA-1912415;R-HSA-9013711;R-HSA-9…
R-HSA-5673001	RAF/MAP kinase cascade	1	274	0.0193571	0.824423	0.824423	1	39	0.00321915	9606	Homo sapiens	CSF2RA		R-HSA-5672965
R-HSA-5684996	MAPK1/MAPK3 signaling	1	281	0.0198516	0.832131	0.832131	1	46	0.00379695	9606	Homo sapiens	CSF2RA		R-HSA-5672965
R-HSA-8957322	Metabolism of steroids	1	321	0.0226775	0.870171	0.870171	1	234	0.0193149	9606	Homo sapiens	LGMN		R-HSA-350158
R-HSA-195258	RHO GTPase Effectors	1	326	0.0230307	0.874281	0.874281	2	112	0.00924474	9606	Homo sapiens	FMNL3		R-HSA-5665767;R-HSA-5665761
R-HSA-1474244	Extracellular matrix organization	1	329	0.0232427	0.876685	0.876685	1	318	0.0262484	9606	Homo sapiens	HTRA1		R-HSA-8855825
R-HSA-5683057	MAPK family signaling cascades	1	332	0.0234546	0.879044	0.879044	1	86	0.00709864	9606	Homo sapiens	CSF2RA		R-HSA-5672965
R-HSA-72766	Translation	1	339	0.0239491	0.884376	0.884376	23	99	0.00817169	9606	Homo sapiens	RPS4Y1		R-HSA-72673;R-HSA-72672;R-HSA-1799326;R-HSA-72676;R-HSA-141671;R-HSA-156907;R-HSA-72619;R-HSA-156808;R-HSA-141673;R-HSA-72621;R-HSA-156915;R-HSA-156912;R-HSA-72691;R-HSA-156823;R-HSA-72697;R-HSA-156923;R-HSA-1799330;R-HSA-141691;R-HSA-1799329;R-HSA-157849;R-HSA-1799335;R-HSA-72671;R-HSA-1799332
R-HSA-422475	Axon guidance	2	583	0.0411869	0.885804	0.885804	3	297	0.0245151	9606	Homo sapiens	TREM2;RPS4Y1	R-HSA-416725;R-HSA-9014652;R-HSA-9014610
R-HSA-196854	Metabolism of vitamins and cofactors	1	382	0.0269869	0.912388	0.912388	2	201	0.016591	9606	Homo sapiens	FOLR2		R-HSA-8942344;R-HSA-8940134
R-HSA-8978868	Fatty acid metabolism	1	429	0.0303073	0.93537	0.93537	4	217	0.0179117	9606	Homo sapiens	LTC4S		R-HSA-265296;R-HSA-266050;R-HSA-266051;R-HSA-2161768
R-HSA-388396	GPCR downstream signalling	5	1358	0.0959378	0.936829	0.936829	6	254	0.0209657	9606	Homo sapiens	P2RY12;CX3CR1;P2RY13;LPAR5;PTAFR	R-HSA-749448;R-HSA-749454;R-HSA-749452;R-HSA-749456;R-HSA-380073;R-HSA-379048
R-HSA-1266738	Developmental Biology	4	1177	0.0831508	0.944428	0.944428	5	484	0.0399505	9606	Homo sapiens	MAML1;TREM2;RPS4Y1;LIPA	R-HSA-1980047;R-HSA-416725;R-HSA-9014652;R-HSA-6789310;R-HSA-9014610
R-HSA-194315	Signaling by Rho GTPases	1	457	0.0322854	0.94611	0.94611	2	117	0.00965745	9606	Homo sapiens	FMNL3		R-HSA-5665767;R-HSA-5665761
R-HSA-5663202	Diseases of signal transduction	1	489	0.0345461	0.956237	0.956237	11	289	0.0238547	9606	Homo sapiens	MAML1		R-HSA-4396402;R-HSA-4396401;R-HSA-2220979;R-HSA-2220981;R-HSA-2220964;R-HSA-2220966;R-HSA-2220985;R-HSA-2220971;R-HSA-4396393;R-HSA-4396392;R-HSA-2220957
R-HSA-112316	Neuronal System	1	498	0.0351819	0.958729	0.958729	1	210	0.0173339	9606	Homo sapiens	KCNMB1		R-HSA-1296037
R-HSA-372790	Signaling by GPCR	5	1481	0.104627	0.962481	0.962481	12	431	0.0355757	9606	Homo sapiens	P2RY12;CX3CR1;P2RY13;LPAR5;PTAFR	R-HSA-419351;R-HSA-749448;R-HSA-417829;R-HSA-749454;R-HSA-417843;R-HSA-749452;R-HSA-749456;R-HSA-373342;R-HSA-419389;R-HSA-380073;R-HSA-379048;R-HSA-9611277
R-HSA-9006934	Signaling by Receptor Tyrosine Kinases	1	521	0.0368068	0.964478	0.964478	1	633	0.0522493	9606	Homo sapiens	PLAT		R-HSA-382061
R-HSA-5663205	Infectious disease	1	540	0.0381491	0.968624	0.968624	2	329	0.0271564	9606	Homo sapiens	RPS4Y1		R-HSA-192704;R-HSA-192841
R-HSA-556833	Metabolism of lipids	4	1443	0.101943	0.984101	0.984101	10	942	0.0777549	9606	Homo sapiens	PLD4;LTC4S;PLD3;LGMN	R-HSA-1483142;R-HSA-2161907;R-HSA-265296;R-HSA-9026780;R-HSA-266050;R-HSA-9026911;R-HSA-266051;R-HSA-2161768;R-HSA-350158;R-HSA-2161917
R-HSA-71291	Metabolism of amino acids and derivatives	1	660	0.0466266	0.985731	0.985731	2	283	0.0233595	9606	Homo sapiens	RPS4Y1		R-HSA-2408529;R-HSA-5333615
R-HSA-8953854	Metabolism of RNA	1	782	0.0552455	0.993641	0.993641	6	187	0.0154354	9606	Homo sapiens	RPS4Y1		R-HSA-6791223;R-HSA-927836;R-HSA-927789;R-HSA-927832;R-HSA-927813;R-HSA-927889
R-HSA-1643685	Disease	3	1551	0.109573	0.997672	0.997672	15	957	0.078993	9606	Homo sapiens	MAML1;RPS4Y1;CSF2RA	R-HSA-192704;R-HSA-5688884;R-HSA-2220964;R-HSA-2220966;R-HSA-2220971;R-HSA-4396393;R-HSA-192841;R-HSA-4396392;R-HSA-4396402;R-HSA-4396401;R-HSA-2220979;R-HSA-2220981;R-HSA-5688899;R-HSA-2220985;R-HSA-2220957
R-HSA-382551	Transport of small molecules	1	967	0.0683151	0.998159	0.998159	1	436	0.0359884	9606	Homo sapiens	LIPA		R-HSA-8865667
R-HSA-162582	Signal Transduction	9	3202	0.22621	0.999328	0.999328	67	2214	0.182749	9606	Homo sapiens	FMNL3;P2RY12;CX3CR1;P2RY13;LPAR5;MAML1;PTAFR;PLAT;CSF2RA	R-HSA-9021451;R-HSA-749448;R-HSA-9021450;R-HSA-9021325;R-HSA-749454;R-HSA-749452;R-HSA-2976551;R-HSA-4396371;R-HSA-1980047;R-HSA-419351;R-HSA-9016861;R-HSA-2127285;R-HSA-4396379;R-HSA-749456;R-HSA-2197562;R-HSA-4396382;R-HSA-2197564;R-HSA-9013652;R-HSA-2976563;R-HSA-9611277;R-HSA-9021480;R-HSA-417829;R-HSA-9018538;R-HSA-9016751;R-HSA-9018542;R-HSA-9604664;R-HSA-380073;R-HSA-379048;R-HSA-9021478;R…
R-HSA-392499	Metabolism of proteins	4	2354	0.166302	0.9999	0.9999	28	890	0.0734627	9606	Homo sapiens	FOLR2;RPS4Y1;CSF2RA;ITM2B	R-HSA-5686359;R-HSA-1799326;R-HSA-156808;R-HSA-976734;R-HSA-156823;R-HSA-157849;R-HSA-72671;R-HSA-72673;R-HSA-72672;R-HSA-72676;R-HSA-141671;R-HSA-156907;R-HSA-5686335;R-HSA-72619;R-HSA-141673;R-HSA-72621;R-HSA-8940388;R-HSA-156915;R-HSA-156912;R-HSA-72691;R-HSA-72697;R-HSA-156923;R-HSA-1799330;R-HSA-141691;R-HSA-1799329;R-HSA-1799335;R-HSA-977136;R-HSA-1799332
R-HSA-212436	Generic Transcription Pathway	1	1525	0.107736	0.999961	0.999961	6	811	0.0669418	9606	Homo sapiens	MAML1		R-HSA-1980047;R-HSA-8878243;R-HSA-212356;R-HSA-4396347;R-HSA-8878237;R-HSA-8878220
R-HSA-597592	Post-translational protein modification	1	1594	0.11261	0.999976	0.999976	1	524	0.0432522	9606	Homo sapiens	FOLR2		R-HSA-8940388
R-HSA-73857	RNA Polymerase II Transcription	1	1664	0.117556	0.999985	0.999985	6	872	0.0719769	9606	Homo sapiens	MAML1		R-HSA-1980047;R-HSA-8878243;R-HSA-212356;R-HSA-4396347;R-HSA-8878237;R-HSA-8878220
R-HSA-74160	Gene expression (Transcription)	1	1822	0.128718	0.999995	0.999995	6	983	0.0811391	9606	Homo sapiens	MAML1		R-HSA-1980047;R-HSA-8878243;R-HSA-212356;R-HSA-4396347;R-HSA-8878237;R-HSA-8878220
R-HSA-1430728	Metabolism	6	3635	0.2568	0.999999	0.999999	15	2213	0.182666	9606	Homo sapiens	PLD4;FOLR2;LTC4S;RPS4Y1;PLD3;LGMN	R-HSA-8942344;R-HSA-266050;R-HSA-266051;R-HSA-2161768;R-HSA-350158;R-HSA-8940134;R-HSA-1483142;R-HSA-1855214;R-HSA-2161907;R-HSA-265296;R-HSA-2408529;R-HSA-9026780;R-HSA-9026911;R-HSA-2161917;R-HSA-5333615

## Sheet: REACTOME_Cluster8
Pathway identifier	Pathway name	#Entities found	#Entities total	Entities ratio	Entities pValue	Entities FDR	#Reactions found	#Reactions total	Reactions ratio	Species identifier	Species name	Submitted entities found	Mapped entities	Found reaction identifiers
R-HSA-163200	Respiratory electron transport, ATP synthesis by chemiosmotic coupling, and heat production by uncoupling proteins.	15	146	0.0103144	1.11e-16	5.91e-14	12	29	0.00239373	9606	Homo sapiens	COX8A;NDUFA4;COX4I1;NDUFB3;NDUFB1;UQCR11;UQCR10;COX6A1;COX6C;COX7C;UQCRH;ATP5L;ATP5J2;UQCRQ;ATP5E	R-HSA-164834;R-HSA-6799191;R-HSA-164832;R-HSA-163217;R-HSA-6799202;R-HSA-164651;R-HSA-164840;R-HSA-6799197;R-HSA-6799196;R-HSA-163214;R-HSA-6799179;R-HSA-6799178
R-HSA-1428517	The citric acid (TCA) cycle and respiratory electron transport	16	229	0.016178	6.66e-16	1.77e-13	14	65	0.00536525	9606	Homo sapiens	COX8A;NDUFA4;COX4I1;NDUFB3;NDUFB1;UQCR11;UQCR10;COX6A1;COX6C;COX7C;UQCRH;ATP5L;ATP5J2;LDHA;UQCRQ;ATP5E	R-HSA-164834;R-HSA-164832;R-HSA-6799202;R-HSA-71849;R-HSA-164651;R-HSA-164840;R-HSA-163214;R-HSA-6799179;R-HSA-6799178;R-HSA-70510;R-HSA-6799191;R-HSA-163217;R-HSA-6799197;R-HSA-6799196
R-HSA-611105	Respiratory electron transport	12	115	0.00812434	4.17e-14	7.39e-12	9	19	0.0015683	9606	Homo sapiens	COX8A;NDUFA4;UQCRQ;COX4I1;NDUFB3;NDUFB1;UQCR11;UQCR10;COX6A1;COX6C;COX7C;UQCRH	R-HSA-6799191;R-HSA-163217;R-HSA-6799202;R-HSA-164651;R-HSA-6799197;R-HSA-6799196;R-HSA-163214;R-HSA-6799179;R-HSA-6799178
R-HSA-917937	Iron uptake and transport	7	83	0.00586365	4.87e-08	6.48e-06	4	34	0.00280644	9606	Homo sapiens	FTH1;UBA52;FTL	R-HSA-5690886;R-HSA-5691108;R-HSA-1562626;R-HSA-5691107
R-HSA-5628897	TP53 Regulates Metabolic Genes	7	125	0.0088308	7.52e-07	7.97e-05	4	34	0.00280644	9606	Homo sapiens	COX8A;NDUFA4;PRDX1;COX4I1;COX6A1;COX6C;COX7C	R-HSA-5631885;R-HSA-5631903;R-HSA-163214;R-HSA-3341343
R-HSA-5205685	Pink/Parkin Mediated Mitophagy	3	22	0.00155422	0.000103	0.0088358	2	8	0.00066	9606	Homo sapiens	TOMM7;UBA52	R-HSA-5205661;R-HSA-5205682
R-HSA-163210	Formation of ATP by chemiosmotic coupling	3	23	0.00162487	0.000118	0.0088358	3	3	0.000248	9606	Homo sapiens	ATP5E;ATP5L;ATP5J2	R-HSA-164834;R-HSA-164832;R-HSA-164840
R-HSA-3700989	Transcriptional Regulation by TP53	9	486	0.0343342	0.000134	0.0088358	13	259	0.0213785	9606	Homo sapiens	COX8A;NDUFA4;PRDX1;COX4I1;COX6A1;COX6C;UBA52;COX7C	R-HSA-5689972;R-HSA-6798373;R-HSA-6804879;R-HSA-6804942;R-HSA-5631903;R-HSA-163214;R-HSA-3341343;R-HSA-3215295;R-HSA-6804724;R-HSA-5631885;R-HSA-6804253;R-HSA-6804441;R-HSA-3215310
R-HSA-9013507	NOTCH3 Activation and Transmission of Signal to the Nucleus	3	28	0.0019781	0.000209	0.0123351	4	15	0.00123813	9606	Homo sapiens	YBX1;UBA52		R-HSA-9017817;R-HSA-9013069;R-HSA-9021523;R-HSA-9017797
R-HSA-8949613	Cristae formation	3	31	0.00219004	0.000281	0.0135031	1	2	0.000165	9606	Homo sapiens	ATP5E;ATP5L;ATP5J2	R-HSA-8949580
R-HSA-5205647	Mitophagy	3	31	0.00219004	0.000281	0.0135031	2	15	0.00123813	9606	Homo sapiens	TOMM7;UBA52	R-HSA-5205661;R-HSA-5205682
R-HSA-9609507	Protein localization	5	170	0.0120099	0.000623	0.0219024	19	53	0.00437474	9606	Homo sapiens	SEC61G;TOMM7;CHCHD10;UBA52	R-HSA-9033485;R-HSA-1268022;R-HSA-9033516;R-HSA-9033505;R-HSA-1307802;R-HSA-9033509;R-HSA-9609917;R-HSA-9033478;R-HSA-8953946;R-HSA-9033499;R-HSA-9609921;R-HSA-9033533;R-HSA-8953917;R-HSA-9609860;R-HSA-9610442;R-HSA-9609899;R-HSA-9033491;R-HSA-9033527;R-HSA-9033526
R-HSA-1253288	Downregulation of ERBB4 signaling	2	10	0.000706	0.000776	0.0219024	2	4	0.00033	9606	Homo sapiens	UBA52		R-HSA-1253282;R-HSA-1977296
R-HSA-8948747	Regulation of PTEN localization	2	10	0.000706	0.000776	0.0219024	2	4	0.00033	9606	Homo sapiens	UBA52		R-HSA-6807106;R-HSA-6807118
R-HSA-156842	Eukaryotic Translation Elongation	4	102	0.00720593	0.000786	0.0219024	6	9	0.000743	9606	Homo sapiens	EEF1D;FAU;UBA52	R-HSA-156915;R-HSA-156912;R-HSA-156913;R-HSA-156923;R-HSA-156907;R-HSA-156910
R-HSA-3785653	Myoclonic epilepsy of Lafora	2	11	0.000777	0.000937	0.0219024	1	2	0.000165	9606	Homo sapiens	UBA52		R-HSA-3797226
R-HSA-8849469	PTK6 Regulates RTKs and Their Effectors AKT1 and DOK1	2	11	0.000777	0.000937	0.0219024	1	8	0.00066	9606	Homo sapiens	UBA52		R-HSA-8848829
R-HSA-937042	IRAK2 mediated activation of TAK1 complex	2	12	0.000848	0.00111198	0.0219024	4	5	0.000413	9606	Homo sapiens	UBA52		R-HSA-936942;R-HSA-936991;R-HSA-936986;R-HSA-936960
R-HSA-8856825	Cargo recognition for clathrin-mediated endocytosis	4	115	0.00812434	0.00122113	0.0219024	4	14	0.00115559	9606	Homo sapiens	VAMP8;AP2S1;UBA52	R-HSA-8866279;R-HSA-8866277;R-HSA-8867613;R-HSA-8866283
R-HSA-9014325	TICAM1,TRAF6-dependent induction of TAK1 complex	2	13	0.000918	0.00130167	0.0219024	5	6	0.000495	9606	Homo sapiens	UBA52		R-HSA-847070;R-HSA-450259;R-HSA-177690;R-HSA-9628444;R-HSA-177692
R-HSA-1799339	SRP-dependent cotranslational protein targeting to membrane	4	119	0.00840692	0.00138356	0.0219024	5	5	0.000413	9606	Homo sapiens	SEC61G;FAU;UBA52	R-HSA-1799326;R-HSA-1799330;R-HSA-1799329;R-HSA-1799335;R-HSA-1799332
R-HSA-9013973	TICAM1-dependent activation of IRF3/IRF7	2	14	0.000989	0.00150574	0.0219024	2	9	0.000743	9606	Homo sapiens	UBA52		R-HSA-9013990;R-HSA-9013974
R-HSA-8876493	InlA-mediated entry of Listeria monocytogenes into host cells	2	14	0.000989	0.00150574	0.0219024	1	5	0.000413	9606	Homo sapiens	UBA52		R-HSA-8877003
R-HSA-209560	NF-kB is activated and signals survival	2	15	0.0010597	0.00172407	0.0219024	1	4	0.00033	9606	Homo sapiens	UBA52		R-HSA-209536
R-HSA-1358803	Downregulation of ERBB2:ERBB3 signaling	2	16	0.00113034	0.00195656	0.0219024	5	8	0.00066	9606	Homo sapiens	UBA52		R-HSA-1358789;R-HSA-1358790;R-HSA-1358797;R-HSA-1358792;R-HSA-1358795
R-HSA-2691230	Signaling by NOTCH1 HD Domain Mutants in Cancer	2	16	0.00113034	0.00195656	0.0219024	2	6	0.000495	9606	Homo sapiens	UBA52		R-HSA-2730752;R-HSA-2737728
R-HSA-2691232	Constitutive Signaling by NOTCH1 HD Domain Mutants	2	16	0.00113034	0.00195656	0.0219024	2	6	0.000495	9606	Homo sapiens	UBA52		R-HSA-2730752;R-HSA-2737728
R-HSA-209543	p75NTR recruits signalling complexes	2	16	0.00113034	0.00195656	0.0219024	1	9	0.000743	9606	Homo sapiens	UBA52		R-HSA-209566
R-HSA-432722	Golgi Associated Vesicle Biogenesis	3	61	0.00430943	0.00196813	0.0219024	5	7	0.000578	9606	Homo sapiens	VAMP8;FTH1;FTL	R-HSA-421831;R-HSA-421836;R-HSA-434362;R-HSA-421835;R-HSA-421833
R-HSA-9012852	Signaling by NOTCH3	3	63	0.00445072	0.00215587	0.0219024	4	37	0.00305407	9606	Homo sapiens	YBX1;UBA52		R-HSA-9017817;R-HSA-9013069;R-HSA-9021523;R-HSA-9017797
R-HSA-174490	Membrane binding and targetting of GAG proteins	2	17	0.00120099	0.00220308	0.0219024	3	4	0.00033	9606	Homo sapiens	UBA52		R-HSA-184323;R-HSA-3149434;R-HSA-184269
R-HSA-975163	IRAK2 mediated activation of TAK1 complex upon TLR7/8 or 9 stimulation	2	18	0.00127164	0.00246353	0.0219024	4	5	0.000413	9606	Homo sapiens	UBA52		R-HSA-450358;R-HSA-975103;R-HSA-975147;R-HSA-975097
R-HSA-174495	Synthesis And Processing Of GAG, GAGPOL Polyproteins	2	18	0.00127164	0.00246353	0.0219024	3	5	0.000413	9606	Homo sapiens	UBA52		R-HSA-184323;R-HSA-3149434;R-HSA-184269
R-HSA-205043	NRIF signals cell death from the nucleus	2	18	0.00127164	0.00246353	0.0219024	3	7	0.000578	9606	Homo sapiens	UBA52		R-HSA-204947;R-HSA-205008;R-HSA-205118
R-HSA-5684264	MAP3K8 (TPL2)-dependent MAPK1/3 activation	2	18	0.00127164	0.00246353	0.0219024	2	8	0.00066	9606	Homo sapiens	UBA52		R-HSA-5684273;R-HSA-5684250
R-HSA-937072	TRAF6-mediated induction of TAK1 complex within TLR4 complex	2	19	0.00134228	0.0027378	0.0219024	5	6	0.000495	9606	Homo sapiens	UBA52		R-HSA-450358;R-HSA-936952;R-HSA-936951;R-HSA-937075;R-HSA-936947
R-HSA-110312	Translesion synthesis by REV1	2	19	0.00134228	0.0027378	0.0219024	4	5	0.000413	9606	Homo sapiens	UBA52		R-HSA-5652151;R-HSA-110307;R-HSA-110308;R-HSA-110311
R-HSA-8875360	InlB-mediated entry of Listeria monocytogenes into host cell	2	19	0.00134228	0.0027378	0.0219024	3	8	0.00066	9606	Homo sapiens	UBA52		R-HSA-8876262;R-HSA-8876258;R-HSA-8876255
R-HSA-2173791	TGF-beta receptor signaling in EMT (epithelial to mesenchymal transition)	2	19	0.00134228	0.0027378	0.0219024	2	6	0.000495	9606	Homo sapiens	UBA52		R-HSA-2160931;R-HSA-2160935
R-HSA-168927	TICAM1, RIP1-mediated IKK complex recruitment	2	19	0.00134228	0.0027378	0.0219024	1	3	0.000248	9606	Homo sapiens	UBA52		R-HSA-9014342
R-HSA-1295596	Spry regulation of FGF signaling	2	19	0.00134228	0.0027378	0.0219024	2	11	0.000908	9606	Homo sapiens	UBA52		R-HSA-934604;R-HSA-1295621
R-HSA-193639	p75NTR signals via NF-kB	2	19	0.00134228	0.0027378	0.0219024	2	13	0.00107305	9606	Homo sapiens	UBA52		R-HSA-209536;R-HSA-209566
R-HSA-5656121	Translesion synthesis by POLI	2	20	0.00141293	0.00302576	0.0242061	3	3	0.000248	9606	Homo sapiens	UBA52		R-HSA-5656148;R-HSA-5656158;R-HSA-5656105
R-HSA-936964	Activation of IRF3/IRF7 mediated by TBK1/IKK epsilon	2	20	0.00141293	0.00302576	0.0242061	2	9	0.000743	9606	Homo sapiens	UBA52		R-HSA-5362500;R-HSA-2213017
R-HSA-5655862	Translesion synthesis by POLK	2	21	0.00148357	0.00332732	0.0266186	3	3	0.000248	9606	Homo sapiens	UBA52		R-HSA-5655892;R-HSA-5655965;R-HSA-5655835
R-HSA-3134975	Regulation of innate immune responses to cytosolic DNA	2	21	0.00148357	0.00332732	0.0266186	4	9	0.000743	9606	Homo sapiens	UBA52		R-HSA-3249386;R-HSA-3134804;R-HSA-8948709;R-HSA-3134946
R-HSA-4641263	Regulation of FZD by ubiquitination	2	22	0.00155422	0.00364236	0.0277954	3	6	0.000495	9606	Homo sapiens	UBA52		R-HSA-4641236;R-HSA-4641253;R-HSA-4641246
R-HSA-3229121	Glycogen storage diseases	2	22	0.00155422	0.00364236	0.0277954	1	10	0.000825	9606	Homo sapiens	UBA52		R-HSA-3797226
R-HSA-174048	APC/C:Cdc20 mediated degradation of Cyclin B	2	23	0.00162487	0.00397078	0.0277954	2	3	0.000248	9606	Homo sapiens	UBA52		R-HSA-174227;R-HSA-174157
R-HSA-2979096	NOTCH2 Activation and Transmission of Signal to the Nucleus	2	23	0.00162487	0.00397078	0.0277954	2	11	0.000908	9606	Homo sapiens	UBA52		R-HSA-2172172;R-HSA-157629
R-HSA-6804760	Regulation of TP53 Activity through Methylation	2	23	0.00162487	0.00397078	0.0277954	1	12	0.000991	9606	Homo sapiens	UBA52		R-HSA-6804253
R-HSA-8856828	Clathrin-mediated endocytosis	4	161	0.0113741	0.00409302	0.0286511	23	34	0.00280644	9606	Homo sapiens	VAMP8;AP2S1;UBA52	R-HSA-8868071;R-HSA-8866279;R-HSA-8868230;R-HSA-8866277;R-HSA-8856813;R-HSA-8867756;R-HSA-8868236;R-HSA-8868651;R-HSA-8866283;R-HSA-8867754;R-HSA-8862280;R-HSA-8856808;R-HSA-8868072;R-HSA-8868648;R-HSA-8868661;R-HSA-8868660;R-HSA-8868659;R-HSA-8868658;R-HSA-8869438;R-HSA-8867613;R-HSA-8871196;R-HSA-8871194;R-HSA-8871193
R-HSA-199992	trans-Golgi Network Vesicle Budding	3	80	0.00565171	0.00420687	0.0294481	10	19	0.0015683	9606	Homo sapiens	VAMP8;FTH1;FTL	R-HSA-421831;R-HSA-432706;R-HSA-432707;R-HSA-432688;R-HSA-376364;R-HSA-421836;R-HSA-434362;R-HSA-421835;R-HSA-432712;R-HSA-421833
R-HSA-110320	Translesion Synthesis by POLH	2	24	0.00169551	0.00431245	0.030144	7	8	0.00066	9606	Homo sapiens	UBA52		R-HSA-5655170;R-HSA-5654989;R-HSA-5654986;R-HSA-110317;R-HSA-110316;R-HSA-110319;R-HSA-5654985
R-HSA-937041	IKK complex recruitment mediated by RIP1	2	24	0.00169551	0.00431245	0.030144	1	3	0.000248	9606	Homo sapiens	UBA52		R-HSA-168915
R-HSA-1236974	ER-Phagosome pathway	4	165	0.0116567	0.00446207	0.030144	3	10	0.000825	9606	Homo sapiens	VAMP8;SEC61G;UBA52	R-HSA-1236947;R-HSA-8863973;R-HSA-1236935
R-HSA-179409	APC-Cdc20 mediated degradation of Nek2A	2	25	0.00176616	0.00466729	0.030144	2	3	0.000248	9606	Homo sapiens	UBA52		R-HSA-179417;R-HSA-179421
R-HSA-6807004	Negative regulation of MET activity	2	25	0.00176616	0.00466729	0.030144	3	10	0.000825	9606	Homo sapiens	UBA52		R-HSA-8875431;R-HSA-8875443;R-HSA-8875183
R-HSA-1430728	Metabolism	24	3635	0.2568	0.005024	0.030144	30	2213	0.182666	9606	Homo sapiens	COX8A;GPX4;NDUFA4;GSTP1;COX4I1;NDUFB3;NDUFB1;UQCR11;UQCR10;COX6A1;COX6C;COX7C;UQCRH;ATP5L;ATP5J2;LDHA;UQCRQ;ATP5E;FAU;UBA52;GAPDH;DCTPP1	R-HSA-6799202;R-HSA-9018895;R-HSA-2161959;R-HSA-163214;R-HSA-163217;R-HSA-70482;R-HSA-2161791;R-HSA-164834;R-HSA-164832;R-HSA-9020271;R-HSA-3781009;R-HSA-71849;R-HSA-164651;R-HSA-164840;R-HSA-6799179;R-HSA-6799178;R-HSA-2161999;R-HSA-70510;R-HSA-6799191;R-HSA-70449;R-HSA-176054;R-HSA-2408529;R-HSA-6786257;R-HSA-9020273;R-HSA-2161946;R-HSA-6799197;R-HSA-3780995;R-HSA-6799196;R-HSA-9018868;R-HSA-53…
R-HSA-3322077	Glycogen synthesis	2	26	0.00183681	0.00503517	0.030211	2	23	0.00189847	9606	Homo sapiens	UBA52		R-HSA-3781009;R-HSA-3780995
R-HSA-5696397	Gap-filling DNA repair synthesis and ligation in GG-NER	2	27	0.00190745	0.00541599	0.032496	2	2	0.000165	9606	Homo sapiens	UBA52		R-HSA-5690997;R-HSA-5691001
R-HSA-2173795	Downregulation of SMAD2/3:SMAD4 transcriptional activity	2	27	0.00190745	0.00541599	0.032496	9	21	0.00173339	9606	Homo sapiens	UBA52		R-HSA-870477;R-HSA-870479;R-HSA-2176503;R-HSA-2176502;R-HSA-870437;R-HSA-2186747;R-HSA-870449;R-HSA-2179276;R-HSA-2186767
R-HSA-8876384	Listeria monocytogenes entry into host cells	2	27	0.00190745	0.00541599	0.032496	4	13	0.00107305	9606	Homo sapiens	UBA52		R-HSA-8876262;R-HSA-8876258;R-HSA-8876255;R-HSA-8877003
R-HSA-175474	Assembly Of The HIV Virion	2	27	0.00190745	0.00541599	0.032496	4	16	0.00132068	9606	Homo sapiens	UBA52		R-HSA-184323;R-HSA-3149434;R-HSA-3149454;R-HSA-184269
R-HSA-2173788	Downregulation of TGF-beta receptor signaling	2	28	0.0019781	0.00580965	0.032799	8	28	0.00231118	9606	Homo sapiens	UBA52		R-HSA-173542;R-HSA-2176452;R-HSA-2187382;R-HSA-2169046;R-HSA-2187368;R-HSA-2179291;R-HSA-2169050;R-HSA-2179293
R-HSA-168898	Toll-like Receptor Cascades	4	184	0.0129989	0.00652354	0.032799	33	182	0.0150227	9606	Homo sapiens	S100A9;UBA52	R-HSA-975118;R-HSA-5432849;R-HSA-5684250;R-HSA-9628444;R-HSA-936960;R-HSA-9014342;R-HSA-168915;R-HSA-936991;R-HSA-847070;R-HSA-936986;R-HSA-937050;R-HSA-5362500;R-HSA-450259;R-HSA-177690;R-HSA-975122;R-HSA-177692;R-HSA-9013974;R-HSA-936942;R-HSA-168166;R-HSA-975147;R-HSA-5684273;R-HSA-450337;R-HSA-450346;R-HSA-9013990;R-HSA-450358;R-HSA-975103;R-HSA-936952;R-HSA-975097;R-HSA-2213017;R-HSA-936951;…
R-HSA-975871	MyD88 cascade initiated on plasma membrane	3	94	0.00664076	0.0065598	0.032799	11	58	0.00478745	9606	Homo sapiens	S100A9;UBA52	R-HSA-936942;R-HSA-936991;R-HSA-168166;R-HSA-936986;R-HSA-937050;R-HSA-5684273;R-HSA-450337;R-HSA-168184;R-HSA-5684250;R-HSA-450346;R-HSA-936960
R-HSA-168142	Toll Like Receptor 10 (TLR10) Cascade	3	94	0.00664076	0.0065598	0.032799	11	59	0.00487	9606	Homo sapiens	S100A9;UBA52	R-HSA-936942;R-HSA-936991;R-HSA-168166;R-HSA-936986;R-HSA-937050;R-HSA-5684273;R-HSA-450337;R-HSA-168184;R-HSA-5684250;R-HSA-450346;R-HSA-936960
R-HSA-168176	Toll Like Receptor 5 (TLR5) Cascade	3	94	0.00664076	0.0065598	0.032799	11	59	0.00487	9606	Homo sapiens	S100A9;UBA52	R-HSA-936942;R-HSA-936991;R-HSA-168166;R-HSA-936986;R-HSA-937050;R-HSA-5684273;R-HSA-450337;R-HSA-168184;R-HSA-5684250;R-HSA-450346;R-HSA-936960
R-HSA-1236975	Antigen processing-Cross presentation	4	187	0.0132109	0.00689812	0.0328718	3	23	0.00189847	9606	Homo sapiens	VAMP8;SEC61G;UBA52	R-HSA-1236947;R-HSA-8863973;R-HSA-1236935
R-HSA-168928	DDX58/IFIH1-mediated induction of interferon-alpha/beta	3	96	0.00678206	0.00694815	0.0328718	6	46	0.00379695	9606	Homo sapiens	S100A9;UBA52	R-HSA-990526;R-HSA-936381;R-HSA-168166;R-HSA-936475;R-HSA-936390;R-HSA-918224
R-HSA-110314	Recognition of DNA damage by PCNA-containing replication complex	2	31	0.00219004	0.00706659	0.0328718	3	6	0.000495	9606	Homo sapiens	UBA52		R-HSA-5655466;R-HSA-5655481;R-HSA-5652009
R-HSA-156902	Peptide chain elongation	3	97	0.0068527	0.00714735	0.0328718	4	5	0.000413	9606	Homo sapiens	FAU;UBA52		R-HSA-156915;R-HSA-156912;R-HSA-156923;R-HSA-156907
R-HSA-5689901	Metalloprotease DUBs	2	32	0.00226069	0.00751054	0.0328718	5	6	0.000495	9606	Homo sapiens	UBA52		R-HSA-5691431;R-HSA-5691381;R-HSA-5696547;R-HSA-5691411;R-HSA-5691439
R-HSA-2122948	Activated NOTCH1 Transmits Signal to the Nucleus	2	32	0.00226069	0.00751054	0.0328718	5	21	0.00173339	9606	Homo sapiens	UBA52		R-HSA-157632;R-HSA-1980074;R-HSA-1980118;R-HSA-1912357;R-HSA-1912386
R-HSA-4086400	PCP/CE pathway	3	99	0.006994	0.00755588	0.0328718	4	24	0.00198102	9606	Homo sapiens	AP2S1;UBA52	R-HSA-4608852;R-HSA-5138459;R-HSA-5140747;R-HSA-5138433
R-HSA-8866652	Synthesis of active ubiquitin: roles of E1 and E2 enzymes	2	33	0.00233133	0.0079668	0.0328718	14	16	0.00132068	9606	Homo sapiens	UBA52		R-HSA-8852134;R-HSA-8852133;R-HSA-8852132;R-HSA-8852131;R-HSA-8865090;R-HSA-8852130;R-HSA-8852129;R-HSA-8852128;R-HSA-8853514;R-HSA-8865098;R-HSA-8852136;R-HSA-8852127;R-HSA-8853503;R-HSA-8865050
R-HSA-901032	ER Quality Control Compartment (ERQC)	2	33	0.00233133	0.0079668	0.0328718	2	9	0.000743	9606	Homo sapiens	UBA52		R-HSA-1022127;R-HSA-8867288
R-HSA-975956	Nonsense Mediated Decay (NMD) independent of the Exon Junction Complex (EJC)	3	101	0.00713529	0.007978	0.0328718	1	1	8.25e-05	9606	Homo sapiens	FAU;UBA52		R-HSA-927789
R-HSA-168164	Toll Like Receptor 3 (TLR3) Cascade	3	102	0.00720593	0.00819418	0.0328718	14	61	0.00503508	9606	Homo sapiens	S100A9;UBA52	R-HSA-168166;R-HSA-5684273;R-HSA-450337;R-HSA-5684250;R-HSA-450346;R-HSA-9628444;R-HSA-9013990;R-HSA-9014342;R-HSA-847070;R-HSA-450259;R-HSA-177690;R-HSA-168184;R-HSA-177692;R-HSA-9013974
R-HSA-975138	TRAF6 mediated induction of NFkB and MAP kinases upon TLR7/8 or 9 activation	3	102	0.00720593	0.00819418	0.0328718	11	48	0.00396203	9606	Homo sapiens	S100A9;UBA52	R-HSA-450358;R-HSA-975103;R-HSA-168166;R-HSA-975147;R-HSA-5684273;R-HSA-450337;R-HSA-975097;R-HSA-168184;R-HSA-5684250;R-HSA-975122;R-HSA-450346
R-HSA-975155	MyD88 dependent cascade initiated on endosome	3	103	0.00727658	0.0084138	0.0328718	12	63	0.00520017	9606	Homo sapiens	S100A9;UBA52	R-HSA-450358;R-HSA-975118;R-HSA-975103;R-HSA-168166;R-HSA-975147;R-HSA-5684273;R-HSA-450337;R-HSA-975097;R-HSA-168184;R-HSA-5684250;R-HSA-975122;R-HSA-450346
R-HSA-168181	Toll Like Receptor 7/8 (TLR7/8) Cascade	3	103	0.00727658	0.0084138	0.0328718	12	64	0.00528271	9606	Homo sapiens	S100A9;UBA52	R-HSA-450358;R-HSA-975118;R-HSA-975103;R-HSA-168166;R-HSA-975147;R-HSA-5684273;R-HSA-450337;R-HSA-975097;R-HSA-168184;R-HSA-5684250;R-HSA-975122;R-HSA-450346
R-HSA-1632852	Macroautophagy	3	103	0.00727658	0.0084138	0.0328718	2	54	0.00445728	9606	Homo sapiens	TOMM7;UBA52	R-HSA-5205661;R-HSA-5205682
R-HSA-5654732	Negative regulation of FGFR3 signaling	2	34	0.00240198	0.00843528	0.0328718	3	14	0.00115559	9606	Homo sapiens	UBA52		R-HSA-5654679;R-HSA-934604;R-HSA-1295621
R-HSA-917729	Endosomal Sorting Complex Required For Transport (ESCRT)	2	35	0.00247262	0.00891586	0.0328718	4	4	0.00033	9606	Homo sapiens	UBA52		R-HSA-917693;R-HSA-917700;R-HSA-917730;R-HSA-917696
R-HSA-5656169	Termination of translesion DNA synthesis	2	35	0.00247262	0.00891586	0.0328718	6	9	0.000743	9606	Homo sapiens	UBA52		R-HSA-5653766;R-HSA-5653838;R-HSA-5653756;R-HSA-5653770;R-HSA-5653754;R-HSA-5655193
R-HSA-5654733	Negative regulation of FGFR4 signaling	2	35	0.00247262	0.00891586	0.0328718	3	14	0.00115559	9606	Homo sapiens	UBA52		R-HSA-934604;R-HSA-1295621;R-HSA-5654684
R-HSA-72689	Formation of a pool of free 40S subunits	3	106	0.00748852	0.0090934	0.0328718	2	2	0.000165	9606	Homo sapiens	FAU;UBA52		R-HSA-72673;R-HSA-72676
R-HSA-72764	Eukaryotic Translation Termination	3	106	0.00748852	0.0090934	0.0328718	3	5	0.000413	9606	Homo sapiens	FAU;UBA52		R-HSA-141671;R-HSA-141691;R-HSA-141673
R-HSA-937061	TRIF(TICAM1)-mediated TLR4 signaling	3	107	0.00755917	0.00932688	0.0328718	14	58	0.00478745	9606	Homo sapiens	S100A9;UBA52	R-HSA-168166;R-HSA-5684273;R-HSA-450337;R-HSA-5684250;R-HSA-450346;R-HSA-450358;R-HSA-168915;R-HSA-5362500;R-HSA-936952;R-HSA-2213017;R-HSA-936951;R-HSA-168184;R-HSA-937075;R-HSA-936947
R-HSA-166166	MyD88-independent TLR4 cascade	3	107	0.00755917	0.00932688	0.0328718	14	60	0.00495254	9606	Homo sapiens	S100A9;UBA52	R-HSA-168166;R-HSA-5684273;R-HSA-450337;R-HSA-5684250;R-HSA-450346;R-HSA-450358;R-HSA-168915;R-HSA-5362500;R-HSA-936952;R-HSA-2213017;R-HSA-936951;R-HSA-168184;R-HSA-937075;R-HSA-936947
R-HSA-168138	Toll Like Receptor 9 (TLR9) Cascade	3	107	0.00755917	0.00932688	0.0328718	12	67	0.00553033	9606	Homo sapiens	S100A9;UBA52	R-HSA-450358;R-HSA-975118;R-HSA-975103;R-HSA-168166;R-HSA-975147;R-HSA-5684273;R-HSA-450337;R-HSA-975097;R-HSA-168184;R-HSA-5684250;R-HSA-975122;R-HSA-450346
R-HSA-8863795	Downregulation of ERBB2 signaling	2	36	0.00254327	0.00940845	0.0328718	7	14	0.00115559	9606	Homo sapiens	UBA52		R-HSA-1918092;R-HSA-1358789;R-HSA-1918095;R-HSA-1358790;R-HSA-1358797;R-HSA-1358792;R-HSA-1358795
R-HSA-936440	Negative regulators of DDX58/IFIH1 signaling	2	36	0.00254327	0.00940845	0.0328718	4	13	0.00107305	9606	Homo sapiens	UBA52		R-HSA-990526;R-HSA-936381;R-HSA-936475;R-HSA-936390
R-HSA-2173789	TGF-beta receptor signaling activates SMADs	2	36	0.00254327	0.00940845	0.0328718	8	39	0.00321915	9606	Homo sapiens	UBA52		R-HSA-173542;R-HSA-2176452;R-HSA-2187382;R-HSA-2169046;R-HSA-2187368;R-HSA-2179291;R-HSA-2169050;R-HSA-2179293
R-HSA-9020702	Interleukin-1 signaling	3	109	0.00770046	0.00980433	0.0328718	10	46	0.00379695	9606	Homo sapiens	S100A9;UBA52	R-HSA-168166;R-HSA-209063;R-HSA-209061;R-HSA-5684273;R-HSA-8948063;R-HSA-8948015;R-HSA-168184;R-HSA-446877;R-HSA-5684250;R-HSA-451418
R-HSA-162588	Budding and maturation of HIV virion	2	37	0.00261392	0.00991295	0.0328718	2	3	0.000248	9606	Homo sapiens	UBA52		R-HSA-3159227;R-HSA-3139027
R-HSA-182971	EGFR downregulation	2	37	0.00261392	0.00991295	0.0328718	6	22	0.00181593	9606	Homo sapiens	UBA52		R-HSA-183089;R-HSA-182993;R-HSA-182986;R-HSA-183051;R-HSA-183084;R-HSA-183036
R-HSA-166058	MyD88:MAL(TIRAP) cascade initiated on plasma membrane	3	111	0.00784175	0.0102958	0.0328718	11	64	0.00528271	9606	Homo sapiens	S100A9;UBA52	R-HSA-936942;R-HSA-936991;R-HSA-168166;R-HSA-936986;R-HSA-937050;R-HSA-5684273;R-HSA-450337;R-HSA-168184;R-HSA-5684250;R-HSA-450346;R-HSA-936960
R-HSA-168188	Toll Like Receptor TLR6:TLR2 Cascade	3	111	0.00784175	0.0102958	0.0328718	11	66	0.00544779	9606	Homo sapiens	S100A9;UBA52	R-HSA-936942;R-HSA-936991;R-HSA-168166;R-HSA-936986;R-HSA-937050;R-HSA-5684273;R-HSA-450337;R-HSA-168184;R-HSA-5684250;R-HSA-450346;R-HSA-936960
R-HSA-1980145	Signaling by NOTCH2	2	38	0.00268456	0.0104293	0.0328718	2	20	0.00165085	9606	Homo sapiens	UBA52		R-HSA-2172172;R-HSA-157629
R-HSA-445989	TAK1 activates NFkB by phosphorylation and activation of IKKs complex	2	39	0.00275521	0.0109573	0.0328718	2	5	0.000413	9606	Homo sapiens	S100A9;UBA52	R-HSA-168166;R-HSA-168184
R-HSA-5654726	Negative regulation of FGFR1 signaling	2	39	0.00275521	0.0109573	0.0328718	3	15	0.00123813	9606	Homo sapiens	UBA52		R-HSA-934604;R-HSA-5654672;R-HSA-1295621
R-HSA-5357905	Regulation of TNFR1 signaling	2	39	0.00275521	0.0109573	0.0328718	2	14	0.00115559	9606	Homo sapiens	UBA52		R-HSA-5693108;R-HSA-5357845
R-HSA-2173796	SMAD2/SMAD3:SMAD4 heterotrimer regulates transcription	2	39	0.00275521	0.0109573	0.0328718	2	17	0.00140322	9606	Homo sapiens	UBA52		R-HSA-2186785;R-HSA-2186780
R-HSA-5637815	Signaling by Ligand-Responsive EGFR Variants in Cancer	2	39	0.00275521	0.0109573	0.0328718	1	23	0.00189847	9606	Homo sapiens	UBA52		R-HSA-1225956
R-HSA-1236382	Constitutive Signaling by Ligand-Responsive EGFR Cancer Variants	2	39	0.00275521	0.0109573	0.0328718	1	23	0.00189847	9606	Homo sapiens	UBA52		R-HSA-1225956
R-HSA-192823	Viral mRNA Translation	3	114	0.00805369	0.0110596	0.0331788	2	2	0.000165	9606	Homo sapiens	FAU;UBA52		R-HSA-192704;R-HSA-192841
R-HSA-2408557	Selenocysteine synthesis	3	114	0.00805369	0.0110596	0.0331788	2	7	0.000578	9606	Homo sapiens	FAU;UBA52		R-HSA-2408529;R-HSA-5333615
R-HSA-168179	Toll Like Receptor TLR1:TLR2 Cascade	3	114	0.00805369	0.0110596	0.0331788	11	66	0.00544779	9606	Homo sapiens	S100A9;UBA52	R-HSA-936942;R-HSA-936991;R-HSA-168166;R-HSA-936986;R-HSA-937050;R-HSA-5684273;R-HSA-450337;R-HSA-168184;R-HSA-5684250;R-HSA-450346;R-HSA-936960
R-HSA-181438	Toll Like Receptor 2 (TLR2) Cascade	3	114	0.00805369	0.0110596	0.0331788	11	68	0.00561288	9606	Homo sapiens	S100A9;UBA52	R-HSA-936942;R-HSA-936991;R-HSA-168166;R-HSA-936986;R-HSA-937050;R-HSA-5684273;R-HSA-450337;R-HSA-168184;R-HSA-5684250;R-HSA-450346;R-HSA-936960
R-HSA-5696394	DNA Damage Recognition in GG-NER	2	40	0.00282586	0.0114969	0.0344907	3	5	0.000413	9606	Homo sapiens	UBA52		R-HSA-6782943;R-HSA-5696655;R-HSA-5696664
R-HSA-72766	Translation	5	339	0.0239491	0.0117597	0.0350203	26	99	0.00817169	9606	Homo sapiens	EEF1D;SEC61G;FAU;UBA52	R-HSA-1799326;R-HSA-156808;R-HSA-156823;R-HSA-156826;R-HSA-157849;R-HSA-72671;R-HSA-72673;R-HSA-72672;R-HSA-141671;R-HSA-72676;R-HSA-156907;R-HSA-72619;R-HSA-141673;R-HSA-72621;R-HSA-156910;R-HSA-156915;R-HSA-156912;R-HSA-72691;R-HSA-156913;R-HSA-72697;R-HSA-141691;R-HSA-1799330;R-HSA-156923;R-HSA-1799329;R-HSA-1799335;R-HSA-1799332
R-HSA-5696400	Dual Incision in GG-NER	2	41	0.0028965	0.012048	0.0350203	2	3	0.000248	9606	Homo sapiens	UBA52		R-HSA-5690213;R-HSA-5690988
R-HSA-5654727	Negative regulation of FGFR2 signaling	2	41	0.0028965	0.012048	0.0350203	3	14	0.00115559	9606	Homo sapiens	UBA52		R-HSA-934604;R-HSA-5654677;R-HSA-1295621
R-HSA-901042	Calnexin/calreticulin cycle	2	41	0.0028965	0.012048	0.0350203	2	13	0.00107305	9606	Homo sapiens	UBA52		R-HSA-1022127;R-HSA-8867288
R-HSA-6798695	Neutrophil degranulation	6	480	0.0339103	0.0125821	0.0350203	7	10	0.000825	9606	Homo sapiens	VAMP8;GSTP1;FTH1;S100A9;FTL	R-HSA-6799350;R-HSA-6798739;R-HSA-6800434;R-HSA-6798751;R-HSA-6798748;R-HSA-6798747;R-HSA-6798745
R-HSA-6783310	Fanconi Anemia Pathway	2	42	0.00296715	0.0126106	0.0350203	6	13	0.00107305	9606	Homo sapiens	UBA52		R-HSA-6786166;R-HSA-6785732;R-HSA-6785986;R-HSA-6785361;R-HSA-6786171;R-HSA-6786155
R-HSA-2559585	Oncogene Induced Senescence	2	42	0.00296715	0.0126106	0.0350203	1	18	0.00148576	9606	Homo sapiens	UBA52		R-HSA-6804879
R-HSA-72706	GTP hydrolysis and joining of the 60S ribosomal subunit	3	120	0.00847757	0.0126835	0.0350203	3	3	0.000248	9606	Homo sapiens	FAU;UBA52		R-HSA-72672;R-HSA-72619;R-HSA-72671
R-HSA-156827	L13a-mediated translational silencing of Ceruloplasmin expression	3	120	0.00847757	0.0126835	0.0350203	2	3	0.000248	9606	Homo sapiens	FAU;UBA52		R-HSA-156823;R-HSA-156826
R-HSA-5689896	Ovarian tumor domain proteases	2	43	0.0030378	0.0131844	0.0350203	7	14	0.00115559	9606	Homo sapiens	UBA52		R-HSA-5690870;R-HSA-688136;R-HSA-936381;R-HSA-8869506;R-HSA-8865182;R-HSA-5690827;R-HSA-5690856
R-HSA-6804757	Regulation of TP53 Degradation	2	43	0.0030378	0.0131844	0.0350203	7	30	0.00247627	9606	Homo sapiens	UBA52		R-HSA-5689972;R-HSA-6804724;R-HSA-6804879;R-HSA-6804942;R-HSA-3215295;R-HSA-6804441;R-HSA-3215310
R-HSA-8982491	Glycogen metabolism	2	43	0.0030378	0.0131844	0.0350203	2	38	0.00313661	9606	Homo sapiens	UBA52		R-HSA-3781009;R-HSA-3780995
R-HSA-3769402	Deactivation of the beta-catenin transactivating complex	2	44	0.00310844	0.0137695	0.0350203	1	14	0.00115559	9606	Homo sapiens	UBA52		R-HSA-3322429
R-HSA-927802	Nonsense-Mediated Decay (NMD)	3	124	0.00876016	0.0138381	0.0350203	5	6	0.000495	9606	Homo sapiens	FAU;UBA52		R-HSA-927836;R-HSA-927789;R-HSA-927832;R-HSA-927813;R-HSA-927889
R-HSA-975957	Nonsense Mediated Decay (NMD) enhanced by the Exon Junction Complex (EJC)	3	124	0.00876016	0.0138381	0.0350203	4	5	0.000413	9606	Homo sapiens	FAU;UBA52		R-HSA-927836;R-HSA-927832;R-HSA-927813;R-HSA-927889
R-HSA-5675221	Negative regulation of MAPK pathway	2	45	0.00317909	0.0143657	0.0350203	1	12	0.000991	9606	Homo sapiens	UBA52		R-HSA-5674022
R-HSA-1592230	Mitochondrial biogenesis	3	127	0.00897209	0.0147423	0.0350203	1	36	0.00297152	9606	Homo sapiens	ATP5E;ATP5L;ATP5J2	R-HSA-8949580
R-HSA-6806003	Regulation of TP53 Expression and Degradation	2	46	0.00324974	0.0149729	0.0350203	7	35	0.00288898	9606	Homo sapiens	UBA52		R-HSA-5689972;R-HSA-6804724;R-HSA-6804879;R-HSA-6804942;R-HSA-3215295;R-HSA-6804441;R-HSA-3215310
R-HSA-1643713	Signaling by EGFR in Cancer	2	46	0.00324974	0.0149729	0.0350203	1	42	0.00346678	9606	Homo sapiens	UBA52		R-HSA-1225956
R-HSA-5696395	Formation of Incision Complex in GG-NER	2	47	0.00332038	0.0155911	0.0350203	7	10	0.000825	9606	Homo sapiens	UBA52		R-HSA-6790487;R-HSA-6790454;R-HSA-5690996;R-HSA-5689861;R-HSA-5696465;R-HSA-5696670;R-HSA-5691000
R-HSA-72613	Eukaryotic Translation Initiation	3	130	0.00918403	0.0156792	0.0350203	12	21	0.00173339	9606	Homo sapiens	FAU;UBA52		R-HSA-72673;R-HSA-72672;R-HSA-72691;R-HSA-156823;R-HSA-72676;R-HSA-156826;R-HSA-72697;R-HSA-72619;R-HSA-156808;R-HSA-157849;R-HSA-72621;R-HSA-72671
R-HSA-72737	Cap-dependent Translation Initiation	3	130	0.00918403	0.0156792	0.0350203	10	18	0.00148576	9606	Homo sapiens	FAU;UBA52		R-HSA-72673;R-HSA-72672;R-HSA-72691;R-HSA-72676;R-HSA-72697;R-HSA-72619;R-HSA-156808;R-HSA-157849;R-HSA-72621;R-HSA-72671
R-HSA-5083629	Defective POMT2 causes MDDGA2, MDDGB2 and MDDGC2	1	4	0.000283	0.0159806	0.0350203	1	1	8.25e-05	9606	Homo sapiens	SDF2L1		R-HSA-5615556
R-HSA-5083633	Defective POMT1 causes MDDGA1, MDDGB1 and MDDGC1	1	4	0.000283	0.0159806	0.0350203	1	1	8.25e-05	9606	Homo sapiens	SDF2L1		R-HSA-5615604
R-HSA-110313	Translesion synthesis by Y family DNA polymerases bypasses lesions on DNA template	2	48	0.00339103	0.0162201	0.0350203	23	28	0.00231118	9606	Homo sapiens	UBA52		R-HSA-5652151;R-HSA-5655892;R-HSA-5656148;R-HSA-110307;R-HSA-110308;R-HSA-110311;R-HSA-5656158;R-HSA-5653756;R-HSA-5655965;R-HSA-5653754;R-HSA-110317;R-HSA-5655835;R-HSA-110316;R-HSA-110319;R-HSA-5655193;R-HSA-5653766;R-HSA-5655170;R-HSA-5653838;R-HSA-5654989;R-HSA-5653770;R-HSA-5654986;R-HSA-5656105;R-HSA-5654985
R-HSA-3000480	Scavenging by Class A Receptors	2	48	0.00339103	0.0162201	0.0350203	2	10	0.000825	9606	Homo sapiens	FTH1;FTL		R-HSA-2187266;R-HSA-2299677
R-HSA-69231	Cyclin D associated events in G1	2	48	0.00339103	0.0162201	0.0350203	1	14	0.00115559	9606	Homo sapiens	UBA52		R-HSA-1363331
R-HSA-69236	G1 Phase	2	48	0.00339103	0.0162201	0.0350203	1	14	0.00115559	9606	Homo sapiens	UBA52		R-HSA-1363331
R-HSA-211733	Regulation of activated PAK-2p34 by proteasome mediated degradation	2	50	0.00353232	0.0175102	0.0350203	2	2	0.000165	9606	Homo sapiens	UBA52		R-HSA-211715;R-HSA-211734
R-HSA-75893	TNF signaling	2	50	0.00353232	0.0175102	0.0350203	3	29	0.00239373	9606	Homo sapiens	UBA52		R-HSA-5693108;R-HSA-5357845;R-HSA-5357757
R-HSA-5654743	Signaling by FGFR4	2	50	0.00353232	0.0175102	0.0350203	3	41	0.00338423	9606	Homo sapiens	UBA52		R-HSA-934604;R-HSA-1295621;R-HSA-5654684
R-HSA-5654741	Signaling by FGFR3	2	52	0.00367361	0.0188425	0.0352018	3	43	0.00354932	9606	Homo sapiens	UBA52		R-HSA-5654679;R-HSA-934604;R-HSA-1295621
R-HSA-180534	Vpu mediated degradation of CD4	2	53	0.00374426	0.0195243	0.0352018	2	5	0.000413	9606	Homo sapiens	UBA52		R-HSA-180597;R-HSA-180573
R-HSA-69610	p53-Independent DNA Damage Response	2	54	0.00381491	0.0202164	0.0352018	2	4	0.00033	9606	Homo sapiens	UBA52		R-HSA-69600;R-HSA-69598
R-HSA-69613	p53-Independent G1/S DNA damage checkpoint	2	54	0.00381491	0.0202164	0.0352018	2	4	0.00033	9606	Homo sapiens	UBA52		R-HSA-69600;R-HSA-69598
R-HSA-69601	Ubiquitin Mediated Degradation of Phosphorylated Cdc25A	2	54	0.00381491	0.0202164	0.0352018	2	4	0.00033	9606	Homo sapiens	UBA52		R-HSA-69600;R-HSA-69598
R-HSA-169911	Regulation of Apoptosis	2	54	0.00381491	0.0202164	0.0352018	2	5	0.000413	9606	Homo sapiens	UBA52		R-HSA-211715;R-HSA-211734
R-HSA-75815	Ubiquitin-dependent degradation of Cyclin D	2	54	0.00381491	0.0202164	0.0352018	2	5	0.000413	9606	Homo sapiens	UBA52		R-HSA-75825;R-HSA-75824
R-HSA-349425	Autodegradation of the E3 ubiquitin ligase COP1	2	54	0.00381491	0.0202164	0.0352018	2	5	0.000413	9606	Homo sapiens	UBA52		R-HSA-264444;R-HSA-264458
R-HSA-72695	Formation of the ternary complex, and subsequently, the 43S complex	2	54	0.00381491	0.0202164	0.0352018	1	3	0.000248	9606	Homo sapiens	FAU;UBA52		R-HSA-72691
R-HSA-166016	Toll Like Receptor 4 (TLR4) Cascade	3	144	0.0101731	0.0204896	0.0352018	19	95	0.00784152	9606	Homo sapiens	S100A9;UBA52	R-HSA-936942;R-HSA-168166;R-HSA-5684273;R-HSA-450337;R-HSA-5684250;R-HSA-450346;R-HSA-936960;R-HSA-450358;R-HSA-168915;R-HSA-936991;R-HSA-936986;R-HSA-937050;R-HSA-5362500;R-HSA-936952;R-HSA-2213017;R-HSA-936951;R-HSA-168184;R-HSA-937075;R-HSA-936947
R-HSA-8854050	FBXL7 down-regulates AURKA during mitotic entry and in early mitosis	2	55	0.00388555	0.0209186	0.0352018	4	6	0.000495	9606	Homo sapiens	UBA52		R-HSA-8854071;R-HSA-8854051;R-HSA-8854044;R-HSA-8854041
R-HSA-174113	SCF-beta-TrCP mediated degradation of Emi1	2	55	0.00388555	0.0209186	0.0352018	2	3	0.000248	9606	Homo sapiens	UBA52		R-HSA-174203;R-HSA-174159
R-HSA-2173793	Transcriptional activity of SMAD2/SMAD3:SMAD4 heterotrimer	2	55	0.00388555	0.0209186	0.0352018	11	38	0.00313661	9606	Homo sapiens	UBA52		R-HSA-870477;R-HSA-2186785;R-HSA-870479;R-HSA-2176503;R-HSA-2176502;R-HSA-870437;R-HSA-2186747;R-HSA-870449;R-HSA-2179276;R-HSA-2186780;R-HSA-2186767
R-HSA-180585	Vif-mediated degradation of APOBEC3G	2	56	0.0039562	0.021631	0.0352018	2	4	0.00033	9606	Homo sapiens	UBA52		R-HSA-180603;R-HSA-180540
R-HSA-6781823	Formation of TC-NER Pre-Incision Complex	2	56	0.0039562	0.021631	0.0352018	3	7	0.000578	9606	Homo sapiens	UBA52		R-HSA-6782069;R-HSA-6782004;R-HSA-6781867
R-HSA-450408	AUF1 (hnRNP D0) binds and destabilizes mRNA	2	56	0.0039562	0.021631	0.0352018	1	4	0.00033	9606	Homo sapiens	UBA52		R-HSA-450580
R-HSA-2122947	NOTCH1 Intracellular Domain Regulates Transcription	2	56	0.0039562	0.021631	0.0352018	1	16	0.00132068	9606	Homo sapiens	UBA52		R-HSA-1852623
R-HSA-4641258	Degradation of DVL	2	57	0.00402685	0.0223533	0.0352018	4	7	0.000578	9606	Homo sapiens	UBA52		R-HSA-4641159;R-HSA-1504193;R-HSA-1504190;R-HSA-4641260
R-HSA-4641257	Degradation of AXIN	2	57	0.00402685	0.0223533	0.0352018	4	8	0.00066	9606	Homo sapiens	UBA52		R-HSA-3640861;R-HSA-3640874;R-HSA-4641256;R-HSA-4641129
R-HSA-6799198	Complex I biogenesis	2	57	0.00402685	0.0223533	0.0352018	6	13	0.00107305	9606	Homo sapiens	NDUFB3;NDUFB1	R-HSA-6799191;R-HSA-6799202;R-HSA-6799197;R-HSA-6799196;R-HSA-6799179;R-HSA-6799178
R-HSA-8941858	Regulation of RUNX3 expression and activity	2	57	0.00402685	0.0223533	0.0352018	3	9	0.000743	9606	Homo sapiens	UBA52		R-HSA-8952408;R-HSA-8952382;R-HSA-8952419
R-HSA-9604323	Negative regulation of NOTCH4 signaling	2	57	0.00402685	0.0223533	0.0352018	2	6	0.000495	9606	Homo sapiens	UBA52		R-HSA-9604642;R-HSA-9604629
R-HSA-532668	N-glycan trimming in the ER and Calnexin/Calreticulin cycle	2	57	0.00402685	0.0223533	0.0352018	4	18	0.00148576	9606	Homo sapiens	UBA52		R-HSA-1022127;R-HSA-8853379;R-HSA-8850594;R-HSA-8867288
R-HSA-162909	Host Interactions of HIV factors	3	150	0.010597	0.0227733	0.0352018	10	54	0.00445728	9606	Homo sapiens	AP2S1;UBA52	R-HSA-167601;R-HSA-167537;R-HSA-182198;R-HSA-180597;R-HSA-182186;R-HSA-182171;R-HSA-180603;R-HSA-180540;R-HSA-167597;R-HSA-180573
R-HSA-73893	DNA Damage Bypass	2	58	0.00409749	0.0230856	0.0352018	26	34	0.00280644	9606	Homo sapiens	UBA52		R-HSA-5655892;R-HSA-5656148;R-HSA-5656158;R-HSA-5655965;R-HSA-5655835;R-HSA-5655193;R-HSA-5653766;R-HSA-5655170;R-HSA-5653838;R-HSA-5654989;R-HSA-5653770;R-HSA-5654986;R-HSA-5654985;R-HSA-5652151;R-HSA-110307;R-HSA-110308;R-HSA-110311;R-HSA-5653756;R-HSA-5653754;R-HSA-110317;R-HSA-110316;R-HSA-110319;R-HSA-5655481;R-HSA-5655466;R-HSA-5656105;R-HSA-5652009
R-HSA-68827	CDT1 association with the CDC6:ORC:origin complex	2	59	0.00416814	0.0238277	0.0352018	2	3	0.000248	9606	Homo sapiens	UBA52		R-HSA-68825;R-HSA-68712
R-HSA-69541	Stabilization of p53	2	59	0.00416814	0.0238277	0.0352018	4	15	0.00123813	9606	Homo sapiens	UBA52		R-HSA-6804724;R-HSA-6804879;R-HSA-264444;R-HSA-264458
R-HSA-177929	Signaling by EGFR	2	59	0.00416814	0.0238277	0.0352018	6	48	0.00396203	9606	Homo sapiens	UBA52		R-HSA-183089;R-HSA-182993;R-HSA-182986;R-HSA-183051;R-HSA-183084;R-HSA-183036
R-HSA-8866654	E3 ubiquitin ligases ubiquitinate target proteins	2	61	0.00430943	0.0253411	0.0352018	16	16	0.00132068	9606	Homo sapiens	UBA52		R-HSA-8943080;R-HSA-8943083;R-HSA-8938829;R-HSA-8943040;R-HSA-8943041;R-HSA-8939335;R-HSA-8953946;R-HSA-8939323;R-HSA-8943003;R-HSA-8953917;R-HSA-8938815;R-HSA-8943007;R-HSA-8938770;R-HSA-8942099;R-HSA-8938773;R-HSA-8942101
R-HSA-5362768	Hh mutants that don't undergo autocatalytic processing are degraded by ERAD	2	61	0.00430943	0.0253411	0.0352018	2	6	0.000495	9606	Homo sapiens	UBA52		R-HSA-5387392;R-HSA-5483238
R-HSA-5676590	NIK-->noncanonical NF-kB signaling	2	61	0.00430943	0.0253411	0.0352018	2	9	0.000743	9606	Homo sapiens	UBA52		R-HSA-5607731;R-HSA-5607725
R-HSA-5654736	Signaling by FGFR1	2	61	0.00430943	0.0253411	0.0352018	3	48	0.00396203	9606	Homo sapiens	UBA52		R-HSA-934604;R-HSA-5654672;R-HSA-1295621
R-HSA-1236394	Signaling by ERBB4	2	61	0.00430943	0.0253411	0.0352018	2	37	0.00305407	9606	Homo sapiens	UBA52		R-HSA-1253282;R-HSA-1977296
R-HSA-72649	Translation initiation complex formation	2	62	0.00438008	0.0261122	0.0352018	2	2	0.000165	9606	Homo sapiens	FAU;UBA52		R-HSA-156808;R-HSA-157849
R-HSA-187577	SCF(Skp2)-mediated degradation of p27/p21	2	62	0.00438008	0.0261122	0.0352018	2	7	0.000578	9606	Homo sapiens	UBA52		R-HSA-187574;R-HSA-187575
R-HSA-5610783	Degradation of GLI2 by the proteasome	2	62	0.00438008	0.0261122	0.0352018	1	5	0.000413	9606	Homo sapiens	UBA52		R-HSA-5610745
R-HSA-5610785	GLI3 is processed to GLI3R by the proteasome	2	62	0.00438008	0.0261122	0.0352018	1	5	0.000413	9606	Homo sapiens	UBA52		R-HSA-5610746
R-HSA-5610780	Degradation of GLI1 by the proteasome	2	62	0.00438008	0.0261122	0.0352018	1	6	0.000495	9606	Homo sapiens	UBA52		R-HSA-5610742
R-HSA-174084	Autodegradation of Cdh1 by Cdh1:APC/C	2	63	0.00445072	0.0268928	0.0352018	2	2	0.000165	9606	Homo sapiens	UBA52		R-HSA-174058;R-HSA-174057
R-HSA-72702	Ribosomal scanning and start codon recognition	2	64	0.00452137	0.0276828	0.0352018	2	2	0.000165	9606	Homo sapiens	FAU;UBA52		R-HSA-72697;R-HSA-72621
R-HSA-5387390	Hh mutants abrogate ligand secretion	2	64	0.00452137	0.0276828	0.0352018	2	7	0.000578	9606	Homo sapiens	UBA52		R-HSA-5387392;R-HSA-5483238
R-HSA-446652	Interleukin-1 family signaling	3	163	0.0115154	0.0281796	0.0352018	10	79	0.00652084	9606	Homo sapiens	S100A9;UBA52	R-HSA-168166;R-HSA-209063;R-HSA-209061;R-HSA-5684273;R-HSA-8948063;R-HSA-8948015;R-HSA-168184;R-HSA-446877;R-HSA-5684250;R-HSA-451418
R-HSA-3299685	Detoxification of Reactive Oxygen Species	2	65	0.00459202	0.0284821	0.0352018	2	34	0.00280644	9606	Homo sapiens	GSTP1;PRDX1	R-HSA-3343700;R-HSA-3341343
R-HSA-3858494	Beta-catenin independent WNT signaling	3	165	0.0116567	0.0290669	0.0352018	4	51	0.00420966	9606	Homo sapiens	AP2S1;UBA52	R-HSA-4608852;R-HSA-5138459;R-HSA-5140747;R-HSA-5138433
R-HSA-6782210	Gap-filling DNA repair synthesis and ligation in TC-NER	2	66	0.00466266	0.0292906	0.0352018	2	2	0.000165	9606	Homo sapiens	UBA52		R-HSA-6782227;R-HSA-6782208
R-HSA-72662	Activation of the mRNA upon binding of the cap-binding complex and eIFs, and subsequent binding to 43S	2	66	0.00466266	0.0292906	0.0352018	2	6	0.000495	9606	Homo sapiens	FAU;UBA52		R-HSA-156808;R-HSA-157849
R-HSA-5607761	Dectin-1 mediated noncanonical NF-kB signaling	2	66	0.00466266	0.0292906	0.0352018	2	9	0.000743	9606	Homo sapiens	UBA52		R-HSA-5607731;R-HSA-5607725
R-HSA-4608870	Asymmetric localization of PCP proteins	2	66	0.00466266	0.0292906	0.0352018	1	7	0.000578	9606	Homo sapiens	UBA52		R-HSA-4608852
R-HSA-5693565	Recruitment and ATM-mediated phosphorylation of repair and signaling proteins at DNA double strand breaks	2	66	0.00466266	0.0292906	0.0352018	2	35	0.00288898	9606	Homo sapiens	UBA52		R-HSA-5683077;R-HSA-5682858
R-HSA-174154	APC/C:Cdc20 mediated degradation of Securin	2	67	0.00473331	0.0301083	0.0352018	2	3	0.000248	9606	Homo sapiens	UBA52		R-HSA-174144;R-HSA-174202
R-HSA-9033241	Peroxisomal protein import	2	67	0.00473331	0.0301083	0.0352018	12	26	0.0021461	9606	Homo sapiens	UBA52		R-HSA-8953946;R-HSA-9033499;R-HSA-9033485;R-HSA-9033533;R-HSA-9033516;R-HSA-8953917;R-HSA-9033505;R-HSA-9033491;R-HSA-9033509;R-HSA-9033527;R-HSA-9033478;R-HSA-9033526
R-HSA-5678895	Defective CFTR causes cystic fibrosis	2	67	0.00473331	0.0301083	0.0352018	3	7	0.000578	9606	Homo sapiens	UBA52		R-HSA-8866854;R-HSA-8866858;R-HSA-8866856
R-HSA-1227986	Signaling by ERBB2	2	67	0.00473331	0.0301083	0.0352018	7	43	0.00354932	9606	Homo sapiens	UBA52		R-HSA-1918092;R-HSA-1358789;R-HSA-1918095;R-HSA-1358790;R-HSA-1358797;R-HSA-1358792;R-HSA-1358795
R-HSA-6782135	Dual incision in TC-NER	2	68	0.00480396	0.030935	0.0352018	6	6	0.000495	9606	Homo sapiens	UBA52		R-HSA-6782211;R-HSA-6782131;R-HSA-6782224;R-HSA-6782141;R-HSA-6782204;R-HSA-6782138
R-HSA-68867	Assembly of the pre-replicative complex	2	68	0.00480396	0.030935	0.0352018	2	12	0.000991	9606	Homo sapiens	UBA52		R-HSA-68825;R-HSA-68712
R-HSA-2644603	Signaling by NOTCH1 in Cancer	2	68	0.00480396	0.030935	0.0352018	6	39	0.00321915	9606	Homo sapiens	UBA52		R-HSA-2220976;R-HSA-2900765;R-HSA-2220944;R-HSA-2769007;R-HSA-2730752;R-HSA-2737728
R-HSA-2894862	Constitutive Signaling by NOTCH1 HD+PEST Domain Mutants	2	68	0.00480396	0.030935	0.0352018	2	21	0.00173339	9606	Homo sapiens	UBA52		R-HSA-2220976;R-HSA-2900765
R-HSA-2644606	Constitutive Signaling by NOTCH1 PEST Domain Mutants	2	68	0.00480396	0.030935	0.0352018	2	21	0.00173339	9606	Homo sapiens	UBA52		R-HSA-2220944;R-HSA-2769007
R-HSA-2644602	Signaling by NOTCH1 PEST Domain Mutants in Cancer	2	68	0.00480396	0.030935	0.0352018	2	21	0.00173339	9606	Homo sapiens	UBA52		R-HSA-2220944;R-HSA-2769007
R-HSA-2894858	Signaling by NOTCH1 HD+PEST Domain Mutants in Cancer	2	68	0.00480396	0.030935	0.0352018	2	21	0.00173339	9606	Homo sapiens	UBA52		R-HSA-2220976;R-HSA-2900765
R-HSA-182218	Nef Mediated CD8 Down-regulation	1	8	0.000565	0.0317102	0.0352018	3	3	0.000248	9606	Homo sapiens	AP2S1		R-HSA-182198;R-HSA-182186;R-HSA-182171
R-HSA-9017802	Noncanonical activation of NOTCH3	1	8	0.000565	0.0317102	0.0352018	2	2	0.000165	9606	Homo sapiens	YBX1		R-HSA-9017817;R-HSA-9017797
R-HSA-1268020	Mitochondrial protein import	2	69	0.0048746	0.0317708	0.0352018	2	14	0.00115559	9606	Homo sapiens	TOMM7;CHCHD10	R-HSA-1268022;R-HSA-1307802
R-HSA-450294	MAP kinase activation	2	69	0.0048746	0.0317708	0.0352018	4	32	0.00264135	9606	Homo sapiens	UBA52		R-HSA-5684273;R-HSA-450337;R-HSA-5684250;R-HSA-450346
R-HSA-1234176	Oxygen-dependent proline hydroxylation of Hypoxia-inducible Factor Alpha	2	70	0.00494525	0.0326154	0.0352018	4	12	0.000991	9606	Homo sapiens	UBA52		R-HSA-1234163;R-HSA-1234159;R-HSA-1234175;R-HSA-1234172
R-HSA-5658442	Regulation of RAS by GAPs	2	70	0.00494525	0.0326154	0.0352018	1	5	0.000413	9606	Homo sapiens	UBA52		R-HSA-5658424
R-HSA-69563	p53-Dependent G1 DNA Damage Response	2	70	0.00494525	0.0326154	0.0352018	4	22	0.00181593	9606	Homo sapiens	UBA52		R-HSA-6804724;R-HSA-6804879;R-HSA-264444;R-HSA-264458
R-HSA-69580	p53-Dependent G1/S DNA damage checkpoint	2	70	0.00494525	0.0326154	0.0352018	4	22	0.00181593	9606	Homo sapiens	UBA52		R-HSA-6804724;R-HSA-6804879;R-HSA-264444;R-HSA-264458
R-HSA-9006927	Signaling by Non-Receptor Tyrosine Kinases	2	70	0.00494525	0.0326154	0.0352018	1	53	0.00437474	9606	Homo sapiens	UBA52		R-HSA-8848829
R-HSA-8848021	Signaling by PTK6	2	70	0.00494525	0.0326154	0.0352018	1	53	0.00437474	9606	Homo sapiens	UBA52		R-HSA-8848829
R-HSA-168273	Influenza Viral RNA Transcription and Replication	3	175	0.0123631	0.0337248	0.0352018	2	14	0.00115559	9606	Homo sapiens	FAU;UBA52		R-HSA-192704;R-HSA-192841
R-HSA-174178	APC/C:Cdh1 mediated degradation of Cdc20 and other APC/C:Cdh1 targeted proteins in late mitosis/early G1	2	72	0.00508654	0.034331	0.0352018	3	4	0.00033	9606	Homo sapiens	UBA52		R-HSA-174195;R-HSA-174105;R-HSA-188191
R-HSA-174184	Cdc20:Phospho-APC/C mediated degradation of Cyclin A	2	72	0.00508654	0.034331	0.0352018	2	3	0.000248	9606	Homo sapiens	UBA52		R-HSA-174104;R-HSA-174255
R-HSA-69615	G1/S DNA Damage Checkpoints	2	72	0.00508654	0.034331	0.0352018	6	26	0.0021461	9606	Homo sapiens	UBA52		R-HSA-69600;R-HSA-6804724;R-HSA-6804879;R-HSA-264444;R-HSA-264458;R-HSA-69598
R-HSA-5358346	Hedgehog ligand biogenesis	2	72	0.00508654	0.034331	0.0352018	2	15	0.00123813	9606	Homo sapiens	UBA52		R-HSA-5362448;R-HSA-5362412
R-HSA-1169091	Activation of NF-kappaB in B cells	2	72	0.00508654	0.034331	0.0352018	1	10	0.000825	9606	Homo sapiens	UBA52		R-HSA-1168643
R-HSA-5685942	HDR through Homologous Recombination (HRR)	2	72	0.00508654	0.034331	0.0352018	1	19	0.0015683	9606	Homo sapiens	UBA52		R-HSA-5693593
R-HSA-179419	APC:Cdc20 mediated degradation of cell cycle proteins prior to satisfation of the cell cycle checkpoint	2	73	0.00515719	0.0352018	0.0352018	4	6	0.000495	9606	Homo sapiens	UBA52		R-HSA-174104;R-HSA-179417;R-HSA-174255;R-HSA-179421
R-HSA-68949	Orc1 removal from chromatin	2	73	0.00515719	0.0352018	0.0352018	2	4	0.00033	9606	Homo sapiens	UBA52		R-HSA-68946;R-HSA-68948
R-HSA-69017	CDK-mediated phosphorylation and removal of Cdc6	2	74	0.00522783	0.0360811	0.0360811	2	4	0.00033	9606	Homo sapiens	UBA52		R-HSA-69015;R-HSA-69016
R-HSA-8948751	Regulation of PTEN stability and activity	2	74	0.00522783	0.0360811	0.0360811	6	13	0.00107305	9606	Homo sapiens	UBA52		R-HSA-6807206;R-HSA-8851011;R-HSA-8850992;R-HSA-8948832;R-HSA-6807134;R-HSA-8948775
R-HSA-5693606	DNA Double Strand Break Response	2	74	0.00522783	0.0360811	0.0360811	2	44	0.00363186	9606	Homo sapiens	UBA52		R-HSA-5683077;R-HSA-5682858
R-HSA-176409	APC/C:Cdc20 mediated degradation of mitotic proteins	2	75	0.00529848	0.036969	0.036969	8	13	0.00107305	9606	Homo sapiens	UBA52		R-HSA-174227;R-HSA-174144;R-HSA-174202;R-HSA-174104;R-HSA-179417;R-HSA-174255;R-HSA-179421;R-HSA-174157
R-HSA-2408522	Selenoamino acid metabolism	3	182	0.0128576	0.0372035	0.0372035	2	33	0.0027239	9606	Homo sapiens	FAU;UBA52		R-HSA-2408529;R-HSA-5333615
R-HSA-9010553	Regulation of expression of SLITs and ROBOs	3	183	0.0129283	0.037715	0.037715	5	20	0.00165085	9606	Homo sapiens	FAU;UBA52		R-HSA-9014652;R-HSA-9011313;R-HSA-8986083;R-HSA-9014610;R-HSA-9011300
R-HSA-176814	Activation of APC/C and APC/C:Cdc20 mediated degradation of mitotic proteins	2	76	0.00536913	0.0378653	0.0378653	8	15	0.00123813	9606	Homo sapiens	UBA52		R-HSA-174227;R-HSA-174144;R-HSA-174202;R-HSA-174104;R-HSA-179417;R-HSA-174255;R-HSA-179421;R-HSA-174157
R-HSA-448424	Interleukin-17 signaling	2	77	0.00543977	0.0387699	0.0387699	4	35	0.00288898	9606	Homo sapiens	UBA52		R-HSA-5684273;R-HSA-450337;R-HSA-5684250;R-HSA-450346
R-HSA-1834949	Cytosolic sensors of pathogen-associated DNA	2	77	0.00543977	0.0387699	0.0387699	4	48	0.00396203	9606	Homo sapiens	UBA52		R-HSA-3249386;R-HSA-3134804;R-HSA-8948709;R-HSA-3134946
R-HSA-382551	Transport of small molecules	8	967	0.0683151	0.0391379	0.0391379	13	436	0.0359884	9606	Homo sapiens	FTH1;AP2S1;UBA52;FTL	R-HSA-6784738;R-HSA-2682349;R-HSA-8866542;R-HSA-5690886;R-HSA-5691108;R-HSA-1562626;R-HSA-5691107;R-HSA-8866546;R-HSA-6784735;R-HSA-8855131;R-HSA-8855130;R-HSA-6784729;R-HSA-8866553
R-HSA-167590	Nef Mediated CD4 Down-regulation	1	10	0.000706	0.0394821	0.0394821	3	5	0.000413	9606	Homo sapiens	AP2S1		R-HSA-167601;R-HSA-167537;R-HSA-167597
R-HSA-168255	Influenza Life Cycle	3	188	0.0132815	0.0403269	0.0403269	2	51	0.00420966	9606	Homo sapiens	FAU;UBA52		R-HSA-192704;R-HSA-192841
R-HSA-6791226	Major pathway of rRNA processing in the nucleolus and cytosol	3	189	0.0133522	0.0408601	0.0408601	2	7	0.000578	9606	Homo sapiens	FAU;UBA52		R-HSA-6791223;R-HSA-6791218
R-HSA-204998	Cell death signalling via NRAGE, NRIF and NADE	2	80	0.00565171	0.0415329	0.0415329	3	17	0.00140322	9606	Homo sapiens	UBA52		R-HSA-204947;R-HSA-205008;R-HSA-205118
R-HSA-5663084	Diseases of carbohydrate metabolism	2	81	0.00572236	0.0424701	0.0424701	1	44	0.00363186	9606	Homo sapiens	UBA52		R-HSA-3797226
R-HSA-176408	Regulation of APC/C activators between G1/S and early anaphase	2	82	0.00579301	0.0434152	0.0434152	2	14	0.00115559	9606	Homo sapiens	UBA52		R-HSA-174203;R-HSA-174159
R-HSA-8939902	Regulation of RUNX2 expression and activity	2	83	0.00586365	0.0443681	0.0443681	9	32	0.00264135	9606	Homo sapiens	UBA52		R-HSA-8939801;R-HSA-9008475;R-HSA-8939706;R-HSA-9009403;R-HSA-9008076;R-HSA-9009308;R-HSA-9008479;R-HSA-9008110;R-HSA-9009362
R-HSA-1234174	Cellular response to hypoxia	2	83	0.00586365	0.0443681	0.0443681	4	20	0.00165085	9606	Homo sapiens	UBA52		R-HSA-1234163;R-HSA-1234159;R-HSA-1234175;R-HSA-1234172
R-HSA-1980143	Signaling by NOTCH1	2	83	0.00586365	0.0443681	0.0443681	6	37	0.00305407	9606	Homo sapiens	UBA52		R-HSA-157632;R-HSA-1852623;R-HSA-1980074;R-HSA-1980118;R-HSA-1912357;R-HSA-1912386
R-HSA-8852276	The role of GTSE1 in G2/M progression after G2 checkpoint	2	83	0.00586365	0.0443681	0.0443681	1	10	0.000825	9606	Homo sapiens	UBA52		R-HSA-8852354
R-HSA-1169408	ISG15 antiviral mechanism	2	83	0.00586365	0.0443681	0.0443681	1	16	0.00132068	9606	Homo sapiens	UBA52		R-HSA-1169307
R-HSA-8852135	Protein ubiquitination	2	84	0.0059343	0.0453289	0.0453289	30	32	0.00264135	9606	Homo sapiens	UBA52		R-HSA-8938829;R-HSA-8865090;R-HSA-8943040;R-HSA-8943041;R-HSA-8853514;R-HSA-8865098;R-HSA-8939335;R-HSA-8953946;R-HSA-8943003;R-HSA-8943007;R-HSA-8852127;R-HSA-8938770;R-HSA-8942099;R-HSA-8938773;R-HSA-8942101;R-HSA-8865050;R-HSA-8943080;R-HSA-8852134;R-HSA-8852133;R-HSA-8943083;R-HSA-8852132;R-HSA-8852131;R-HSA-8852130;R-HSA-8852129;R-HSA-8852128;R-HSA-8852136;R-HSA-8939323;R-HSA-8953917;R-HSA-8…
R-HSA-6781827	Transcription-Coupled Nucleotide Excision Repair (TC-NER)	2	85	0.00600495	0.0462973	0.0462973	12	16	0.00132068	9606	Homo sapiens	UBA52		R-HSA-6782069;R-HSA-6782004;R-HSA-6782227;R-HSA-6782211;R-HSA-6782131;R-HSA-6782208;R-HSA-6782224;R-HSA-6782141;R-HSA-6782204;R-HSA-6781867;R-HSA-6782138;R-HSA-6782234
R-HSA-170834	Signaling by TGF-beta Receptor Complex	2	85	0.00600495	0.0462973	0.0462973	21	82	0.00676847	9606	Homo sapiens	UBA52		R-HSA-870477;R-HSA-2186785;R-HSA-870479;R-HSA-2160931;R-HSA-173542;R-HSA-2176452;R-HSA-2160935;R-HSA-870437;R-HSA-2187368;R-HSA-2179276;R-HSA-2186767;R-HSA-2176503;R-HSA-2176502;R-HSA-2187382;R-HSA-2169046;R-HSA-2186747;R-HSA-2179291;R-HSA-2169050;R-HSA-870449;R-HSA-2179293;R-HSA-2186780
R-HSA-168254	Influenza Infection	3	199	0.0140586	0.0463886	0.0463886	2	59	0.00487	9606	Homo sapiens	FAU;UBA52		R-HSA-192704;R-HSA-192841
R-HSA-8866427	VLDLR internalisation and degradation	1	12	0.000848	0.0471927	0.0471927	2	4	0.00033	9606	Homo sapiens	AP2S1		R-HSA-8855131;R-HSA-8855130
R-HSA-5654738	Signaling by FGFR2	2	87	0.00614624	0.0482571	0.0482571	3	46	0.00379695	9606	Homo sapiens	UBA52		R-HSA-934604;R-HSA-5654677;R-HSA-1295621
R-HSA-6806834	Signaling by MET	2	87	0.00614624	0.0482571	0.0482571	3	49	0.00404457	9606	Homo sapiens	UBA52		R-HSA-8875431;R-HSA-8875443;R-HSA-8875183
R-HSA-977225	Amyloid fiber formation	2	88	0.00621688	0.0492482	0.0492482	5	33	0.0027239	9606	Homo sapiens	UBA52		R-HSA-5667111;R-HSA-5667107;R-HSA-5658496;R-HSA-5660752;R-HSA-5660753
R-HSA-69202	Cyclin E associated events during G1/S transition	2	88	0.00621688	0.0492482	0.0492482	2	20	0.00165085	9606	Homo sapiens	UBA52		R-HSA-187574;R-HSA-187575
R-HSA-69002	DNA Replication Pre-Initiation	2	88	0.00621688	0.0492482	0.0492482	2	21	0.00173339	9606	Homo sapiens	UBA52		R-HSA-68825;R-HSA-68712
R-HSA-2559582	Senescence-Associated Secretory Phenotype (SASP)	2	89	0.00628753	0.0502468	0.0502468	1	22	0.00181593	9606	Homo sapiens	UBA52		R-HSA-3788724
R-HSA-199991	Membrane Trafficking	6	665	0.0469799	0.0505761	0.0505761	37	218	0.0179942	9606	Homo sapiens	VAMP8;FTH1;AP2S1;UBA52;FTL	R-HSA-8868230;R-HSA-421831;R-HSA-432706;R-HSA-432707;R-HSA-917700;R-HSA-421836;R-HSA-8868236;R-HSA-421835;R-HSA-917696;R-HSA-432712;R-HSA-8862280;R-HSA-421833;R-HSA-8867613;R-HSA-8871196;R-HSA-8871194;R-HSA-8871193;R-HSA-8868071;R-HSA-8866279;R-HSA-8866277;R-HSA-376364;R-HSA-8856813;R-HSA-8867756;R-HSA-8868651;R-HSA-8866283;R-HSA-917730;R-HSA-8867754;R-HSA-8856808;R-HSA-8868072;R-HSA-8868648;R-HS…
R-HSA-5689877	Josephin domain DUBs	1	13	0.000918	0.0510252	0.0510252	3	6	0.000495	9606	Homo sapiens	UBA52		R-HSA-5689111;R-HSA-5688837;R-HSA-5688797
R-HSA-5140745	WNT5A-dependent internalization of FZD2, FZD5 and ROR2	1	13	0.000918	0.0510252	0.0510252	1	2	0.000165	9606	Homo sapiens	AP2S1		R-HSA-5140747
R-HSA-6799990	Metal sequestration by antimicrobial proteins	1	13	0.000918	0.0510252	0.0510252	2	5	0.000413	9606	Homo sapiens	S100A9		R-HSA-6798528;R-HSA-6798474
R-HSA-8868773	rRNA processing in the nucleus and cytosol	3	207	0.0146238	0.0510656	0.0510656	2	15	0.00123813	9606	Homo sapiens	FAU;UBA52		R-HSA-6791223;R-HSA-6791218
R-HSA-174143	APC/C-mediated degradation of cell cycle proteins	2	90	0.00635818	0.0512527	0.0512527	15	38	0.00313661	9606	Homo sapiens	UBA52		R-HSA-174144;R-HSA-174058;R-HSA-174057;R-HSA-174159;R-HSA-174255;R-HSA-174157;R-HSA-174195;R-HSA-174227;R-HSA-174202;R-HSA-174203;R-HSA-174104;R-HSA-174105;R-HSA-179417;R-HSA-188191;R-HSA-179421
R-HSA-453276	Regulation of mitotic cell cycle	2	90	0.00635818	0.0512527	0.0512527	15	38	0.00313661	9606	Homo sapiens	UBA52		R-HSA-174144;R-HSA-174058;R-HSA-174057;R-HSA-174159;R-HSA-174255;R-HSA-174157;R-HSA-174195;R-HSA-174227;R-HSA-174202;R-HSA-174203;R-HSA-174104;R-HSA-174105;R-HSA-179417;R-HSA-188191;R-HSA-179421
R-HSA-195253	Degradation of beta-catenin by the destruction complex	2	90	0.00635818	0.0512527	0.0512527	3	22	0.00181593	9606	Homo sapiens	UBA52		R-HSA-5246693;R-HSA-2130282;R-HSA-2130286
R-HSA-69656	Cyclin A:Cdk2-associated events at S phase entry	2	90	0.00635818	0.0512527	0.0512527	2	19	0.0015683	9606	Homo sapiens	UBA52		R-HSA-187574;R-HSA-187575
R-HSA-5693607	Processing of DNA double-strand break ends	2	90	0.00635818	0.0512527	0.0512527	1	17	0.00140322	9606	Homo sapiens	UBA52		R-HSA-5684071
R-HSA-5696399	Global Genome Nucleotide Excision Repair (GG-NER)	2	92	0.00649947	0.0532862	0.0532862	14	20	0.00165085	9606	Homo sapiens	UBA52		R-HSA-5690996;R-HSA-5690997;R-HSA-5696465;R-HSA-5696670;R-HSA-5696664;R-HSA-5691000;R-HSA-5691001;R-HSA-6790487;R-HSA-6790454;R-HSA-5690213;R-HSA-5689861;R-HSA-6782943;R-HSA-5696655;R-HSA-5690988
R-HSA-69052	Switching of origins to a post-replicative state	2	92	0.00649947	0.0532862	0.0532862	4	9	0.000743	9606	Homo sapiens	UBA52		R-HSA-68946;R-HSA-68948;R-HSA-69015;R-HSA-69016
R-HSA-5632684	Hedgehog 'on' state	2	92	0.00649947	0.0532862	0.0532862	5	37	0.00305407	9606	Homo sapiens	UBA52		R-HSA-5635856;R-HSA-5635868;R-HSA-5635854;R-HSA-5632648;R-HSA-5635864
R-HSA-9013694	Signaling by NOTCH4	2	92	0.00649947	0.0532862	0.0532862	2	20	0.00165085	9606	Homo sapiens	UBA52		R-HSA-9604642;R-HSA-9604629
R-HSA-2565942	Regulation of PLK1 Activity at G2/M Transition	2	92	0.00649947	0.0532862	0.0532862	1	12	0.000991	9606	Homo sapiens	UBA52		R-HSA-3000335
R-HSA-1168372	Downstream signaling events of B Cell Receptor (BCR)	2	92	0.00649947	0.0532862	0.0532862	1	14	0.00115559	9606	Homo sapiens	UBA52		R-HSA-1168643
R-HSA-450531	Regulation of mRNA stability by proteins that bind AU-rich elements	2	93	0.00657012	0.0543137	0.0543137	1	26	0.0021461	9606	Homo sapiens	UBA52		R-HSA-450580
R-HSA-1169410	Antiviral mechanism by IFN-stimulated genes	2	94	0.00664076	0.0553483	0.0553483	1	31	0.00255881	9606	Homo sapiens	UBA52		R-HSA-1169307
R-HSA-6804756	Regulation of TP53 Activity through Phosphorylation	2	95	0.00671141	0.0563898	0.0563898	1	26	0.0021461	9606	Homo sapiens	UBA52		R-HSA-6798373
R-HSA-2514853	Condensation of Prometaphase Chromosomes	1	15	0.0010597	0.0586448	0.0586448	4	4	0.00033	9606	Homo sapiens	CAPG		R-HSA-2514854;R-HSA-2529015;R-HSA-2520883;R-HSA-2529020
R-HSA-5689603	UCH proteinases	2	98	0.00692335	0.0595556	0.0595556	4	11	0.000908	9606	Homo sapiens	UBA52		R-HSA-5690790;R-HSA-5690759;R-HSA-5690319;R-HSA-2179291
R-HSA-5619084	ABC transporter disorders	2	99	0.006994	0.0606244	0.0606244	3	22	0.00181593	9606	Homo sapiens	UBA52		R-HSA-8866854;R-HSA-8866858;R-HSA-8866856
R-HSA-879415	Advanced glycosylation endproduct receptor signaling	1	16	0.00113034	0.062432	0.062432	2	4	0.00033	9606	Homo sapiens	S100A9		R-HSA-879411;R-HSA-879362
R-HSA-937039	IRAK1 recruits IKK complex	1	16	0.00113034	0.062432	0.062432	1	4	0.00033	9606	Homo sapiens	UBA52		R-HSA-937050
R-HSA-975144	IRAK1 recruits IKK complex upon TLR7/8 or 9 stimulation	1	16	0.00113034	0.062432	0.062432	1	4	0.00033	9606	Homo sapiens	UBA52		R-HSA-975122
R-HSA-5668541	TNFR2 non-canonical NF-kB pathway	2	104	0.00734723	0.0660663	0.0660663	5	43	0.00354932	9606	Homo sapiens	UBA52		R-HSA-5668454;R-HSA-5668534;R-HSA-5607731;R-HSA-5607725;R-HSA-5668414
R-HSA-400253	Circadian Clock	2	104	0.00734723	0.0660663	0.0660663	2	59	0.00487	9606	Homo sapiens	UBA52		R-HSA-400282;R-HSA-400267
R-HSA-8939236	RUNX1 regulates transcription of genes involved in differentiation of HSCs	2	106	0.00748852	0.0682877	0.0682877	2	15	0.00123813	9606	Homo sapiens	UBA52		R-HSA-8956684;R-HSA-8957265
R-HSA-5687128	MAPK6/MAPK4 signaling	2	106	0.00748852	0.0682877	0.0682877	2	40	0.00330169	9606	Homo sapiens	UBA52		R-HSA-5687112;R-HSA-5687081
R-HSA-190236	Signaling by FGFR	2	106	0.00748852	0.0682877	0.0682877	6	142	0.011721	9606	Homo sapiens	UBA52		R-HSA-5654679;R-HSA-934604;R-HSA-5654677;R-HSA-5654672;R-HSA-1295621;R-HSA-5654684
R-HSA-376176	Signaling by ROBO receptors	3	235	0.0166019	0.0691525	0.0691525	5	60	0.00495254	9606	Homo sapiens	FAU;UBA52		R-HSA-9014652;R-HSA-9011313;R-HSA-8986083;R-HSA-9014610;R-HSA-9011300
R-HSA-177504	Retrograde neurotrophin signalling	1	18	0.00127164	0.0699615	0.0699615	3	3	0.000248	9606	Homo sapiens	AP2S1		R-HSA-177491;R-HSA-177479;R-HSA-177501
R-HSA-975110	TRAF6 mediated IRF7 activation in TLR7/8 or 9 signaling	1	18	0.00127164	0.0699615	0.0699615	1	5	0.000413	9606	Homo sapiens	UBA52		R-HSA-975118
R-HSA-9023661	Biosynthesis of E-series 18(R)-resolvins	1	18	0.00127164	0.0699615	0.0699615	1	7	0.000578	9606	Homo sapiens	GPX4		R-HSA-9018895
R-HSA-193704	p75 NTR receptor-mediated signalling	2	108	0.00762981	0.0705336	0.0705336	5	50	0.00412712	9606	Homo sapiens	UBA52		R-HSA-204947;R-HSA-209536;R-HSA-205008;R-HSA-209566;R-HSA-205118
R-HSA-2142712	Synthesis of 12-eicosatetraenoic acid derivatives	1	19	0.00134228	0.073704	0.073704	2	6	0.000495	9606	Homo sapiens	GPX4		R-HSA-2161959;R-HSA-2161999
R-HSA-72312	rRNA processing	3	245	0.0173084	0.0762323	0.0762323	2	21	0.00173339	9606	Homo sapiens	FAU;UBA52		R-HSA-6791223;R-HSA-6791218
R-HSA-9006936	Signaling by TGF-beta family members	2	114	0.00805369	0.0774144	0.0774144	21	107	0.00883203	9606	Homo sapiens	UBA52		R-HSA-870477;R-HSA-2186785;R-HSA-870479;R-HSA-2160931;R-HSA-173542;R-HSA-2176452;R-HSA-2160935;R-HSA-870437;R-HSA-2187368;R-HSA-2179276;R-HSA-2186767;R-HSA-2176503;R-HSA-2176502;R-HSA-2187382;R-HSA-2169046;R-HSA-2186747;R-HSA-2179291;R-HSA-2169050;R-HSA-870449;R-HSA-2179293;R-HSA-2186780
R-HSA-2559580	Oxidative Stress Induced Senescence	2	114	0.00805369	0.0774144	0.0774144	1	39	0.00321915	9606	Homo sapiens	UBA52		R-HSA-6804879
R-HSA-5099900	WNT5A-dependent internalization of FZD4	1	20	0.00141293	0.0774317	0.0774317	2	5	0.000413	9606	Homo sapiens	AP2S1		R-HSA-5138459;R-HSA-5138433
R-HSA-5675482	Regulation of necroptotic cell death	1	21	0.00148357	0.0811446	0.0811446	1	5	0.000413	9606	Homo sapiens	UBA52		R-HSA-5675470
R-HSA-8878159	Transcriptional regulation by RUNX3	2	118	0.00833628	0.0821154	0.0821154	3	47	0.00387949	9606	Homo sapiens	UBA52		R-HSA-8952408;R-HSA-8952382;R-HSA-8952419
R-HSA-5696398	Nucleotide Excision Repair	2	119	0.00840692	0.0833043	0.0833043	26	36	0.00297152	9606	Homo sapiens	UBA52		R-HSA-5696465;R-HSA-5696670;R-HSA-6781867;R-HSA-5696664;R-HSA-6790454;R-HSA-6782069;R-HSA-6782004;R-HSA-5689861;R-HSA-6782131;R-HSA-5696655;R-HSA-6782141;R-HSA-6782204;R-HSA-6782138;R-HSA-5690996;R-HSA-5690997;R-HSA-6782211;R-HSA-6782208;R-HSA-5691000;R-HSA-5691001;R-HSA-6790487;R-HSA-5690213;R-HSA-6782227;R-HSA-6782224;R-HSA-6782943;R-HSA-5690988;R-HSA-6782234
R-HSA-5607764	CLEC7A (Dectin-1) signaling	2	120	0.00847757	0.0844986	0.0844986	6	45	0.0037144	9606	Homo sapiens	UBA52		R-HSA-5607728;R-HSA-202534;R-HSA-5607731;R-HSA-5607725;R-HSA-5607757;R-HSA-5607756
R-HSA-2672351	Stimuli-sensing channels	2	120	0.00847757	0.0844986	0.0844986	1	24	0.00198102	9606	Homo sapiens	UBA52		R-HSA-2682349
R-HSA-164938	Nef-mediates down modulation of cell surface receptors by recruiting them to clathrin adapters	1	22	0.00155422	0.0848429	0.0848429	6	15	0.00123813	9606	Homo sapiens	AP2S1		R-HSA-167601;R-HSA-167537;R-HSA-182198;R-HSA-182186;R-HSA-182171;R-HSA-167597
R-HSA-2142770	Synthesis of 15-eicosatetraenoic acid derivatives	1	22	0.00155422	0.0848429	0.0848429	1	4	0.00033	9606	Homo sapiens	GPX4		R-HSA-2161791
R-HSA-9020265	Biosynthesis of aspirin-triggered D-series resolvins	1	22	0.00155422	0.0848429	0.0848429	1	10	0.000825	9606	Homo sapiens	GPX4		R-HSA-9020271
R-HSA-157118	Signaling by NOTCH	3	257	0.0181561	0.0851359	0.0851359	14	152	0.0125464	9606	Homo sapiens	YBX1;UBA52		R-HSA-157632;R-HSA-9013069;R-HSA-9604629;R-HSA-1980118;R-HSA-9017797;R-HSA-2172172;R-HSA-9017817;R-HSA-9604642;R-HSA-1852623;R-HSA-1980074;R-HSA-1912357;R-HSA-9021523;R-HSA-157629;R-HSA-1912386
R-HSA-416993	Trafficking of GluR2-containing AMPA receptors	1	23	0.00162487	0.0885265	0.0885265	1	3	0.000248	9606	Homo sapiens	AP2S1		R-HSA-416639
R-HSA-162906	HIV Infection	3	262	0.0185094	0.0889728	0.0889728	16	158	0.0130417	9606	Homo sapiens	AP2S1;UBA52	R-HSA-184323;R-HSA-182186;R-HSA-3149434;R-HSA-3159227;R-HSA-167597;R-HSA-184269;R-HSA-167601;R-HSA-167537;R-HSA-182198;R-HSA-180597;R-HSA-182171;R-HSA-180603;R-HSA-3139027;R-HSA-180540;R-HSA-3149454;R-HSA-180573
R-HSA-382556	ABC-family proteins mediated transport	2	124	0.00876016	0.0893279	0.0893279	3	28	0.00231118	9606	Homo sapiens	UBA52		R-HSA-8866546;R-HSA-8866542;R-HSA-8866553
R-HSA-5610787	Hedgehog 'off' state	2	124	0.00876016	0.0893279	0.0893279	3	32	0.00264135	9606	Homo sapiens	UBA52		R-HSA-5610742;R-HSA-5610745;R-HSA-5610746
R-HSA-5693567	HDR through Homologous Recombination (HRR) or Single Strand Annealing (SSA)	2	124	0.00876016	0.0893279	0.0893279	2	42	0.00346678	9606	Homo sapiens	UBA52		R-HSA-5684071;R-HSA-5693593
R-HSA-2142688	Synthesis of 5-eicosatetraenoic acids	1	24	0.00169551	0.0921956	0.0921956	1	4	0.00033	9606	Homo sapiens	GPX4		R-HSA-2161946
R-HSA-912631	Regulation of signaling by CBL	1	24	0.00169551	0.0921956	0.0921956	1	7	0.000578	9606	Homo sapiens	UBA52		R-HSA-912627
R-HSA-9018896	Biosynthesis of E-series 18(S)-resolvins	1	24	0.00169551	0.0921956	0.0921956	1	9	0.000743	9606	Homo sapiens	GPX4		R-HSA-9018868
R-HSA-9609523	Insertion of tail-anchored proteins into the endoplasmic reticulum membrane	1	25	0.00176616	0.0958501	0.0958501	5	7	0.000578	9606	Homo sapiens	SEC61G		R-HSA-9609921;R-HSA-9609860;R-HSA-9610442;R-HSA-9609899;R-HSA-9609917
R-HSA-5693538	Homology Directed Repair	2	130	0.00918403	0.0967221	0.0967221	2	50	0.00412712	9606	Homo sapiens	UBA52		R-HSA-5684071;R-HSA-5693593
R-HSA-69239	Synthesis of DNA	2	132	0.00932533	0.099225	0.099225	4	26	0.0021461	9606	Homo sapiens	UBA52		R-HSA-68946;R-HSA-68948;R-HSA-69015;R-HSA-69016
R-HSA-450321	JNK (c-Jun kinases) phosphorylation and activation mediated by activated human TAK1	1	26	0.00183681	0.0994902	0.0994902	1	3	0.000248	9606	Homo sapiens	UBA52		R-HSA-450337
R-HSA-450302	activated TAK1 mediates p38 MAPK activation	1	27	0.00190745	0.103116	0.103116	1	5	0.000413	9606	Homo sapiens	UBA52		R-HSA-450346
R-HSA-9018676	Biosynthesis of D-series resolvins	1	27	0.00190745	0.103116	0.103116	1	11	0.000908	9606	Homo sapiens	GPX4		R-HSA-9020273
R-HSA-8953897	Cellular responses to external stimuli	5	621	0.0438714	0.104366	0.104366	10	269	0.0222039	9606	Homo sapiens	GSTP1;PRDX1;TOMM7;UBA52	R-HSA-1234163;R-HSA-5205661;R-HSA-3343700;R-HSA-6804879;R-HSA-3341343;R-HSA-1234159;R-HSA-1234175;R-HSA-3788724;R-HSA-5205682;R-HSA-1234172
R-HSA-8964038	LDL clearance	1	28	0.0019781	0.106727	0.106727	3	19	0.0015683	9606	Homo sapiens	AP2S1		R-HSA-6784738;R-HSA-6784735;R-HSA-6784729
R-HSA-5213460	RIPK1-mediated regulated necrosis	1	28	0.0019781	0.106727	0.106727	1	13	0.00107305	9606	Homo sapiens	UBA52		R-HSA-5675470
R-HSA-5218859	Regulated Necrosis	1	28	0.0019781	0.106727	0.106727	1	13	0.00107305	9606	Homo sapiens	UBA52		R-HSA-5675470
R-HSA-389957	Prefoldin mediated transfer of substrate to CCT/TriC	1	29	0.00204875	0.110324	0.110324	2	2	0.000165	9606	Homo sapiens	PFDN5		R-HSA-389970;R-HSA-389980
R-HSA-164952	The role of Nef in HIV-1 replication and disease pathogenesis	1	29	0.00204875	0.110324	0.110324	6	20	0.00165085	9606	Homo sapiens	AP2S1		R-HSA-167601;R-HSA-167537;R-HSA-182198;R-HSA-182186;R-HSA-182171;R-HSA-167597
R-HSA-933542	TRAF6 mediated NF-kB activation	1	29	0.00204875	0.110324	0.110324	1	4	0.00033	9606	Homo sapiens	S100A9		R-HSA-168166
R-HSA-69306	DNA Replication	2	141	0.00996114	0.110709	0.110709	6	47	0.00387949	9606	Homo sapiens	UBA52		R-HSA-68946;R-HSA-68948;R-HSA-69015;R-HSA-68825;R-HSA-69016;R-HSA-68712
R-HSA-5653656	Vesicle-mediated transport	6	824	0.0582126	0.113108	0.113108	39	251	0.0207181	9606	Homo sapiens	VAMP8;FTH1;AP2S1;UBA52;FTL	R-HSA-8868230;R-HSA-421831;R-HSA-432706;R-HSA-432707;R-HSA-917700;R-HSA-421836;R-HSA-8868236;R-HSA-421835;R-HSA-917696;R-HSA-432712;R-HSA-8862280;R-HSA-421833;R-HSA-8867613;R-HSA-8871196;R-HSA-8871194;R-HSA-8871193;R-HSA-8868071;R-HSA-8866279;R-HSA-8866277;R-HSA-2187266;R-HSA-376364;R-HSA-8856813;R-HSA-8867756;R-HSA-8868651;R-HSA-8866283;R-HSA-917730;R-HSA-8867754;R-HSA-8856808;R-HSA-8868072;R-HS…
R-HSA-5357956	TNFR1-induced NFkappaB signaling pathway	1	30	0.00211939	0.113907	0.113907	1	5	0.000413	9606	Homo sapiens	UBA52		R-HSA-5357757
R-HSA-8862803	Deregulated CDK5 triggers multiple neurodegenerative pathways in Alzheimer's disease models	1	30	0.00211939	0.113907	0.113907	1	22	0.00181593	9606	Homo sapiens	PRDX1		R-HSA-8868567
R-HSA-8863678	Neurodegenerative Diseases	1	30	0.00211939	0.113907	0.113907	1	22	0.00181593	9606	Homo sapiens	PRDX1		R-HSA-8868567
R-HSA-983169	Class I MHC mediated antigen processing & presentation	4	465	0.0328506	0.117424	0.117424	9	48	0.00396203	9606	Homo sapiens	VAMP8;SEC61G;UBA52	R-HSA-1236947;R-HSA-983150;R-HSA-8863973;R-HSA-1236935;R-HSA-983157;R-HSA-983156;R-HSA-983140;R-HSA-983153;R-HSA-983152
R-HSA-5686938	Regulation of TLR by endogenous ligand	1	31	0.00219004	0.117476	0.117476	1	12	0.000991	9606	Homo sapiens	S100A9		R-HSA-5432849
R-HSA-8878166	Transcriptional regulation by RUNX2	2	147	0.010385	0.118552	0.118552	9	84	0.00693355	9606	Homo sapiens	UBA52		R-HSA-8939801;R-HSA-9008475;R-HSA-8939706;R-HSA-9009403;R-HSA-9008076;R-HSA-9009308;R-HSA-9008479;R-HSA-9008110;R-HSA-9009362
R-HSA-69206	G1/S Transition	2	150	0.010597	0.122526	0.122526	2	61	0.00503508	9606	Homo sapiens	UBA52		R-HSA-187574;R-HSA-187575
R-HSA-9018679	Biosynthesis of EPA-derived SPMs	1	33	0.00233133	0.124571	0.124571	2	17	0.00140322	9606	Homo sapiens	GPX4		R-HSA-9018895;R-HSA-9018868
R-HSA-69481	G2/M Checkpoints	2	154	0.0108795	0.127875	0.127875	1	24	0.00198102	9606	Homo sapiens	UBA52		R-HSA-8852354
R-HSA-73887	Death Receptor Signalling	2	157	0.0110915	0.131922	0.131922	8	90	0.00742881	9606	Homo sapiens	UBA52		R-HSA-204947;R-HSA-5693108;R-HSA-209536;R-HSA-205008;R-HSA-5357845;R-HSA-5357757;R-HSA-209566;R-HSA-205118
R-HSA-389958	Cooperation of Prefoldin and TriC/CCT in actin and tubulin folding	1	37	0.00261392	0.138593	0.138593	2	6	0.000495	9606	Homo sapiens	PFDN5		R-HSA-389970;R-HSA-389980
R-HSA-399719	Trafficking of AMPA receptors	1	37	0.00261392	0.138593	0.138593	1	4	0.00033	9606	Homo sapiens	AP2S1		R-HSA-416639
R-HSA-162599	Late Phase of HIV Life Cycle	2	163	0.0115154	0.140106	0.140106	6	77	0.00635576	9606	Homo sapiens	UBA52		R-HSA-184323;R-HSA-3149434;R-HSA-3159227;R-HSA-3139027;R-HSA-3149454;R-HSA-184269
R-HSA-5668599	RHO GTPases Activate NADPH Oxidases	1	38	0.00268456	0.142064	0.142064	2	14	0.00115559	9606	Homo sapiens	S100A9		R-HSA-9626848;R-HSA-5668629
R-HSA-168638	NOD1/2 Signaling Pathway	1	39	0.00275521	0.145521	0.145521	7	17	0.00140322	9606	Homo sapiens	UBA52		R-HSA-741386;R-HSA-688136;R-HSA-688985;R-HSA-688137;R-HSA-706479;R-HSA-741411;R-HSA-168184
R-HSA-399721	Glutamate binding, activation of AMPA receptors and synaptic plasticity	1	39	0.00275521	0.145521	0.145521	1	9	0.000743	9606	Homo sapiens	AP2S1		R-HSA-416639
R-HSA-2173782	Binding and Uptake of Ligands by Scavenger Receptors	2	167	0.0117979	0.145623	0.145623	2	33	0.0027239	9606	Homo sapiens	FTH1;FTL		R-HSA-2187266;R-HSA-2299677
R-HSA-5693532	DNA Double-Strand Break Repair	2	167	0.0117979	0.145623	0.145623	4	107	0.00883203	9606	Homo sapiens	UBA52		R-HSA-5684071;R-HSA-5683077;R-HSA-5682858;R-HSA-5693593
R-HSA-5358351	Signaling by Hedgehog	2	168	0.0118686	0.14701	0.14701	10	82	0.00676847	9606	Homo sapiens	UBA52		R-HSA-5362448;R-HSA-5610742;R-HSA-5635856;R-HSA-5635868;R-HSA-5635854;R-HSA-5610745;R-HSA-5362412;R-HSA-5632648;R-HSA-5635864;R-HSA-5610746
R-HSA-195721	Signaling by WNT	3	330	0.0233133	0.147708	0.147708	20	156	0.0128766	9606	Homo sapiens	AP2S1;UBA52	R-HSA-4641159;R-HSA-4641253;R-HSA-5140747;R-HSA-1504190;R-HSA-4641260;R-HSA-3640861;R-HSA-2130282;R-HSA-4641256;R-HSA-2130286;R-HSA-5138433;R-HSA-3322429;R-HSA-4641129;R-HSA-4608852;R-HSA-4641236;R-HSA-5138459;R-HSA-5246693;R-HSA-1504193;R-HSA-4641246;R-HSA-3640874;R-HSA-3640872
R-HSA-6807070	PTEN Regulation	2	171	0.0120805	0.151186	0.151186	8	56	0.00462237	9606	Homo sapiens	UBA52		R-HSA-6807206;R-HSA-8851011;R-HSA-6807106;R-HSA-8850992;R-HSA-8948832;R-HSA-6807118;R-HSA-6807134;R-HSA-8948775
R-HSA-2262752	Cellular responses to stress	4	514	0.0363123	0.152425	0.152425	8	184	0.0151878	9606	Homo sapiens	GSTP1;PRDX1;UBA52	R-HSA-1234163;R-HSA-3343700;R-HSA-6804879;R-HSA-3341343;R-HSA-1234159;R-HSA-1234175;R-HSA-3788724;R-HSA-1234172
R-HSA-1852241	Organelle biogenesis and maintenance	3	335	0.0236666	0.152448	0.152448	1	86	0.00709864	9606	Homo sapiens	ATP5E;ATP5L;ATP5J2	R-HSA-8949580
R-HSA-453279	Mitotic G1-G1/S phases	2	173	0.0122218	0.153984	0.153984	3	98	0.00808915	9606	Homo sapiens	UBA52		R-HSA-187574;R-HSA-187575;R-HSA-1363331
R-HSA-8964043	Plasma lipoprotein clearance	1	42	0.00296715	0.155811	0.155811	5	35	0.00288898	9606	Homo sapiens	AP2S1		R-HSA-6784738;R-HSA-6784735;R-HSA-8855131;R-HSA-8855130;R-HSA-6784729
R-HSA-212436	Generic Transcription Pathway	9	1525	0.107736	0.155888	0.155888	38	811	0.0669418	9606	Homo sapiens	COX8A;NDUFA4;PRDX1;COX4I1;COX6A1;COX6C;UBA52;COX7C	R-HSA-870477;R-HSA-2186785;R-HSA-870479;R-HSA-6798373;R-HSA-8956684;R-HSA-9008076;R-HSA-5631903;R-HSA-163214;R-HSA-3215295;R-HSA-8952408;R-HSA-8939801;R-HSA-9008475;R-HSA-6804724;R-HSA-9009308;R-HSA-2176503;R-HSA-9008479;R-HSA-2176502;R-HSA-5631885;R-HSA-8957265;R-HSA-2186747;R-HSA-9009362;R-HSA-5689972;R-HSA-9008110;R-HSA-870437;R-HSA-6804879;R-HSA-6804942;R-HSA-8952419;R-HSA-3341343;R-HSA-21792…
R-HSA-432720	Lysosome Vesicle Biogenesis	1	43	0.0030378	0.159214	0.159214	4	8	0.00066	9606	Homo sapiens	VAMP8		R-HSA-432706;R-HSA-432707;R-HSA-432688;R-HSA-432712
R-HSA-162587	HIV Life Cycle	2	177	0.0125044	0.159609	0.159609	6	115	0.00949236	9606	Homo sapiens	UBA52		R-HSA-184323;R-HSA-3149434;R-HSA-3159227;R-HSA-3139027;R-HSA-3149454;R-HSA-184269
R-HSA-168249	Innate Immune System	8	1324	0.0935359	0.160326	0.160326	66	685	0.0565415	9606	Homo sapiens	VAMP8;GSTP1;FTH1;S100A9;UBA52;FTL	R-HSA-975118;R-HSA-741386;R-HSA-688136;R-HSA-688137;R-HSA-9628444;R-HSA-936960;R-HSA-879362;R-HSA-936991;R-HSA-6799350;R-HSA-936986;R-HSA-5362500;R-HSA-936475;R-HSA-5607757;R-HSA-177690;R-HSA-5607756;R-HSA-975122;R-HSA-177692;R-HSA-975147;R-HSA-202534;R-HSA-706479;R-HSA-6798528;R-HSA-450337;R-HSA-741411;R-HSA-450346;R-HSA-450358;R-HSA-990526;R-HSA-2730904;R-HSA-936381;R-HSA-2213017;R-HSA-879411;R…
R-HSA-5633007	Regulation of TP53 Activity	2	178	0.0125751	0.161022	0.161022	9	98	0.00808915	9606	Homo sapiens	UBA52		R-HSA-5689972;R-HSA-6798373;R-HSA-6804724;R-HSA-6804879;R-HSA-6804942;R-HSA-6804253;R-HSA-3215295;R-HSA-6804441;R-HSA-3215310
R-HSA-69242	S Phase	2	179	0.0126457	0.162437	0.162437	8	54	0.00445728	9606	Homo sapiens	UBA52		R-HSA-75825;R-HSA-75824;R-HSA-68946;R-HSA-187574;R-HSA-68948;R-HSA-187575;R-HSA-69015;R-HSA-69016
R-HSA-5663205	Infectious disease	4	540	0.0381491	0.17247	0.17247	22	329	0.0271564	9606	Homo sapiens	AP2S1;FAU;UBA52	R-HSA-184323;R-HSA-8876262;R-HSA-192704;R-HSA-8876258;R-HSA-182186;R-HSA-3149434;R-HSA-3159227;R-HSA-192841;R-HSA-8877003;R-HSA-167597;R-HSA-184269;R-HSA-167601;R-HSA-167537;R-HSA-182198;R-HSA-180597;R-HSA-8876255;R-HSA-182171;R-HSA-180603;R-HSA-3139027;R-HSA-180540;R-HSA-3149454;R-HSA-180573
R-HSA-109581	Apoptosis	2	187	0.0132109	0.173838	0.173838	2	139	0.0114734	9606	Homo sapiens	UBA52		R-HSA-211715;R-HSA-211734
R-HSA-983705	Signaling by the B Cell Receptor (BCR)	2	190	0.0134228	0.178147	0.178147	1	43	0.00354932	9606	Homo sapiens	UBA52		R-HSA-1168643
R-HSA-512988	Interleukin-3, Interleukin-5 and GM-CSF signaling	1	50	0.00353232	0.182659	0.182659	1	38	0.00313661	9606	Homo sapiens	UBA52		R-HSA-912627
R-HSA-2467813	Separation of Sister Chromatids	2	194	0.0137054	0.18392	0.18392	2	8	0.00066	9606	Homo sapiens	UBA52		R-HSA-174144;R-HSA-174202
R-HSA-5357801	Programmed Cell Death	2	195	0.013776	0.185368	0.185368	3	152	0.0125464	9606	Homo sapiens	UBA52		R-HSA-211715;R-HSA-211734;R-HSA-5675470
R-HSA-2559583	Cellular Senescence	2	198	0.013988	0.189721	0.189721	2	89	0.00734626	9606	Homo sapiens	UBA52		R-HSA-6804879;R-HSA-3788724
R-HSA-5621481	C-type lectin receptors (CLRs)	2	202	0.0142706	0.195548	0.195548	6	68	0.00561288	9606	Homo sapiens	UBA52		R-HSA-5607728;R-HSA-202534;R-HSA-5607731;R-HSA-5607725;R-HSA-5607757;R-HSA-5607756
R-HSA-437239	Recycling pathway of L1	1	55	0.00388555	0.199011	0.199011	7	14	0.00115559	9606	Homo sapiens	AP2S1		R-HSA-445079;R-HSA-555065;R-HSA-445077;R-HSA-392749;R-HSA-445071;R-HSA-392748;R-HSA-374696
R-HSA-3928665	EPH-ephrin mediated repulsion of cells	1	55	0.00388555	0.199011	0.199011	1	9	0.000743	9606	Homo sapiens	AP2S1		R-HSA-3928654
R-HSA-5689880	Ub-specific processing proteases	2	206	0.0145532	0.201398	0.201398	36	40	0.00330169	9606	Homo sapiens	UBA52		R-HSA-5696534;R-HSA-870479;R-HSA-5690196;R-HSA-6782628;R-HSA-6782820;R-HSA-5696914;R-HSA-5689950;R-HSA-936390;R-HSA-5696605;R-HSA-5696600;R-HSA-6781814;R-HSA-5696960;R-HSA-8869456;R-HSA-5696968;R-HSA-3640872;R-HSA-5689972;R-HSA-5696564;R-HSA-5689973;R-HSA-6781764;R-HSA-5696947;R-HSA-5696627;R-HSA-5697009;R-HSA-5696945;R-HSA-5696958;R-HSA-870437;R-HSA-6783177;R-HSA-6781897;R-HSA-8862184;R-HSA-5696…
R-HSA-72165	mRNA Splicing - Minor Pathway	1	56	0.0039562	0.202242	0.202242	5	5	0.000413	9606	Homo sapiens	YBX1		R-HSA-75079;R-HSA-75081;R-HSA-75080;R-HSA-75083;R-HSA-75082
R-HSA-983712	Ion channel transport	2	207	0.0146238	0.202864	0.202864	1	39	0.00321915	9606	Homo sapiens	UBA52		R-HSA-2682349
R-HSA-68882	Mitotic Anaphase	2	208	0.0146944	0.204331	0.204331	2	11	0.000908	9606	Homo sapiens	UBA52		R-HSA-174144;R-HSA-174202
R-HSA-70268	Pyruvate metabolism	1	57	0.00402685	0.205461	0.205461	2	15	0.00123813	9606	Homo sapiens	LDHA		R-HSA-71849;R-HSA-70510
R-HSA-68886	M Phase	3	390	0.0275521	0.207469	0.207469	6	66	0.00544779	9606	Homo sapiens	CAPG;UBA52		R-HSA-2514854;R-HSA-2529015;R-HSA-174144;R-HSA-2520883;R-HSA-174202;R-HSA-2529020
R-HSA-422475	Axon guidance	4	583	0.0411869	0.207515	0.207515	13	297	0.0245151	9606	Homo sapiens	AP2S1;FAU;UBA52	R-HSA-392749;R-HSA-445071;R-HSA-392748;R-HSA-8986083;R-HSA-374696;R-HSA-9011300;R-HSA-445079;R-HSA-555065;R-HSA-445077;R-HSA-3928654;R-HSA-9014652;R-HSA-9011313;R-HSA-9014610
R-HSA-2555396	Mitotic Metaphase and Anaphase	2	211	0.0149064	0.208741	0.208741	2	12	0.000991	9606	Homo sapiens	UBA52		R-HSA-174144;R-HSA-174202
R-HSA-69275	G2/M Transition	2	212	0.014977	0.210213	0.210213	6	78	0.0064383	9606	Homo sapiens	UBA52		R-HSA-8854071;R-HSA-3000335;R-HSA-8854051;R-HSA-8852354;R-HSA-8854044;R-HSA-8854041
R-HSA-453274	Mitotic G2-G2/M phases	2	214	0.0151183	0.213161	0.213161	6	80	0.00660338	9606	Homo sapiens	UBA52		R-HSA-8854071;R-HSA-3000335;R-HSA-8854051;R-HSA-8852354;R-HSA-8854044;R-HSA-8854041
R-HSA-201681	TCF dependent signaling in response to WNT	2	216	0.0152596	0.216113	0.216113	13	71	0.0058605	9606	Homo sapiens	UBA52		R-HSA-4641159;R-HSA-4641253;R-HSA-1504190;R-HSA-4641260;R-HSA-3640861;R-HSA-4641256;R-HSA-3322429;R-HSA-4641129;R-HSA-4641236;R-HSA-1504193;R-HSA-4641246;R-HSA-3640874;R-HSA-3640872
R-HSA-5668914	Diseases of metabolism	2	220	0.0155422	0.222029	0.222029	1	114	0.00940982	9606	Homo sapiens	UBA52		R-HSA-3797226
R-HSA-73857	RNA Polymerase II Transcription	9	1664	0.117556	0.222276	0.222276	38	872	0.0719769	9606	Homo sapiens	COX8A;NDUFA4;PRDX1;COX4I1;COX6A1;COX6C;UBA52;COX7C	R-HSA-870477;R-HSA-2186785;R-HSA-870479;R-HSA-6798373;R-HSA-8956684;R-HSA-9008076;R-HSA-5631903;R-HSA-163214;R-HSA-3215295;R-HSA-8952408;R-HSA-8939801;R-HSA-9008475;R-HSA-6804724;R-HSA-9009308;R-HSA-2176503;R-HSA-9008479;R-HSA-2176502;R-HSA-5631885;R-HSA-8957265;R-HSA-2186747;R-HSA-9009362;R-HSA-5689972;R-HSA-9008110;R-HSA-870437;R-HSA-6804879;R-HSA-6804942;R-HSA-8952419;R-HSA-3341343;R-HSA-21792…
R-HSA-156590	Glutathione conjugation	1	67	0.00473331	0.236956	0.236956	1	14	0.00115559	9606	Homo sapiens	GSTP1		R-HSA-176054
R-HSA-70263	Gluconeogenesis	1	68	0.00480396	0.240037	0.240037	1	26	0.0021461	9606	Homo sapiens	GAPDH		R-HSA-70482
R-HSA-168643	Nucleotide-binding domain, leucine rich repeat containing receptor (NLR) signaling pathways	1	69	0.0048746	0.243106	0.243106	7	45	0.0037144	9606	Homo sapiens	UBA52		R-HSA-741386;R-HSA-688136;R-HSA-688985;R-HSA-688137;R-HSA-706479;R-HSA-741411;R-HSA-168184
R-HSA-8951664	Neddylation	2	241	0.0170258	0.253276	0.253276	2	31	0.00255881	9606	Homo sapiens	UBA52		R-HSA-8956106;R-HSA-8956026
R-HSA-3906995	Diseases associated with O-glycosylation of proteins	1	78	0.00551042	0.270184	0.270184	2	9	0.000743	9606	Homo sapiens	SDF2L1		R-HSA-5615556;R-HSA-5615604
R-HSA-499943	Interconversion of nucleotide di- and triphosphates	1	81	0.00572236	0.278997	0.278997	1	33	0.0027239	9606	Homo sapiens	DCTPP1		R-HSA-6786257
R-HSA-71387	Metabolism of carbohydrates	3	458	0.0323561	0.280547	0.280547	4	242	0.0199752	9606	Homo sapiens	UBA52;GAPDH	R-HSA-70449;R-HSA-70482;R-HSA-3781009;R-HSA-3780995
R-HSA-8878171	Transcriptional regulation by RUNX1	2	261	0.0184387	0.283163	0.283163	2	132	0.0108956	9606	Homo sapiens	UBA52		R-HSA-8956684;R-HSA-8957265
R-HSA-9018677	Biosynthesis of DHA-derived SPMs	1	89	0.00628753	0.301989	0.301989	2	58	0.00478745	9606	Homo sapiens	GPX4		R-HSA-9020271;R-HSA-9020273
R-HSA-5673001	RAF/MAP kinase cascade	2	274	0.0193571	0.30256	0.30256	2	39	0.00321915	9606	Homo sapiens	UBA52		R-HSA-5674022;R-HSA-5658424
R-HSA-187037	Signaling by NTRK1 (TRKA)	1	90	0.00635818	0.304812	0.304812	3	59	0.00487	9606	Homo sapiens	AP2S1		R-HSA-177491;R-HSA-177479;R-HSA-177501
R-HSA-74160	Gene expression (Transcription)	9	1822	0.128718	0.309132	0.309132	38	983	0.0811391	9606	Homo sapiens	COX8A;NDUFA4;PRDX1;COX4I1;COX6A1;COX6C;UBA52;COX7C	R-HSA-870477;R-HSA-2186785;R-HSA-870479;R-HSA-6798373;R-HSA-8956684;R-HSA-9008076;R-HSA-5631903;R-HSA-163214;R-HSA-3215295;R-HSA-8952408;R-HSA-8939801;R-HSA-9008475;R-HSA-6804724;R-HSA-9009308;R-HSA-2176503;R-HSA-9008479;R-HSA-2176502;R-HSA-5631885;R-HSA-8957265;R-HSA-2186747;R-HSA-9009362;R-HSA-5689972;R-HSA-9008110;R-HSA-870437;R-HSA-6804879;R-HSA-6804942;R-HSA-8952419;R-HSA-3341343;R-HSA-21792…
R-HSA-69620	Cell Cycle Checkpoints	2	279	0.0197104	0.310002	0.310002	7	56	0.00462237	9606	Homo sapiens	UBA52		R-HSA-69600;R-HSA-6804724;R-HSA-8852354;R-HSA-6804879;R-HSA-264444;R-HSA-264458;R-HSA-69598
R-HSA-5684996	MAPK1/MAPK3 signaling	2	281	0.0198516	0.312975	0.312975	2	46	0.00379695	9606	Homo sapiens	UBA52		R-HSA-5674022;R-HSA-5658424
R-HSA-5619115	Disorders of transmembrane transporters	2	281	0.0198516	0.312975	0.312975	3	88	0.00726372	9606	Homo sapiens	UBA52		R-HSA-8866854;R-HSA-8866858;R-HSA-8866856
R-HSA-5688426	Deubiquitination	2	288	0.0203462	0.323361	0.323361	55	77	0.00635576	9606	Homo sapiens	UBA52		R-HSA-5690196;R-HSA-688136;R-HSA-6782820;R-HSA-8869506;R-HSA-5689950;R-HSA-5696605;R-HSA-5688797;R-HSA-5696600;R-HSA-6781814;R-HSA-5696960;R-HSA-8865182;R-HSA-5690319;R-HSA-5690827;R-HSA-5696968;R-HSA-3640872;R-HSA-5690870;R-HSA-5689972;R-HSA-5689973;R-HSA-6781764;R-HSA-5691381;R-HSA-5696627;R-HSA-5697009;R-HSA-870437;R-HSA-6783177;R-HSA-6781897;R-HSA-5696997;R-HSA-936381;R-HSA-6781779;R-HSA-5690…
R-HSA-174824	Plasma lipoprotein assembly, remodeling, and clearance	1	98	0.00692335	0.326996	0.326996	5	84	0.00693355	9606	Homo sapiens	AP2S1		R-HSA-6784738;R-HSA-6784735;R-HSA-8855131;R-HSA-8855130;R-HSA-6784729
R-HSA-71406	Pyruvate metabolism and Citric Acid (TCA) cycle	1	98	0.00692335	0.326996	0.326996	2	36	0.00297152	9606	Homo sapiens	LDHA		R-HSA-71849;R-HSA-70510
R-HSA-390466	Chaperonin-mediated protein folding	1	100	0.00706464	0.332432	0.332432	2	19	0.0015683	9606	Homo sapiens	PFDN5		R-HSA-389970;R-HSA-389980
R-HSA-2682334	EPH-Ephrin signaling	1	101	0.00713529	0.335134	0.335134	1	56	0.00462237	9606	Homo sapiens	AP2S1		R-HSA-3928654
R-HSA-391251	Protein folding	1	106	0.00748852	0.348483	0.348483	2	28	0.00231118	9606	Homo sapiens	PFDN5		R-HSA-389970;R-HSA-389980
R-HSA-9006934	Signaling by Receptor Tyrosine Kinases	3	521	0.0368068	0.350296	0.350296	27	633	0.0522493	9606	Homo sapiens	AP2S1;UBA52	R-HSA-5654679;R-HSA-934604;R-HSA-5654677;R-HSA-177479;R-HSA-5654672;R-HSA-182986;R-HSA-183051;R-HSA-5654684;R-HSA-1977296;R-HSA-177491;R-HSA-1918092;R-HSA-1358789;R-HSA-1918095;R-HSA-1358790;R-HSA-182993;R-HSA-1295621;R-HSA-1358797;R-HSA-1358792;R-HSA-177501;R-HSA-1358795;R-HSA-8875431;R-HSA-8875183;R-HSA-183084;R-HSA-1253282;R-HSA-183089;R-HSA-8875443;R-HSA-183036
R-HSA-8957275	Post-translational protein phosphorylation	1	109	0.00770046	0.356366	0.356366	1	1	8.25e-05	9606	Homo sapiens	LGALS1		R-HSA-8952289
R-HSA-70171	Glycolysis	1	110	0.00777111	0.358973	0.358973	1	24	0.00198102	9606	Homo sapiens	GAPDH		R-HSA-70449
R-HSA-983168	Antigen processing: Ubiquitination & Proteasome degradation	2	315	0.0222536	0.363033	0.363033	6	9	0.000743	9606	Homo sapiens	UBA52		R-HSA-983150;R-HSA-983157;R-HSA-983156;R-HSA-983140;R-HSA-983153;R-HSA-983152
R-HSA-1257604	PIP3 activates AKT signaling	2	316	0.0223243	0.364488	0.364488	8	86	0.00709864	9606	Homo sapiens	UBA52		R-HSA-6807206;R-HSA-8851011;R-HSA-6807106;R-HSA-8850992;R-HSA-8948832;R-HSA-6807118;R-HSA-6807134;R-HSA-8948775
R-HSA-166520	Signaling by NTRKs	1	115	0.00812434	0.371851	0.371851	3	121	0.00998762	9606	Homo sapiens	AP2S1		R-HSA-177491;R-HSA-177479;R-HSA-177501
R-HSA-1280218	Adaptive Immune System	5	998	0.0705051	0.374884	0.374884	16	261	0.0215435	9606	Homo sapiens	VAMP8;SEC61G;AP2S1;UBA52	R-HSA-1236947;R-HSA-983150;R-HSA-8863973;R-HSA-2130725;R-HSA-5607728;R-HSA-202534;R-HSA-983140;R-HSA-2130640;R-HSA-1168643;R-HSA-1236935;R-HSA-2130486;R-HSA-202453;R-HSA-983157;R-HSA-983156;R-HSA-983153;R-HSA-983152
R-HSA-8953854	Metabolism of RNA	4	782	0.0552455	0.38701	0.38701	21	187	0.0154354	9606	Homo sapiens	YBX1;FAU;UBA52	R-HSA-72160;R-HSA-72130;R-HSA-927789;R-HSA-75079;R-HSA-75081;R-HSA-75080;R-HSA-72139;R-HSA-72107;R-HSA-75083;R-HSA-75082;R-HSA-927813;R-HSA-72143;R-HSA-6791223;R-HSA-927836;R-HSA-450580;R-HSA-6791218;R-HSA-927832;R-HSA-156661;R-HSA-72124;R-HSA-72127;R-HSA-927889
R-HSA-5683057	MAPK family signaling cascades	2	332	0.0234546	0.387596	0.387596	4	86	0.00709864	9606	Homo sapiens	UBA52		R-HSA-5674022;R-HSA-5687112;R-HSA-5658424;R-HSA-5687081
R-HSA-6803157	Antimicrobial peptides	1	123	0.00868951	0.391931	0.391931	2	58	0.00478745	9606	Homo sapiens	S100A9		R-HSA-6798528;R-HSA-6798474
R-HSA-202424	Downstream TCR signaling	1	124	0.00876016	0.394396	0.394396	3	24	0.00198102	9606	Homo sapiens	UBA52		R-HSA-5607728;R-HSA-202534;R-HSA-202453
R-HSA-381426	Regulation of Insulin-like Growth Factor (IGF) transport and uptake by Insulin-like Growth Factor Binding Proteins (IGFBPs)	1	127	0.00897209	0.401733	0.401733	1	14	0.00115559	9606	Homo sapiens	LGALS1		R-HSA-8952289
R-HSA-69278	Cell Cycle, Mitotic	3	570	0.0402685	0.404308	0.404308	34	322	0.0265786	9606	Homo sapiens	CAPG;UBA52		R-HSA-2514854;R-HSA-174144;R-HSA-8852354;R-HSA-174159;R-HSA-174157;R-HSA-174227;R-HSA-2529015;R-HSA-68946;R-HSA-68948;R-HSA-2520883;R-HSA-69015;R-HSA-1363331;R-HSA-69016;R-HSA-174104;R-HSA-2529020;R-HSA-174105;R-HSA-8854044;R-HSA-179417;R-HSA-188191;R-HSA-8854041;R-HSA-179421;R-HSA-3000335;R-HSA-8854051;R-HSA-174058;R-HSA-174057;R-HSA-174255;R-HSA-75825;R-HSA-8854071;R-HSA-75824;R-HSA-174195;R-HS…
R-HSA-373760	L1CAM interactions	1	130	0.00918403	0.408982	0.408982	7	54	0.00445728	9606	Homo sapiens	AP2S1		R-HSA-445079;R-HSA-555065;R-HSA-445077;R-HSA-392749;R-HSA-445071;R-HSA-392748;R-HSA-374696
R-HSA-5173105	O-linked glycosylation	1	132	0.00932533	0.413767	0.413767	1	28	0.00231118	9606	Homo sapiens	SDF2L1		R-HSA-5615637
R-HSA-114608	Platelet degranulation	1	137	0.00967856	0.425563	0.425563	1	11	0.000908	9606	Homo sapiens	TMSB4X		R-HSA-481007
R-HSA-9006925	Intracellular signaling by second messengers	2	362	0.025574	0.429933	0.429933	8	113	0.00932728	9606	Homo sapiens	UBA52		R-HSA-6807206;R-HSA-8851011;R-HSA-6807106;R-HSA-8850992;R-HSA-8948832;R-HSA-6807118;R-HSA-6807134;R-HSA-8948775
R-HSA-70326	Glucose metabolism	1	142	0.0100318	0.437126	0.437126	2	50	0.00412712	9606	Homo sapiens	GAPDH		R-HSA-70449;R-HSA-70482
R-HSA-73894	DNA Repair	2	368	0.0259979	0.438226	0.438226	62	326	0.0269088	9606	Homo sapiens	UBA52		R-HSA-5655892;R-HSA-5656148;R-HSA-5696465;R-HSA-5656158;R-HSA-6786155;R-HSA-6786166;R-HSA-6782069;R-HSA-5653838;R-HSA-6782204;R-HSA-5654989;R-HSA-6786171;R-HSA-5654986;R-HSA-5654985;R-HSA-5690996;R-HSA-6785732;R-HSA-5690997;R-HSA-6785986;R-HSA-5653756;R-HSA-5653754;R-HSA-5691000;R-HSA-5691001;R-HSA-6790487;R-HSA-5684071;R-HSA-5690213;R-HSA-6785361;R-HSA-6782943;R-HSA-5690988;R-HSA-5696670;R-HSA-5…
R-HSA-76005	Response to elevated platelet cytosolic Ca2+	1	144	0.0101731	0.441687	0.441687	1	14	0.00115559	9606	Homo sapiens	TMSB4X		R-HSA-481007
R-HSA-202403	TCR signaling	1	146	0.0103144	0.446212	0.446212	3	52	0.0042922	9606	Homo sapiens	UBA52		R-HSA-5607728;R-HSA-202534;R-HSA-202453
R-HSA-2132295	MHC class II antigen presentation	1	148	0.0104557	0.4507	0.4507	3	26	0.0021461	9606	Homo sapiens	AP2S1		R-HSA-2130640;R-HSA-2130725;R-HSA-2130486
R-HSA-913531	Interferon Signaling	2	392	0.0276934	0.470748	0.470748	1	66	0.00544779	9606	Homo sapiens	UBA52		R-HSA-1169307
R-HSA-9018678	Biosynthesis of specialized proresolving mediators (SPMs)	1	159	0.0112328	0.474756	0.474756	4	124	0.0102352	9606	Homo sapiens	GPX4		R-HSA-9020271;R-HSA-9018895;R-HSA-9020273;R-HSA-9018868
R-HSA-449147	Signaling by Interleukins	3	641	0.0452844	0.480235	0.480235	13	492	0.0406108	9606	Homo sapiens	S100A9;UBA52	R-HSA-168166;R-HSA-209063;R-HSA-209061;R-HSA-5684273;R-HSA-450337;R-HSA-8948015;R-HSA-5684250;R-HSA-450346;R-HSA-8948063;R-HSA-168184;R-HSA-446877;R-HSA-451418;R-HSA-912627
R-HSA-2142753	Arachidonic acid metabolism	1	166	0.0117273	0.489522	0.489522	4	77	0.00635576	9606	Homo sapiens	GPX4		R-HSA-2161959;R-HSA-2161946;R-HSA-2161791;R-HSA-2161999
R-HSA-71291	Metabolism of amino acids and derivatives	3	660	0.0466266	0.49985	0.49985	2	283	0.0233595	9606	Homo sapiens	FAU;UBA52		R-HSA-2408529;R-HSA-5333615
R-HSA-2871837	FCERI mediated NF-kB activation	1	175	0.0123631	0.507908	0.507908	3	19	0.0015683	9606	Homo sapiens	UBA52		R-HSA-2730904;R-HSA-5607728;R-HSA-202534
R-HSA-446203	Asparagine N-linked glycosylation	2	421	0.0297421	0.508561	0.508561	4	144	0.0118861	9606	Homo sapiens	UBA52		R-HSA-1022127;R-HSA-8853379;R-HSA-8850594;R-HSA-8867288
R-HSA-1640170	Cell Cycle	3	682	0.0481808	0.522113	0.522113	40	410	0.0338423	9606	Homo sapiens	CAPG;UBA52		R-HSA-2514854;R-HSA-174144;R-HSA-8852354;R-HSA-174159;R-HSA-264458;R-HSA-174157;R-HSA-174227;R-HSA-2529015;R-HSA-68946;R-HSA-6804724;R-HSA-68948;R-HSA-2520883;R-HSA-69015;R-HSA-1363331;R-HSA-69016;R-HSA-174104;R-HSA-2529020;R-HSA-174105;R-HSA-8854044;R-HSA-179417;R-HSA-188191;R-HSA-8854041;R-HSA-179421;R-HSA-69598;R-HSA-69600;R-HSA-3000335;R-HSA-8854051;R-HSA-174058;R-HSA-6804879;R-HSA-174057;R-H…
R-HSA-72163	mRNA Splicing - Major Pathway	1	185	0.0130696	0.527576	0.527576	8	9	0.000743	9606	Homo sapiens	YBX1		R-HSA-72160;R-HSA-72130;R-HSA-156661;R-HSA-72139;R-HSA-72107;R-HSA-72124;R-HSA-72143;R-HSA-72127
R-HSA-72172	mRNA Splicing	1	196	0.0138467	0.548318	0.548318	13	14	0.00115559	9606	Homo sapiens	YBX1		R-HSA-72160;R-HSA-72130;R-HSA-75079;R-HSA-75081;R-HSA-75080;R-HSA-72139;R-HSA-72107;R-HSA-75083;R-HSA-75082;R-HSA-72143;R-HSA-156661;R-HSA-72124;R-HSA-72127
R-HSA-3781865	Diseases of glycosylation	1	202	0.0142706	0.559252	0.559252	2	77	0.00635576	9606	Homo sapiens	SDF2L1		R-HSA-5615556;R-HSA-5615604
R-HSA-68877	Mitotic Prometaphase	1	207	0.0146238	0.568165	0.568165	4	15	0.00123813	9606	Homo sapiens	CAPG		R-HSA-2514854;R-HSA-2529015;R-HSA-2520883;R-HSA-2529020
R-HSA-5663202	Diseases of signal transduction	2	489	0.0345461	0.590256	0.590256	9	289	0.0238547	9606	Homo sapiens	UBA52		R-HSA-2220976;R-HSA-2900765;R-HSA-2220944;R-HSA-5387392;R-HSA-5483238;R-HSA-2769007;R-HSA-1225956;R-HSA-2730752;R-HSA-2737728
R-HSA-1643685	Disease	6	1551	0.109573	0.60411	0.60411	38	957	0.078993	9606	Homo sapiens	SDF2L1;PRDX1;AP2S1;FAU;UBA52	R-HSA-184323;R-HSA-192704;R-HSA-2769007;R-HSA-3149434;R-HSA-3159227;R-HSA-192841;R-HSA-8877003;R-HSA-184269;R-HSA-8868567;R-HSA-5615556;R-HSA-2220976;R-HSA-5387392;R-HSA-3797226;R-HSA-8876255;R-HSA-182171;R-HSA-180573;R-HSA-5615604;R-HSA-8866854;R-HSA-8876262;R-HSA-8876258;R-HSA-182186;R-HSA-2730752;R-HSA-2737728;R-HSA-8866858;R-HSA-167597;R-HSA-8866856;R-HSA-2900765;R-HSA-2220944;R-HSA-167601;R-…
R-HSA-112314	Neurotransmitter receptors and postsynaptic signal transmission	1	231	0.0163193	0.608541	0.608541	1	105	0.00866694	9606	Homo sapiens	AP2S1		R-HSA-416639
R-HSA-2454202	Fc epsilon receptor (FCERI) signaling	1	234	0.0165313	0.61332	0.61332	3	63	0.00520017	9606	Homo sapiens	UBA52		R-HSA-2730904;R-HSA-5607728;R-HSA-202534
R-HSA-15869	Metabolism of nucleotides	1	254	0.0179442	0.643744	0.643744	1	135	0.0111432	9606	Homo sapiens	DCTPP1		R-HSA-6786257
R-HSA-72203	Processing of Capped Intron-Containing Pre-mRNA	1	256	0.0180855	0.646654	0.646654	13	32	0.00264135	9606	Homo sapiens	YBX1		R-HSA-72160;R-HSA-72130;R-HSA-75079;R-HSA-75081;R-HSA-75080;R-HSA-72139;R-HSA-72107;R-HSA-75083;R-HSA-75082;R-HSA-72143;R-HSA-156661;R-HSA-72124;R-HSA-72127
R-HSA-202733	Cell surface interactions at the vascular wall	1	256	0.0180855	0.646654	0.646654	1	64	0.00528271	9606	Homo sapiens	GYPC		R-HSA-8867098
R-HSA-168256	Immune System	10	2662	0.188061	0.649052	0.649052	91	1527	0.126042	9606	Homo sapiens	VAMP8;GSTP1;SEC61G;FTH1;AP2S1;S100A9;UBA52;FTL	R-HSA-975118;R-HSA-741386;R-HSA-688136;R-HSA-688137;R-HSA-2130725;R-HSA-1169307;R-HSA-9628444;R-HSA-936960;R-HSA-879362;R-HSA-936991;R-HSA-6799350;R-HSA-1168643;R-HSA-936986;R-HSA-5362500;R-HSA-936475;R-HSA-2130486;R-HSA-5607757;R-HSA-177690;R-HSA-5607756;R-HSA-446877;R-HSA-975122;R-HSA-177692;R-HSA-209063;R-HSA-975147;R-HSA-202534;R-HSA-706479;R-HSA-209061;R-HSA-6798528;R-HSA-450337;R-HSA-894801…
R-HSA-156580	Phase II - Conjugation of compounds	1	258	0.0182268	0.649541	0.649541	1	72	0.00594305	9606	Homo sapiens	GSTP1		R-HSA-176054
R-HSA-76002	Platelet activation, signaling and aggregation	1	299	0.0211233	0.703861	0.703861	1	114	0.00940982	9606	Homo sapiens	TMSB4X		R-HSA-481007
R-HSA-1266738	Developmental Biology	4	1177	0.0831508	0.708214	0.708214	13	484	0.0399505	9606	Homo sapiens	AP2S1;FAU;UBA52	R-HSA-392749;R-HSA-445071;R-HSA-392748;R-HSA-8986083;R-HSA-374696;R-HSA-9011300;R-HSA-445079;R-HSA-555065;R-HSA-445077;R-HSA-3928654;R-HSA-9014652;R-HSA-9011313;R-HSA-9014610
R-HSA-195258	RHO GTPase Effectors	1	326	0.0230307	0.735021	0.735021	2	112	0.00924474	9606	Homo sapiens	S100A9		R-HSA-9626848;R-HSA-5668629
R-HSA-392499	Metabolism of proteins	8	2354	0.166302	0.752729	0.752729	126	890	0.0734627	9606	Homo sapiens	SDF2L1;LGALS1;EEF1D;SEC61G;FAU;UBA52;PFDN5	R-HSA-5690196;R-HSA-688136;R-HSA-6782820;R-HSA-8853379;R-HSA-8869506;R-HSA-5660752;R-HSA-5660753;R-HSA-5689950;R-HSA-5696605;R-HSA-5696600;R-HSA-6781814;R-HSA-8943003;R-HSA-8943007;R-HSA-8852127;R-HSA-8865182;R-HSA-3640872;R-HSA-8852134;R-HSA-5689972;R-HSA-8852133;R-HSA-5689973;R-HSA-6781764;R-HSA-8852132;R-HSA-8852131;R-HSA-8850594;R-HSA-8852130;R-HSA-5696627;R-HSA-8852129;R-HSA-8852128;R-HSA-87…
R-HSA-112315	Transmission across Chemical Synapses	1	352	0.0248675	0.761973	0.761973	1	157	0.0129591	9606	Homo sapiens	AP2S1		R-HSA-416639
R-HSA-1280215	Cytokine Signaling in Immune system	3	1056	0.0746026	0.807712	0.807712	19	640	0.0528271	9606	Homo sapiens	S100A9;UBA52	R-HSA-5668534;R-HSA-168166;R-HSA-209063;R-HSA-5607731;R-HSA-209061;R-HSA-5684273;R-HSA-450337;R-HSA-8948015;R-HSA-5668414;R-HSA-1169307;R-HSA-5684250;R-HSA-450346;R-HSA-5668454;R-HSA-8948063;R-HSA-5607725;R-HSA-168184;R-HSA-446877;R-HSA-451418;R-HSA-912627
R-HSA-8978868	Fatty acid metabolism	1	429	0.0303073	0.826961	0.826961	4	217	0.0179117	9606	Homo sapiens	GPX4		R-HSA-2161959;R-HSA-2161946;R-HSA-2161791;R-HSA-2161999
R-HSA-194315	Signaling by Rho GTPases	1	457	0.0322854	0.845974	0.845974	2	117	0.00965745	9606	Homo sapiens	S100A9		R-HSA-9626848;R-HSA-5668629
R-HSA-109582	Hemostasis	2	826	0.0583539	0.852797	0.852797	2	327	0.0269913	9606	Homo sapiens	GYPC;TMSB4X	R-HSA-481007;R-HSA-8867098
R-HSA-112316	Neuronal System	1	498	0.0351819	0.870166	0.870166	1	210	0.0173339	9606	Homo sapiens	AP2S1		R-HSA-416639
R-HSA-211859	Biological oxidations	1	545	0.0385023	0.893328	0.893328	1	188	0.015518	9606	Homo sapiens	GSTP1		R-HSA-176054
R-HSA-597592	Post-translational protein modification	4	1594	0.11261	0.896629	0.896629	93	524	0.0432522	9606	Homo sapiens	SDF2L1;LGALS1;UBA52	R-HSA-5690196;R-HSA-688136;R-HSA-6782820;R-HSA-8853379;R-HSA-8869506;R-HSA-5689950;R-HSA-5696605;R-HSA-5688797;R-HSA-8853514;R-HSA-5696600;R-HSA-6781814;R-HSA-8943003;R-HSA-5696960;R-HSA-8943007;R-HSA-8852127;R-HSA-8865182;R-HSA-5690319;R-HSA-8938770;R-HSA-8942099;R-HSA-8938773;R-HSA-8942101;R-HSA-8865050;R-HSA-5690827;R-HSA-5696968;R-HSA-3640872;R-HSA-1022127;R-HSA-5690870;R-HSA-8852134;R-HSA-56…
R-HSA-556833	Metabolism of lipids	2	1443	0.101943	0.983719	0.983719	8	942	0.0777549	9606	Homo sapiens	GPX4		R-HSA-9020271;R-HSA-9018895;R-HSA-2161959;R-HSA-9020273;R-HSA-2161946;R-HSA-9018868;R-HSA-2161791;R-HSA-2161999
R-HSA-162582	Signal Transduction	5	3202	0.22621	0.99831	0.99831	115	2214	0.182749	9606	Homo sapiens	AP2S1;YBX1;S100A9;UBA52	R-HSA-2186785;R-HSA-2160931;R-HSA-2160935;R-HSA-183051;R-HSA-3322429;R-HSA-4608852;R-HSA-1295621;R-HSA-3640874;R-HSA-5687112;R-HSA-3640872;R-HSA-8875431;R-HSA-6807106;R-HSA-870437;R-HSA-8875183;R-HSA-6807118;R-HSA-3640861;R-HSA-2172172;R-HSA-2186767;R-HSA-183084;R-HSA-4641129;R-HSA-183089;R-HSA-8875443;R-HSA-1912357;R-HSA-6807134;R-HSA-8848829;R-HSA-870449;R-HSA-2186780;R-HSA-205118;R-HSA-870477;…

## Sheet: REACTOME_Cluster9
Pathway identifier	Pathway name	#Entities found	#Entities total	Entities ratio	Entities pValue	Entities FDR	#Reactions found	#Reactions total	Reactions ratio	Species identifier	Species name	Submitted entities found	Mapped entities	Found reaction identifiers
R-HSA-69278	Cell Cycle, Mitotic	33	570	0.0402685	1.11e-16	1.81e-14	144	322	0.0265786	9606	Homo sapiens	TOP2A;PCNA;NCAPG;HMMR;TYMS;PKMYT1;SMC4;AURKB;CKS1B;ORC6;PTTG1;TK1;GTSE1;CENPU;RRM2;H2AFZ;UBE2C;TUBB;H2AFX;H2AFV;ZWINT;CENPF;CDK1;CENPM;BIRC5;HIST1H4C	R-HSA-375302;R-HSA-8852354;R-HSA-69127;R-HSA-8961934;R-HSA-8961920;R-HSA-8961665;R-HSA-174088;R-HSA-2294574;R-HSA-8852362;R-HSA-2990882;R-HSA-69140;R-HSA-2520883;R-HSA-2294580;R-HSA-69142;R-HSA-69144;R-HSA-174104;R-HSA-8853405;R-HSA-174105;R-HSA-188191;R-HSA-2294590;R-HSA-69152;R-HSA-380455;R-HSA-174119;R-HSA-2172678;R-HSA-174122;R-HSA-174120;R-HSA-174121;R-HSA-8853419;R-HSA-2984220;R-HSA-2429719…
R-HSA-1640170	Cell Cycle	34	682	0.0481808	1.11e-16	1.81e-14	177	410	0.0338423	9606	Homo sapiens	TOP2A;PCNA;NCAPG;HMMR;TYMS;PKMYT1;SMC4;AURKB;CKS1B;ORC6;PTTG1;TK1;CLSPN;GTSE1;CENPU;RRM2;H2AFZ;UBE2C;TUBB;H2AFX;H2AFV;ZWINT;CENPF;CDK1;CENPM;BIRC5;HIST1H4C	R-HSA-69891;R-HSA-375302;R-HSA-8852354;R-HSA-69127;R-HSA-8961934;R-HSA-8961920;R-HSA-8961665;R-HSA-174088;R-HSA-2294574;R-HSA-8852362;R-HSA-2990882;R-HSA-912408;R-HSA-69140;R-HSA-2520883;R-HSA-2294580;R-HSA-69142;R-HSA-69144;R-HSA-174104;R-HSA-8853405;R-HSA-174105;R-HSA-188191;R-HSA-2294590;R-HSA-69152;R-HSA-380455;R-HSA-174119;R-HSA-2172678;R-HSA-174122;R-HSA-174120;R-HSA-174121;R-HSA-8853419;R-…
R-HSA-69205	G1/S-Specific Transcription	10	43	0.0030378	4.44e-15	4.8e-13	9	28	0.00231118	9606	Homo sapiens	PCNA;RRM2;CDK1;TK1;TYMS	R-HSA-8961982;R-HSA-8961934;R-HSA-8961920;R-HSA-8961665;R-HSA-8962050;R-HSA-8961651;R-HSA-8961972;R-HSA-8962039;R-HSA-8961991
R-HSA-453279	Mitotic G1-G1/S phases	14	173	0.0122218	1.7e-14	1.38e-12	27	98	0.00808915	9606	Homo sapiens	TOP2A;PCNA;RRM2;ORC6;CDK1;TK1;TYMS;CKS1B	R-HSA-8961934;R-HSA-8961920;R-HSA-8961665;R-HSA-8962050;R-HSA-68940;R-HSA-8961991;R-HSA-1363328;R-HSA-1363331;R-HSA-187545;R-HSA-8964567;R-HSA-68960;R-HSA-187552;R-HSA-113638;R-HSA-68914;R-HSA-8964475;R-HSA-68917;R-HSA-187574;R-HSA-68916;R-HSA-187575;R-HSA-8961982;R-HSA-68919;R-HSA-68918;R-HSA-8964465;R-HSA-8964531;R-HSA-8961651;R-HSA-8961972;R-HSA-8962039
R-HSA-69206	G1/S Transition	12	150	0.010597	1.75e-12	1.14e-10	21	61	0.00503508	9606	Homo sapiens	PCNA;RRM2;ORC6;CDK1;TK1;TYMS;CKS1B	R-HSA-68960;R-HSA-187552;R-HSA-8961934;R-HSA-113638;R-HSA-8961920;R-HSA-8961665;R-HSA-8962050;R-HSA-68940;R-HSA-8961991;R-HSA-68914;R-HSA-68917;R-HSA-187574;R-HSA-68916;R-HSA-187575;R-HSA-8961982;R-HSA-68919;R-HSA-68918;R-HSA-187545;R-HSA-8961651;R-HSA-8961972;R-HSA-8962039
R-HSA-68886	M Phase	16	390	0.0275521	5.21e-12	2.81e-10	35	66	0.00544779	9606	Homo sapiens	CENPU;H2AFZ;UBE2C;TUBB;H2AFX;NCAPG;H2AFV;SMC4;AURKB;ZWINT;CENPF;PTTG1;CDK1;CENPM;BIRC5;HIST1H4C	R-HSA-2245218;R-HSA-2514854;R-HSA-174144;R-HSA-2288097;R-HSA-375302;R-HSA-2467809;R-HSA-5195402;R-HSA-2467811;R-HSA-1638803;R-HSA-2294574;R-HSA-2990882;R-HSA-2529015;R-HSA-2520883;R-HSA-2294580;R-HSA-380316;R-HSA-380508;R-HSA-2468287;R-HSA-2529020;R-HSA-2172666;R-HSA-2294590;R-HSA-2468293;R-HSA-2430533;R-HSA-2172678;R-HSA-174121;R-HSA-2294600;R-HSA-5244669;R-HSA-2984220;R-HSA-2429719;R-HSA-248482…
R-HSA-69620	Cell Cycle Checkpoints	14	279	0.0197104	9.88e-12	4.54e-10	14	56	0.00462237	9606	Homo sapiens	CENPU;UBE2C;H2AFX;PKMYT1;AURKB;ZWINT;CENPF;ORC6;CDK1;CENPM;BIRC5;CLSPN;HIST1H4C;GTSE1	R-HSA-5683735;R-HSA-69891;R-HSA-141409;R-HSA-170055;R-HSA-8852354;R-HSA-176298;R-HSA-141422;R-HSA-141423;R-HSA-170070;R-HSA-141431;R-HSA-8852337;R-HSA-8852351;R-HSA-176318;R-HSA-141439
R-HSA-1538133	G0 and Early G1	6	38	0.00268456	1.66e-08	6.23e-07	6	27	0.00222864	9606	Homo sapiens	TOP2A;PCNA;CDK1	R-HSA-8964475;R-HSA-8961934;R-HSA-8961665;R-HSA-8964465;R-HSA-8964531;R-HSA-8964567
R-HSA-68877	Mitotic Prometaphase	10	207	0.0146238	1.73e-08	6.23e-07	12	15	0.00123813	9606	Homo sapiens	CENPU;CENPF;TUBB;CDK1;NCAPG;CENPM;BIRC5;SMC4;AURKB;ZWINT	R-HSA-2514854;R-HSA-2468293;R-HSA-2529015;R-HSA-2484822;R-HSA-375302;R-HSA-2520883;R-HSA-380316;R-HSA-380508;R-HSA-1638803;R-HSA-2468287;R-HSA-2529020;R-HSA-1638821
R-HSA-195258	RHO GTPase Effectors	11	326	0.0230307	1.17e-07	3.49e-06	12	112	0.00924474	9606	Homo sapiens	CENPU;CENPF;H2AFZ;PRC1;H2AFX;H2AFV;CENPM;BIRC5;HIST1H4C;AURKB;ZWINT	R-HSA-5625797;R-HSA-5625796;R-HSA-5671970;R-HSA-5666160;R-HSA-5666129;R-HSA-5625870;R-HSA-5625774;R-HSA-5625849;R-HSA-5625848;R-HSA-5625784;R-HSA-5625883;R-HSA-5666169
R-HSA-774815	Nucleosome assembly	6	54	0.00381491	1.29e-07	3.49e-06	4	4	0.00033	9606	Homo sapiens	CENPU;H2AFZ;H2AFX;H2AFV;CENPM;HIST1H4C	R-HSA-606349;R-HSA-606287;R-HSA-606289;R-HSA-606326
R-HSA-606279	Deposition of new CENPA-containing nucleosomes at the centromere	6	54	0.00381491	1.29e-07	3.49e-06	4	4	0.00033	9606	Homo sapiens	CENPU;H2AFZ;H2AFX;H2AFV;CENPM;HIST1H4C	R-HSA-606349;R-HSA-606287;R-HSA-606289;R-HSA-606326
R-HSA-2299718	Condensation of Prophase Chromosomes	6	55	0.00388555	1.44e-07	3.6e-06	10	10	0.000825	9606	Homo sapiens	H2AFZ;H2AFX;CDK1;H2AFV;HIST1H4C;SMC4	R-HSA-2245218;R-HSA-2429719;R-HSA-2288097;R-HSA-2301205;R-HSA-2172678;R-HSA-2294580;R-HSA-2294600;R-HSA-2172666;R-HSA-2294574;R-HSA-2294590
R-HSA-73886	Chromosome Maintenance	7	105	0.00741787	3.38e-07	7.78e-06	17	27	0.00222864	9606	Homo sapiens	CENPU;PCNA;H2AFZ;H2AFX;H2AFV;CENPM;HIST1H4C	R-HSA-174438;R-HSA-606349;R-HSA-174439;R-HSA-606287;R-HSA-181450;R-HSA-174441;R-HSA-174446;R-HSA-174447;R-HSA-174444;R-HSA-174445;R-HSA-174451;R-HSA-174448;R-HSA-606289;R-HSA-174456;R-HSA-176702;R-HSA-176700;R-HSA-606326
R-HSA-69618	Mitotic Spindle Checkpoint	7	110	0.00777111	4.61e-07	9.68e-06	5	7	0.000578	9606	Homo sapiens	CENPU;CENPF;UBE2C;CENPM;BIRC5;AURKB;ZWINT	R-HSA-141409;R-HSA-141431;R-HSA-141422;R-HSA-141423;R-HSA-141439
R-HSA-5334118	DNA methylation	5	36	0.00254327	5.17e-07	1.03e-05	7	7	0.000578	9606	Homo sapiens	UHRF1;H2AFZ;H2AFX;H2AFV;HIST1H4C	R-HSA-5334097;R-HSA-5334160;R-HSA-5334099;R-HSA-5334179;R-HSA-5334164;R-HSA-5334151;R-HSA-5334152
R-HSA-212300	PRC2 methylates histones and DNA	5	44	0.00310844	1.37e-06	2.61e-05	4	4	0.00033	9606	Homo sapiens	H2AFZ;H2AFX;H2AFV;HIST1H4C;EZH2	R-HSA-212263;R-HSA-212222;R-HSA-212269;R-HSA-212252
R-HSA-2467813	Separation of Sister Chromatids	8	194	0.0137054	1.69e-06	2.88e-05	6	8	0.00066	9606	Homo sapiens	CENPU;CENPF;PTTG1;UBE2C;CENPM;BIRC5;AURKB;ZWINT	R-HSA-174144;R-HSA-2467798;R-HSA-2467809;R-HSA-2467811;R-HSA-174202;R-HSA-174121
R-HSA-2500257	Resolution of Sister Chromatid Cohesion	7	134	0.00946662	1.7e-06	2.88e-05	5	8	0.00066	9606	Homo sapiens	CENPU;CENPF;CDK1;CENPM;BIRC5;AURKB;ZWINT	R-HSA-2468293;R-HSA-2484822;R-HSA-1638803;R-HSA-2468287;R-HSA-1638821
R-HSA-68882	Mitotic Anaphase	8	208	0.0146944	2.82e-06	4.11e-05	6	11	0.000908	9606	Homo sapiens	CENPU;CENPF;PTTG1;UBE2C;CENPM;BIRC5;AURKB;ZWINT	R-HSA-174144;R-HSA-2467798;R-HSA-2467809;R-HSA-2467811;R-HSA-174202;R-HSA-174121
R-HSA-2555396	Mitotic Metaphase and Anaphase	8	211	0.0149064	3.13e-06	4.11e-05	6	12	0.000991	9606	Homo sapiens	CENPU;CENPF;PTTG1;UBE2C;CENPM;BIRC5;AURKB;ZWINT	R-HSA-174144;R-HSA-2467798;R-HSA-2467809;R-HSA-2467811;R-HSA-174202;R-HSA-174121
R-HSA-194315	Signaling by Rho GTPases	11	457	0.0322854	3.15e-06	4.11e-05	12	117	0.00965745	9606	Homo sapiens	CENPU;CENPF;H2AFZ;PRC1;H2AFX;H2AFV;CENPM;BIRC5;HIST1H4C;AURKB;ZWINT	R-HSA-5625797;R-HSA-5625796;R-HSA-5671970;R-HSA-5666160;R-HSA-5666129;R-HSA-5625870;R-HSA-5625774;R-HSA-5625849;R-HSA-5625848;R-HSA-5625784;R-HSA-5625883;R-HSA-5666169
R-HSA-141444	Amplification of signal from unattached kinetochores via a MAD2 inhibitory signal	6	94	0.00664076	3.16e-06	4.11e-05	4	4	0.00033	9606	Homo sapiens	CENPU;CENPF;CENPM;BIRC5;AURKB;ZWINT	R-HSA-141409;R-HSA-141431;R-HSA-141422;R-HSA-141439
R-HSA-141424	Amplification of signal from the kinetochores	6	94	0.00664076	3.16e-06	4.11e-05	4	4	0.00033	9606	Homo sapiens	CENPU;CENPF;CENPM;BIRC5;AURKB;ZWINT	R-HSA-141409;R-HSA-141431;R-HSA-141422;R-HSA-141439
R-HSA-69481	G2/M Checkpoints	7	154	0.0108795	4.21e-06	5.26e-05	9	24	0.00198102	9606	Homo sapiens	ORC6;H2AFX;CDK1;CLSPN;PKMYT1;HIST1H4C;GTSE1	R-HSA-5683735;R-HSA-69891;R-HSA-170070;R-HSA-170055;R-HSA-8852354;R-HSA-8852337;R-HSA-8852351;R-HSA-176298;R-HSA-176318
R-HSA-1362277	Transcription of E2F targets under negative control by DREAM complex	4	25	0.00176616	4.38e-06	5.26e-05	4	12	0.000991	9606	Homo sapiens	TOP2A;PCNA		R-HSA-8964475;R-HSA-8961665;R-HSA-8964465;R-HSA-8964531
R-HSA-2559580	Oxidative Stress Induced Senescence	6	114	0.00805369	9.41e-06	0.000113	8	39	0.00321915	9606	Homo sapiens	H2AFZ;H2AFX;H2AFV;HIST1H4C;EZH2	R-HSA-3229089;R-HSA-3222593;R-HSA-3223200;R-HSA-3240295;R-HSA-3240777;R-HSA-3240957;R-HSA-3240783;R-HSA-3229102
R-HSA-171306	Packaging Of Telomere Ends	4	34	0.00240198	1.46e-05	0.00016	2	2	0.000165	9606	Homo sapiens	H2AFZ;H2AFX;H2AFV;HIST1H4C	R-HSA-181450;R-HSA-176700
R-HSA-73728	RNA Polymerase I Promoter Opening	4	34	0.00240198	1.46e-05	0.00016	1	2	0.000165	9606	Homo sapiens	H2AFZ;H2AFX;H2AFV;HIST1H4C	R-HSA-73718
R-HSA-2559583	Cellular Senescence	7	198	0.013988	2.11e-05	0.000211	17	89	0.00734626	9606	Homo sapiens	H2AFZ;UBE2C;H2AFX;H2AFV;HIST1H4C;EZH2	R-HSA-3790137;R-HSA-3790130;R-HSA-3788725;R-HSA-3240957;R-HSA-3788724;R-HSA-3788745;R-HSA-3229089;R-HSA-3222593;R-HSA-3223200;R-HSA-3788748;R-HSA-3785711;R-HSA-3240295;R-HSA-3788705;R-HSA-3240777;R-HSA-3788708;R-HSA-3240783;R-HSA-3229102
R-HSA-157579	Telomere Maintenance	5	78	0.00551042	2.16e-05	0.000216	13	23	0.00189847	9606	Homo sapiens	PCNA;H2AFZ;H2AFX;H2AFV;HIST1H4C	R-HSA-174438;R-HSA-174439;R-HSA-181450;R-HSA-174441;R-HSA-174446;R-HSA-174447;R-HSA-174444;R-HSA-174445;R-HSA-174451;R-HSA-174448;R-HSA-174456;R-HSA-176702;R-HSA-176700
R-HSA-110330	Recognition and association of DNA glycosylase with site containing an affected purine	4	38	0.00268456	2.25e-05	0.000217	2	9	0.000743	9606	Homo sapiens	H2AFZ;H2AFX;H2AFV;HIST1H4C	R-HSA-9629195;R-HSA-9629373
R-HSA-73894	DNA Repair	9	368	0.0259979	2.42e-05	0.000217	109	326	0.0269088	9606	Homo sapiens	RAD51AP1;PCNA;KIAA0101;H2AFZ;UBE2T;H2AFX;H2AFV;CLSPN;HIST1H4C	R-HSA-5684052;R-HSA-69891;R-HSA-5655892;R-HSA-5656148;R-HSA-5653840;R-HSA-5656158;R-HSA-5651805;R-HSA-5683801;R-HSA-5653838;R-HSA-5685838;R-HSA-110363;R-HSA-110364;R-HSA-110368;R-HSA-5686900;R-HSA-110371;R-HSA-5690997;R-HSA-5693566;R-HSA-9629372;R-HSA-9629373;R-HSA-5691001;R-HSA-5684071;R-HSA-5690213;R-HSA-5693539;R-HSA-5693536;R-HSA-6785361;R-HSA-5651809;R-HSA-5693551;R-HSA-5690988;R-HSA-5693549…
R-HSA-68875	Mitotic Prophase	6	135	0.00953727	2.42e-05	0.000218	17	34	0.00280644	9606	Homo sapiens	H2AFZ;H2AFX;CDK1;H2AFV;HIST1H4C;SMC4	R-HSA-2245218;R-HSA-2430533;R-HSA-2288097;R-HSA-5195402;R-HSA-2172678;R-HSA-2294600;R-HSA-2294574;R-HSA-5244669;R-HSA-2990882;R-HSA-2984220;R-HSA-2429719;R-HSA-380278;R-HSA-2301205;R-HSA-2172183;R-HSA-2294580;R-HSA-2172666;R-HSA-2294590
R-HSA-212165	Epigenetic regulation of gene expression	6	139	0.00981985	2.85e-05	0.000257	20	34	0.00280644	9606	Homo sapiens	UHRF1;H2AFZ;H2AFX;H2AFV;HIST1H4C;EZH2	R-HSA-5334097;R-HSA-427527;R-HSA-5334160;R-HSA-5334099;R-HSA-212263;R-HSA-5334164;R-HSA-5250938;R-HSA-5227490;R-HSA-212269;R-HSA-433672;R-HSA-427528;R-HSA-427336;R-HSA-427337;R-HSA-427383;R-HSA-5334179;R-HSA-5334151;R-HSA-5334152;R-HSA-427514;R-HSA-212222;R-HSA-212252
R-HSA-69275	G2/M Transition	7	212	0.014977	3.26e-05	0.000265	45	78	0.0064383	9606	Homo sapiens	CENPF;TUBB;CDK1;HMMR;PKMYT1;GTSE1	R-HSA-380294;R-HSA-170055;R-HSA-8852354;R-HSA-170116;R-HSA-4088441;R-HSA-4088439;R-HSA-380303;R-HSA-170057;R-HSA-170126;R-HSA-8852362;R-HSA-8852298;R-HSA-170131;R-HSA-380311;R-HSA-3000319;R-HSA-170070;R-HSA-8852306;R-HSA-2574845;R-HSA-8853405;R-HSA-170072;R-HSA-8852317;R-HSA-3000310;R-HSA-170076;R-HSA-2574840;R-HSA-380455;R-HSA-8852324;R-HSA-162657;R-HSA-170087;R-HSA-170084;R-HSA-4088024;R-HSA-17…
R-HSA-110328	Recognition and association of DNA glycosylase with site containing an affected pyrimidine	4	42	0.00296715	3.31e-05	0.000265	1	21	0.00173339	9606	Homo sapiens	H2AFZ;H2AFX;H2AFV;HIST1H4C	R-HSA-9629372
R-HSA-453274	Mitotic G2-G2/M phases	7	214	0.0151183	3.46e-05	0.000276	45	80	0.00660338	9606	Homo sapiens	CENPF;TUBB;CDK1;HMMR;PKMYT1;GTSE1	R-HSA-380294;R-HSA-170055;R-HSA-8852354;R-HSA-170116;R-HSA-4088441;R-HSA-4088439;R-HSA-380303;R-HSA-170057;R-HSA-170126;R-HSA-8852362;R-HSA-8852298;R-HSA-170131;R-HSA-380311;R-HSA-3000319;R-HSA-170070;R-HSA-8852306;R-HSA-2574845;R-HSA-8853405;R-HSA-170072;R-HSA-8852317;R-HSA-3000310;R-HSA-170076;R-HSA-2574840;R-HSA-380455;R-HSA-8852324;R-HSA-162657;R-HSA-170087;R-HSA-170084;R-HSA-4088024;R-HSA-17…
R-HSA-2514853	Condensation of Prometaphase Chromosomes	3	15	0.0010597	3.89e-05	0.000293	4	4	0.00033	9606	Homo sapiens	CDK1;NCAPG;SMC4	R-HSA-2514854;R-HSA-2529015;R-HSA-2520883;R-HSA-2529020
R-HSA-2559582	Senescence-Associated Secretory Phenotype (SASP)	5	89	0.00628753	4.02e-05	0.000293	8	22	0.00181593	9606	Homo sapiens	H2AFZ;UBE2C;H2AFX;H2AFV;HIST1H4C	R-HSA-3790137;R-HSA-3788745;R-HSA-3788748;R-HSA-3788705;R-HSA-3790130;R-HSA-3788725;R-HSA-3788724;R-HSA-3788708
R-HSA-5663220	RHO GTPases Activate Formins	6	149	0.0105263	4.19e-05	0.000293	3	27	0.00222864	9606	Homo sapiens	CENPU;CENPF;CENPM;BIRC5;AURKB;ZWINT	R-HSA-5666160;R-HSA-5666129;R-HSA-5666169
R-HSA-427359	SIRT1 negatively regulates rRNA expression	4	45	0.00317909	4.32e-05	0.000302	3	5	0.000413	9606	Homo sapiens	H2AFZ;H2AFX;H2AFV;HIST1H4C	R-HSA-427527;R-HSA-427514;R-HSA-427528
R-HSA-73927	Depurination	4	45	0.00317909	4.32e-05	0.000302	4	18	0.00148576	9606	Homo sapiens	H2AFZ;H2AFX;H2AFV;HIST1H4C	R-HSA-9629216;R-HSA-9629483;R-HSA-9629195;R-HSA-9629373
R-HSA-110331	Cleavage of the damaged purine	4	45	0.00317909	4.32e-05	0.000302	2	9	0.000743	9606	Homo sapiens	H2AFZ;H2AFX;H2AFV;HIST1H4C	R-HSA-9629216;R-HSA-9629483
R-HSA-427389	ERCC6 (CSB) and EHMT2 (G9a) positively regulate rRNA expression	4	48	0.00339103	5.54e-05	0.00038	2	4	0.00033	9606	Homo sapiens	H2AFZ;H2AFX;H2AFV;HIST1H4C	R-HSA-427383;R-HSA-427336
R-HSA-5625886	Activated PKN1 stimulates transcription of AR (androgen receptor) regulated genes KLK2 and KLK3	4	49	0.00346167	6e-05	0.00038	8	11	0.000908	9606	Homo sapiens	H2AFZ;H2AFX;H2AFV;HIST1H4C	R-HSA-5625797;R-HSA-5625796;R-HSA-5625870;R-HSA-5625774;R-HSA-5625849;R-HSA-5625848;R-HSA-5625784;R-HSA-5625883
R-HSA-73884	Base Excision Repair	5	98	0.00692335	6.33e-05	0.00038	12	104	0.0085844	9606	Homo sapiens	PCNA;H2AFZ;H2AFX;H2AFV;HIST1H4C	R-HSA-110368;R-HSA-9629216;R-HSA-110371;R-HSA-5651809;R-HSA-9629483;R-HSA-9629195;R-HSA-110363;R-HSA-9629497;R-HSA-5651805;R-HSA-110364;R-HSA-9629372;R-HSA-9629373
R-HSA-4615885	SUMOylation of DNA replication proteins	4	50	0.00353232	6.48e-05	0.000389	5	8	0.00066	9606	Homo sapiens	TOP2A;PCNA;BIRC5;AURKB	R-HSA-4641350;R-HSA-4615910;R-HSA-5228525;R-HSA-4641342;R-HSA-4655355
R-HSA-110329	Cleavage of the damaged pyrimidine	4	51	0.00360297	6.99e-05	0.00042	1	20	0.00165085	9606	Homo sapiens	H2AFZ;H2AFX;H2AFV;HIST1H4C	R-HSA-9629497
R-HSA-73928	Depyrimidination	4	51	0.00360297	6.99e-05	0.00042	2	41	0.00338423	9606	Homo sapiens	H2AFZ;H2AFX;H2AFV;HIST1H4C	R-HSA-9629497;R-HSA-9629372
R-HSA-3214858	RMTs methylate histone arginines	4	53	0.00374426	8.11e-05	0.000486	5	22	0.00181593	9606	Homo sapiens	H2AFZ;H2AFX;H2AFV;HIST1H4C	R-HSA-5661126;R-HSA-5216234;R-HSA-5212679;R-HSA-5205798;R-HSA-5205861
R-HSA-912446	Meiotic recombination	4	58	0.00409749	0.000114	0.000687	4	9	0.000743	9606	Homo sapiens	H2AFZ;H2AFX;H2AFV;HIST1H4C	R-HSA-912458;R-HSA-912503;R-HSA-912496;R-HSA-1214188
R-HSA-156711	Polo-like kinase mediated events	3	23	0.00162487	0.000137	0.000694	3	15	0.00123813	9606	Homo sapiens	CENPF;PKMYT1	R-HSA-162657;R-HSA-4088441;R-HSA-4088439
R-HSA-73929	Base-Excision Repair, AP Site Formation	4	61	0.00430943	0.000139	0.000694	6	61	0.00503508	9606	Homo sapiens	H2AFZ;H2AFX;H2AFV;HIST1H4C	R-HSA-9629216;R-HSA-9629483;R-HSA-9629195;R-HSA-9629497;R-HSA-9629372;R-HSA-9629373
R-HSA-5619507	Activation of HOX genes during differentiation	5	116	0.00819498	0.000139	0.000694	31	43	0.00354932	9606	Homo sapiens	H2AFZ;H2AFX;H2AFV;HIST1H4C;EZH2	R-HSA-5617877;R-HSA-5617492;R-HSA-5617431;R-HSA-5621010;R-HSA-5617874;R-HSA-6810159;R-HSA-6810158;R-HSA-5617887;R-HSA-5617862;R-HSA-6810161;R-HSA-5617859;R-HSA-5617484;R-HSA-5617676;R-HSA-5693644;R-HSA-5617486;R-HSA-5617672;R-HSA-5617483;R-HSA-5617867;R-HSA-5621002;R-HSA-5617866;R-HSA-5617462;R-HSA-5617650;R-HSA-5617661;R-HSA-5617471;R-HSA-5617445;R-HSA-5617452;R-HSA-5617454;R-HSA-6810139;R-HSA-5…
R-HSA-5617472	Activation of anterior HOX genes in hindbrain development during early embryogenesis	5	116	0.00819498	0.000139	0.000694	31	43	0.00354932	9606	Homo sapiens	H2AFZ;H2AFX;H2AFV;HIST1H4C;EZH2	R-HSA-5617877;R-HSA-5617492;R-HSA-5617431;R-HSA-5621010;R-HSA-5617874;R-HSA-6810159;R-HSA-6810158;R-HSA-5617887;R-HSA-5617862;R-HSA-6810161;R-HSA-5617859;R-HSA-5617484;R-HSA-5617676;R-HSA-5693644;R-HSA-5617486;R-HSA-5617672;R-HSA-5617483;R-HSA-5617867;R-HSA-5621002;R-HSA-5617866;R-HSA-5617462;R-HSA-5617650;R-HSA-5617661;R-HSA-5617471;R-HSA-5617445;R-HSA-5617452;R-HSA-5617454;R-HSA-6810139;R-HSA-5…
R-HSA-1221632	Meiotic synapsis	4	62	0.00438008	0.000148	0.000738	4	6	0.000495	9606	Homo sapiens	H2AFZ;H2AFX;H2AFV;HIST1H4C	R-HSA-912408;R-HSA-912470;R-HSA-912467;R-HSA-912450
R-HSA-5250924	B-WICH complex positively regulates rRNA expression	4	62	0.00438008	0.000148	0.000738	1	3	0.000248	9606	Homo sapiens	H2AFZ;H2AFX;H2AFV;HIST1H4C	R-HSA-5250938
R-HSA-73772	RNA Polymerase I Promoter Escape	4	64	0.00452137	0.000167	0.000833	1	2	0.000165	9606	Homo sapiens	H2AFZ;H2AFX;H2AFV;HIST1H4C	R-HSA-74986
R-HSA-5693567	HDR through Homologous Recombination (HRR) or Single Strand Annealing (SSA)	5	124	0.00876016	0.000189	0.000944	14	42	0.00346678	9606	Homo sapiens	RAD51AP1;PCNA;H2AFX;CLSPN;HIST1H4C	R-HSA-5684887;R-HSA-5684052;R-HSA-5693620;R-HSA-5693589;R-HSA-5684882;R-HSA-5686483;R-HSA-5693584;R-HSA-5693593;R-HSA-5684071;R-HSA-5686469;R-HSA-5693539;R-HSA-5685838;R-HSA-5686410;R-HSA-5686440
R-HSA-201722	Formation of the beta-catenin:TCF transactivating complex	4	67	0.00473331	0.000198	0.000991	2	13	0.00107305	9606	Homo sapiens	H2AFZ;H2AFX;H2AFV;HIST1H4C	R-HSA-3364026;R-HSA-3451147
R-HSA-5693538	Homology Directed Repair	5	130	0.00918403	0.000234	0.00117237	14	50	0.00412712	9606	Homo sapiens	RAD51AP1;PCNA;H2AFX;CLSPN;HIST1H4C	R-HSA-5684887;R-HSA-5684052;R-HSA-5693620;R-HSA-5693589;R-HSA-5684882;R-HSA-5686483;R-HSA-5693584;R-HSA-5693593;R-HSA-5684071;R-HSA-5686469;R-HSA-5693539;R-HSA-5685838;R-HSA-5686410;R-HSA-5686440
R-HSA-2559586	DNA Damage/Telomere Stress Induced Senescence	4	71	0.0050159	0.000247	0.00123348	1	18	0.00148576	9606	Homo sapiens	H2AFZ;H2AFX;H2AFV;HIST1H4C	R-HSA-3785711
R-HSA-8936459	RUNX1 regulates genes involved in megakaryocyte differentiation and platelet function	4	78	0.00551042	0.000352	0.00140605	20	33	0.0027239	9606	Homo sapiens	H2AFZ;H2AFX;H2AFV;HIST1H4C	R-HSA-8936584;R-HSA-8936616;R-HSA-8937097;R-HSA-8937037;R-HSA-8936621;R-HSA-8936608;R-HSA-8936481;R-HSA-8936995;R-HSA-8937016;R-HSA-8937113;R-HSA-8937050;R-HSA-8935740;R-HSA-8936989;R-HSA-8937118;R-HSA-8937022;R-HSA-8935730;R-HSA-8936979;R-HSA-8935731;R-HSA-8936628;R-HSA-8936599
R-HSA-427413	NoRC negatively regulates rRNA expression	4	80	0.00565171	0.000387	0.00154614	3	7	0.000578	9606	Homo sapiens	H2AFZ;H2AFX;H2AFV;HIST1H4C	R-HSA-5227490;R-HSA-433672;R-HSA-427337
R-HSA-5250913	Positive epigenetic regulation of rRNA expression	4	80	0.00565171	0.000387	0.00154614	3	7	0.000578	9606	Homo sapiens	H2AFZ;H2AFX;H2AFV;HIST1H4C	R-HSA-427383;R-HSA-5250938;R-HSA-427336
R-HSA-5625740	RHO GTPases activate PKNs	4	80	0.00565171	0.000387	0.00154614	8	20	0.00165085	9606	Homo sapiens	H2AFZ;H2AFX;H2AFV;HIST1H4C	R-HSA-5625797;R-HSA-5625796;R-HSA-5625870;R-HSA-5625774;R-HSA-5625849;R-HSA-5625848;R-HSA-5625784;R-HSA-5625883
R-HSA-5578749	Transcriptional regulation by small RNAs	4	81	0.00572236	0.000405	0.00161981	1	5	0.000413	9606	Homo sapiens	H2AFZ;H2AFX;H2AFV;HIST1H4C	R-HSA-5578742
R-HSA-69478	G2/M DNA replication checkpoint	2	7	0.000495	0.000425	0.00169869	2	2	0.000165	9606	Homo sapiens	CDK1;PKMYT1	R-HSA-170070;R-HSA-170055
R-HSA-73854	RNA Polymerase I Promoter Clearance	4	87	0.00614624	0.000529	0.00211547	2	10	0.000825	9606	Homo sapiens	H2AFZ;H2AFX;H2AFV;HIST1H4C	R-HSA-73718;R-HSA-74986
R-HSA-5250941	Negative epigenetic regulation of rRNA expression	4	89	0.00628753	0.000576	0.00230229	6	12	0.000991	9606	Homo sapiens	H2AFZ;H2AFX;H2AFV;HIST1H4C	R-HSA-427527;R-HSA-427514;R-HSA-5227490;R-HSA-433672;R-HSA-427528;R-HSA-427337
R-HSA-73864	RNA Polymerase I Transcription	4	89	0.00628753	0.000576	0.00230229	2	14	0.00115559	9606	Homo sapiens	H2AFZ;H2AFX;H2AFV;HIST1H4C	R-HSA-73718;R-HSA-74986
R-HSA-1912408	Pre-NOTCH Transcription and Translation	4	89	0.00628753	0.000576	0.00230229	3	28	0.00231118	9606	Homo sapiens	H2AFZ;H2AFX;H2AFV;HIST1H4C	R-HSA-9604834;R-HSA-9604831;R-HSA-9604829
R-HSA-453276	Regulation of mitotic cell cycle	4	90	0.00635818	0.0006	0.00239997	29	38	0.00313661	9606	Homo sapiens	PTTG1;UBE2C;CDK1;AURKB	R-HSA-174144;R-HSA-174088;R-HSA-174157;R-HSA-179410;R-HSA-174227;R-HSA-188371;R-HSA-174224;R-HSA-174171;R-HSA-174104;R-HSA-174105;R-HSA-179417;R-HSA-174238;R-HSA-188191;R-HSA-179421;R-HSA-174119;R-HSA-174058;R-HSA-174122;R-HSA-174251;R-HSA-174120;R-HSA-174057;R-HSA-174121;R-HSA-174255;R-HSA-141423;R-HSA-174195;R-HSA-174070;R-HSA-174132;R-HSA-174202;R-HSA-174139;R-HSA-174079
R-HSA-174143	APC/C-mediated degradation of cell cycle proteins	4	90	0.00635818	0.0006	0.00239997	29	38	0.00313661	9606	Homo sapiens	PTTG1;UBE2C;CDK1;AURKB	R-HSA-174144;R-HSA-174088;R-HSA-174157;R-HSA-179410;R-HSA-174227;R-HSA-188371;R-HSA-174224;R-HSA-174171;R-HSA-174104;R-HSA-174105;R-HSA-179417;R-HSA-174238;R-HSA-188191;R-HSA-179421;R-HSA-174119;R-HSA-174058;R-HSA-174122;R-HSA-174251;R-HSA-174120;R-HSA-174057;R-HSA-174121;R-HSA-174255;R-HSA-141423;R-HSA-174195;R-HSA-174070;R-HSA-174132;R-HSA-174202;R-HSA-174139;R-HSA-174079
R-HSA-1500620	Meiosis	4	92	0.00649947	0.000651	0.0026041	8	15	0.00123813	9606	Homo sapiens	H2AFZ;H2AFX;H2AFV;HIST1H4C	R-HSA-912408;R-HSA-912458;R-HSA-912503;R-HSA-912470;R-HSA-912496;R-HSA-912467;R-HSA-1214188;R-HSA-912450
R-HSA-113507	E2F-enabled inhibition of pre-replication complex formation	2	9	0.000636	0.000698	0.00279277	1	1	8.25e-05	9606	Homo sapiens	ORC6;CDK1		R-HSA-113638
R-HSA-5693532	DNA Double-Strand Break Repair	5	167	0.0117979	0.000728	0.00291263	47	107	0.00883203	9606	Homo sapiens	RAD51AP1;PCNA;H2AFX;CLSPN;HIST1H4C	R-HSA-5682967;R-HSA-5683735;R-HSA-5684887;R-HSA-5684052;R-HSA-69891;R-HSA-5682965;R-HSA-5693589;R-HSA-5683986;R-HSA-5684882;R-HSA-5686483;R-HSA-5693584;R-HSA-5693599;R-HSA-5682588;R-HSA-5686685;R-HSA-5683930;R-HSA-5682586;R-HSA-5683801;R-HSA-5693593;R-HSA-5682629;R-HSA-5683077;R-HSA-5686469;R-HSA-5685838;R-HSA-5693583;R-HSA-5683405;R-HSA-5686410;R-HSA-5686900;R-HSA-5693620;R-HSA-5686704;R-HSA-568…
R-HSA-8953750	Transcriptional Regulation by E2F6	3	46	0.00324974	0.00102257	0.00306772	3	33	0.0027239	9606	Homo sapiens	RRM2;EZH2		R-HSA-8961982;R-HSA-8954110;R-HSA-9007591
R-HSA-3108232	SUMO E3 ligases SUMOylate target proteins	5	183	0.0129283	0.00109283	0.0032785	7	130	0.0107305	9606	Homo sapiens	TOP2A;PCNA;BIRC5;HIST1H4C;AURKB	R-HSA-4641350;R-HSA-4570485;R-HSA-4615910;R-HSA-5228525;R-HSA-4570496;R-HSA-4641342;R-HSA-4655355
R-HSA-8939236	RUNX1 regulates transcription of genes involved in differentiation of HSCs	4	106	0.00748852	0.00109794	0.00329381	3	15	0.00123813	9606	Homo sapiens	H2AFZ;H2AFX;H2AFV;HIST1H4C	R-HSA-8865491;R-HSA-8865505;R-HSA-8865498
R-HSA-2990846	SUMOylation	5	192	0.0135641	0.00134972	0.00404916	7	139	0.0114734	9606	Homo sapiens	TOP2A;PCNA;BIRC5;HIST1H4C;AURKB	R-HSA-4641350;R-HSA-4570485;R-HSA-4615910;R-HSA-5228525;R-HSA-4570496;R-HSA-4641342;R-HSA-4655355
R-HSA-1912422	Pre-NOTCH Expression and Processing	4	113	0.00798304	0.00138717	0.00416151	3	38	0.00313661	9606	Homo sapiens	H2AFZ;H2AFX;H2AFV;HIST1H4C	R-HSA-9604834;R-HSA-9604831;R-HSA-9604829
R-HSA-140342	Apoptosis induced DNA fragmentation	2	13	0.000918	0.00144094	0.00432283	2	12	0.000991	9606	Homo sapiens	HMGB2;HMGB1	R-HSA-266204;R-HSA-211247
R-HSA-211000	Gene Silencing by RNA	4	117	0.00826563	0.00157439	0.00472317	1	36	0.00297152	9606	Homo sapiens	H2AFZ;H2AFX;H2AFV;HIST1H4C	R-HSA-5578742
R-HSA-75153	Apoptotic execution phase	3	54	0.00381491	0.00161505	0.00484516	3	57	0.00470491	9606	Homo sapiens	HMGB2;HMGB1;CLSPN	R-HSA-351936;R-HSA-266204;R-HSA-211247
R-HSA-1474165	Reproduction	4	123	0.00868951	0.00188722	0.00566165	8	24	0.00198102	9606	Homo sapiens	H2AFZ;H2AFX;H2AFV;HIST1H4C	R-HSA-912408;R-HSA-912458;R-HSA-912503;R-HSA-912470;R-HSA-912496;R-HSA-912467;R-HSA-1214188;R-HSA-912450
R-HSA-176412	Phosphorylation of the APC/C	2	19	0.00134228	0.00302818	0.00908455	2	2	0.000165	9606	Homo sapiens	UBE2C;CDK1		R-HSA-174119;R-HSA-174132
R-HSA-1362300	Transcription of E2F targets under negative control by p107 (RBL1) and p130 (RBL2) in complex with HDAC1	2	20	0.00141293	0.00334623	0.0100387	2	8	0.00066	9606	Homo sapiens	CDK1		R-HSA-8961934;R-HSA-8964567
R-HSA-174178	APC/C:Cdh1 mediated degradation of Cdc20 and other APC/C:Cdh1 targeted proteins in late mitosis/early G1	3	72	0.00508654	0.00362759	0.0108828	4	4	0.00033	9606	Homo sapiens	PTTG1;UBE2C;AURKB	R-HSA-174195;R-HSA-174088;R-HSA-174105;R-HSA-188191
R-HSA-6804114	TP53 Regulates Transcription of Genes Involved in G2 Cell Cycle Arrest	2	21	0.00148357	0.00367921	0.0110376	2	11	0.000908	9606	Homo sapiens	PCNA;CDK1		R-HSA-6791109;R-HSA-6803875
R-HSA-8854518	AURKA Activation by TPX2	3	74	0.00522783	0.00391491	0.0117447	2	2	0.000165	9606	Homo sapiens	TUBB;CDK1;HMMR	R-HSA-8853405;R-HSA-8853419
R-HSA-113510	E2F mediated regulation of DNA replication	2	22	0.00155422	0.00402701	0.012081	1	4	0.00033	9606	Homo sapiens	ORC6;CDK1		R-HSA-113638
R-HSA-176409	APC/C:Cdc20 mediated degradation of mitotic proteins	3	75	0.00529848	0.00406362	0.0121909	13	13	0.00107305	9606	Homo sapiens	PTTG1;UBE2C;CDK1	R-HSA-174144;R-HSA-174120;R-HSA-174121;R-HSA-174255;R-HSA-174157;R-HSA-179410;R-HSA-174227;R-HSA-174202;R-HSA-174171;R-HSA-174104;R-HSA-179417;R-HSA-174238;R-HSA-179421
R-HSA-9018519	Estrogen-dependent gene expression	4	154	0.0108795	0.00420878	0.0126263	14	66	0.00544779	9606	Homo sapiens	H2AFZ;H2AFX;H2AFV;HIST1H4C	R-HSA-9009065;R-HSA-9011981;R-HSA-9011949;R-HSA-9011983;R-HSA-9011950;R-HSA-9012000;R-HSA-9009378;R-HSA-9011941;R-HSA-9011975;R-HSA-9009371;R-HSA-9011966;R-HSA-9011985;R-HSA-9011952;R-HSA-9011984
R-HSA-176814	Activation of APC/C and APC/C:Cdc20 mediated degradation of mitotic proteins	3	76	0.00536913	0.00421574	0.0126472	15	15	0.00123813	9606	Homo sapiens	PTTG1;UBE2C;CDK1	R-HSA-174144;R-HSA-174119;R-HSA-174120;R-HSA-174121;R-HSA-174255;R-HSA-174157;R-HSA-179410;R-HSA-174227;R-HSA-174132;R-HSA-174202;R-HSA-174171;R-HSA-174104;R-HSA-179417;R-HSA-174238;R-HSA-179421
R-HSA-174048	APC/C:Cdc20 mediated degradation of Cyclin B	2	23	0.00162487	0.00438949	0.0131685	3	3	0.000248	9606	Homo sapiens	UBE2C;CDK1		R-HSA-174227;R-HSA-174120;R-HSA-174157
R-HSA-4839726	Chromatin organization	5	256	0.0180855	0.00463215	0.0138964	26	84	0.00693355	9606	Homo sapiens	H2AFZ;H2AFX;H2AFV;HIST1H4C;EZH2	R-HSA-3321975;R-HSA-3782655;R-HSA-5212679;R-HSA-3662335;R-HSA-3697008;R-HSA-5661126;R-HSA-3777129;R-HSA-5144542;R-HSA-5651654;R-HSA-5661124;R-HSA-5661125;R-HSA-3301345;R-HSA-3782637;R-HSA-3662318;R-HSA-3769447;R-HSA-5423117;R-HSA-5651657;R-HSA-5216234;R-HSA-5205798;R-HSA-3321883;R-HSA-5205861;R-HSA-5638332;R-HSA-5423038;R-HSA-3697920;R-HSA-3318415;R-HSA-3321805
R-HSA-3247509	Chromatin modifying enzymes	5	256	0.0180855	0.00463215	0.0138964	26	84	0.00693355	9606	Homo sapiens	H2AFZ;H2AFX;H2AFV;HIST1H4C;EZH2	R-HSA-3321975;R-HSA-3782655;R-HSA-5212679;R-HSA-3662335;R-HSA-3697008;R-HSA-5661126;R-HSA-3777129;R-HSA-5144542;R-HSA-5651654;R-HSA-5661124;R-HSA-5661125;R-HSA-3301345;R-HSA-3782637;R-HSA-3662318;R-HSA-3769447;R-HSA-5423117;R-HSA-5651657;R-HSA-5216234;R-HSA-5205798;R-HSA-3321883;R-HSA-5205861;R-HSA-5638332;R-HSA-5423038;R-HSA-3697920;R-HSA-3318415;R-HSA-3321805
R-HSA-69473	G2/M DNA damage checkpoint	3	81	0.00572236	0.00502815	0.0142112	3	12	0.000991	9606	Homo sapiens	H2AFX;CDK1;HIST1H4C	R-HSA-5683735;R-HSA-69891;R-HSA-170070
R-HSA-8852135	Protein ubiquitination	3	84	0.0059343	0.00555784	0.0142112	6	32	0.00264135	9606	Homo sapiens	PCNA;UBE2C;UBE2T	R-HSA-8943003;R-HSA-8852130;R-HSA-8852129;R-HSA-8943007;R-HSA-8943040;R-HSA-8943041
R-HSA-2262752	Cellular responses to stress	7	514	0.0363123	0.00596005	0.0142112	17	184	0.0151878	9606	Homo sapiens	H2AFZ;UBE2C;H2AFX;H2AFV;HIST1H4C;EZH2	R-HSA-3790137;R-HSA-3790130;R-HSA-3788725;R-HSA-3240957;R-HSA-3788724;R-HSA-3788745;R-HSA-3229089;R-HSA-3222593;R-HSA-3223200;R-HSA-3788748;R-HSA-3785711;R-HSA-3240295;R-HSA-3788705;R-HSA-3240777;R-HSA-3788708;R-HSA-3240783;R-HSA-3229102
R-HSA-977225	Amyloid fiber formation	3	88	0.00621688	0.00631449	0.0142112	1	33	0.0027239	9606	Homo sapiens	H2AFZ;H2AFX;HIST1H4C	R-HSA-977224
R-HSA-6803205	TP53 regulates transcription of several additional cell death genes whose specific roles in p53-dependent apoptosis remain uncertain	2	28	0.0019781	0.00641782	0.0142112	2	19	0.0015683	9606	Homo sapiens	BIRC5		R-HSA-6797766;R-HSA-6797763
R-HSA-5693607	Processing of DNA double-strand break ends	3	90	0.00635818	0.00671476	0.0142112	4	17	0.00140322	9606	Homo sapiens	H2AFX;CLSPN;HIST1H4C	R-HSA-5684071;R-HSA-5684887;R-HSA-5684052;R-HSA-5684882
R-HSA-69242	S Phase	4	179	0.0126457	0.00710561	0.0142112	15	54	0.00445728	9606	Homo sapiens	PCNA;ORC6;UBE2C;CKS1B	R-HSA-69152;R-HSA-187552;R-HSA-69063;R-HSA-69127;R-HSA-69068;R-HSA-68944;R-HSA-69074;R-HSA-187574;R-HSA-69140;R-HSA-187575;R-HSA-69015;R-HSA-69142;R-HSA-69144;R-HSA-187545;R-HSA-69116
R-HSA-69273	Cyclin A/B1/B2 associated events during G2/M transition	2	32	0.00226069	0.00829215	0.0165843	19	25	0.00206356	9606	Homo sapiens	CDK1;PKMYT1	R-HSA-170055;R-HSA-170087;R-HSA-170116;R-HSA-170084;R-HSA-4088024;R-HSA-170088;R-HSA-170057;R-HSA-170153;R-HSA-170158;R-HSA-170126;R-HSA-170156;R-HSA-170131;R-HSA-170161;R-HSA-170070;R-HSA-170072;R-HSA-69754;R-HSA-69756;R-HSA-170044;R-HSA-170076
R-HSA-8866652	Synthesis of active ubiquitin: roles of E1 and E2 enzymes	2	33	0.00233133	0.00879468	0.0175894	2	16	0.00132068	9606	Homo sapiens	UBE2C;UBE2T	R-HSA-8852130;R-HSA-8852129
R-HSA-5656169	Termination of translesion DNA synthesis	2	35	0.00247262	0.00983964	0.0196793	9	9	0.000743	9606	Homo sapiens	PCNA;KIAA0101	R-HSA-5653766;R-HSA-5653780;R-HSA-5653840;R-HSA-5653838;R-HSA-5653756;R-HSA-5653786;R-HSA-5653770;R-HSA-5653754;R-HSA-5655193
R-HSA-176187	Activation of ATR in response to replication stress	2	39	0.00275521	0.0120859	0.0241718	2	9	0.000743	9606	Homo sapiens	ORC6;CLSPN		R-HSA-176298;R-HSA-176318
R-HSA-201681	TCF dependent signaling in response to WNT	4	216	0.0152596	0.0134279	0.0268558	2	71	0.0058605	9606	Homo sapiens	H2AFZ;H2AFX;H2AFV;HIST1H4C	R-HSA-3364026;R-HSA-3451147
R-HSA-8953897	Cellular responses to external stimuli	7	621	0.0438714	0.015781	0.0315621	17	269	0.0222039	9606	Homo sapiens	H2AFZ;UBE2C;H2AFX;H2AFV;HIST1H4C;EZH2	R-HSA-3790137;R-HSA-3790130;R-HSA-3788725;R-HSA-3240957;R-HSA-3788724;R-HSA-3788745;R-HSA-3229089;R-HSA-3222593;R-HSA-3223200;R-HSA-3788748;R-HSA-3785711;R-HSA-3240295;R-HSA-3788705;R-HSA-3240777;R-HSA-3788708;R-HSA-3240783;R-HSA-3229102
R-HSA-110313	Translesion synthesis by Y family DNA polymerases bypasses lesions on DNA template	2	48	0.00339103	0.0178686	0.0357373	25	28	0.00231118	9606	Homo sapiens	PCNA;KIAA0101	R-HSA-5653780;R-HSA-5655892;R-HSA-5656148;R-HSA-5653840;R-HSA-5656158;R-HSA-5655965;R-HSA-5653786;R-HSA-5655835;R-HSA-5655193;R-HSA-5653766;R-HSA-5653838;R-HSA-5654989;R-HSA-5653770;R-HSA-5654986;R-HSA-5654985;R-HSA-5652151;R-HSA-110307;R-HSA-110308;R-HSA-110311;R-HSA-5653756;R-HSA-5653754;R-HSA-110317;R-HSA-110316;R-HSA-110319;R-HSA-5656105
R-HSA-3214841	PKMTs methylate histone lysines	2	49	0.00346167	0.0185708	0.0371417	4	22	0.00181593	9606	Homo sapiens	HIST1H4C;EZH2	R-HSA-5651654;R-HSA-5638332;R-HSA-5423038;R-HSA-5651657
R-HSA-69239	Synthesis of DNA	3	132	0.00932533	0.0187019	0.0374039	11	26	0.0021461	9606	Homo sapiens	PCNA;ORC6;UBE2C	R-HSA-69152;R-HSA-68944;R-HSA-69074;R-HSA-69140;R-HSA-69015;R-HSA-69063;R-HSA-69127;R-HSA-69142;R-HSA-69144;R-HSA-69068;R-HSA-69116
R-HSA-170145	Phosphorylation of proteins involved in the G2/M transition by Cyclin A:Cdc2 complexes	1	5	0.000353	0.0209746	0.0419491	2	2	0.000165	9606	Homo sapiens	CDK1		R-HSA-69754;R-HSA-69756
R-HSA-69306	DNA Replication	3	141	0.00996114	0.0221958	0.0443917	23	47	0.00387949	9606	Homo sapiens	PCNA;ORC6;UBE2C	R-HSA-69152;R-HSA-68960;R-HSA-69063;R-HSA-69127;R-HSA-68615;R-HSA-69068;R-HSA-68940;R-HSA-176973;R-HSA-68849;R-HSA-68688;R-HSA-68944;R-HSA-69074;R-HSA-68914;R-HSA-68917;R-HSA-69140;R-HSA-68916;R-HSA-69015;R-HSA-68919;R-HSA-69142;R-HSA-68918;R-HSA-69144;R-HSA-68826;R-HSA-69116
R-HSA-8939211	ESR-mediated signaling	4	255	0.0180148	0.0231133	0.0462265	14	110	0.00907965	9606	Homo sapiens	H2AFZ;H2AFX;H2AFV;HIST1H4C	R-HSA-9009065;R-HSA-9011981;R-HSA-9011949;R-HSA-9011983;R-HSA-9011950;R-HSA-9012000;R-HSA-9009378;R-HSA-9011941;R-HSA-9011975;R-HSA-9009371;R-HSA-9011966;R-HSA-9011985;R-HSA-9011952;R-HSA-9011984
R-HSA-157118	Signaling by NOTCH	4	257	0.0181561	0.0236999	0.0473999	3	152	0.0125464	9606	Homo sapiens	H2AFZ;H2AFX;H2AFV;HIST1H4C	R-HSA-9604834;R-HSA-9604831;R-HSA-9604829
R-HSA-5693571	Nonhomologous End-Joining (NHEJ)	2	57	0.00402685	0.024595	0.04919	4	13	0.00107305	9606	Homo sapiens	H2AFX;HIST1H4C	R-HSA-5686900;R-HSA-5686704;R-HSA-5693599;R-HSA-5686685
R-HSA-212436	Generic Transcription Pathway	12	1525	0.107736	0.0248308	0.0496616	35	811	0.0669418	9606	Homo sapiens	RRM2;PCNA;H2AFZ;H2AFX;CDK1;H2AFV;BIRC5;HIST1H4C;AURKB;EZH2	R-HSA-8936584;R-HSA-8937097;R-HSA-6803875;R-HSA-8937037;R-HSA-9009282;R-HSA-8937113;R-HSA-8937050;R-HSA-8865491;R-HSA-8936989;R-HSA-9023132;R-HSA-8937118;R-HSA-6793661;R-HSA-8936979;R-HSA-8865498;R-HSA-8936599;R-HSA-8936616;R-HSA-6805126;R-HSA-6797766;R-HSA-6791109;R-HSA-6797763;R-HSA-8936621;R-HSA-6805122;R-HSA-8865505;R-HSA-8936608;R-HSA-8936481;R-HSA-8936995;R-HSA-9007591;R-HSA-8937016;R-HSA-8…
R-HSA-8878171	Transcriptional regulation by RUNX1	4	261	0.0184387	0.0249004	0.0498008	23	132	0.0108956	9606	Homo sapiens	H2AFZ;H2AFX;H2AFV;HIST1H4C	R-HSA-8936584;R-HSA-8936616;R-HSA-8937097;R-HSA-8937037;R-HSA-8936621;R-HSA-8865505;R-HSA-8936608;R-HSA-8936481;R-HSA-8936995;R-HSA-8937016;R-HSA-8937113;R-HSA-8937050;R-HSA-8935740;R-HSA-8865491;R-HSA-8936989;R-HSA-8937118;R-HSA-8937022;R-HSA-8935730;R-HSA-8936979;R-HSA-8935731;R-HSA-8936628;R-HSA-8865498;R-HSA-8936599
R-HSA-68616	Assembly of the ORC complex at the origin of replication	1	6	0.000424	0.0251173	0.0502346	1	5	0.000413	9606	Homo sapiens	ORC6		R-HSA-68615
R-HSA-73893	DNA Damage Bypass	2	58	0.00409749	0.0253973	0.0507946	30	34	0.00280644	9606	Homo sapiens	PCNA;KIAA0101	R-HSA-5653780;R-HSA-5655892;R-HSA-5656148;R-HSA-5653840;R-HSA-5656158;R-HSA-5655965;R-HSA-5653786;R-HSA-5655835;R-HSA-5651992;R-HSA-5655193;R-HSA-5653766;R-HSA-5653838;R-HSA-5654989;R-HSA-5653770;R-HSA-5654986;R-HSA-5654985;R-HSA-5652151;R-HSA-110307;R-HSA-110308;R-HSA-110311;R-HSA-5653756;R-HSA-5653754;R-HSA-110317;R-HSA-110316;R-HSA-110319;R-HSA-5655481;R-HSA-5652005;R-HSA-5655466;R-HSA-5652009…
R-HSA-6791312	TP53 Regulates Transcription of Cell Cycle Genes	2	65	0.00459202	0.0313044	0.0626088	2	42	0.00346678	9606	Homo sapiens	PCNA;CDK1		R-HSA-6791109;R-HSA-6803875
R-HSA-5693565	Recruitment and ATM-mediated phosphorylation of repair and signaling proteins at DNA double strand breaks	2	66	0.00466266	0.0321887	0.0643773	29	35	0.00288898	9606	Homo sapiens	H2AFX;HIST1H4C	R-HSA-5682967;R-HSA-5683735;R-HSA-69891;R-HSA-5682965;R-HSA-5683986;R-HSA-5682588;R-HSA-5683930;R-HSA-5682586;R-HSA-5683801;R-HSA-5682629;R-HSA-5683077;R-HSA-5693583;R-HSA-5683405;R-HSA-5682992;R-HSA-5693566;R-HSA-5683967;R-HSA-5683964;R-HSA-5683384;R-HSA-5683385;R-HSA-5682598;R-HSA-5682983;R-HSA-5693602;R-HSA-5693536;R-HSA-5683425;R-HSA-5682607;R-HSA-5682863;R-HSA-5693551;R-HSA-5693549;R-HSA-568…
R-HSA-174154	APC/C:Cdc20 mediated degradation of Securin	2	67	0.00473331	0.0330828	0.0656077	3	3	0.000248	9606	Homo sapiens	PTTG1;UBE2C	R-HSA-174144;R-HSA-174202;R-HSA-174121
R-HSA-176417	Phosphorylation of Emi1	1	8	0.000565	0.033351	0.0656077	1	2	0.000165	9606	Homo sapiens	CDK1		R-HSA-174122
R-HSA-380284	Loss of proteins required for interphase microtubule organization from the centrosome	2	71	0.0050159	0.0367554	0.0656077	3	3	0.000248	9606	Homo sapiens	TUBB;CDK1		R-HSA-380294;R-HSA-380272;R-HSA-380303
R-HSA-380259	Loss of Nlp from mitotic centrosomes	2	71	0.0050159	0.0367554	0.0656077	2	2	0.000165	9606	Homo sapiens	TUBB;CDK1		R-HSA-380272;R-HSA-380303
R-HSA-2980767	Activation of NIMA Kinases NEK9, NEK6, NEK7	1	9	0.000636	0.0374422	0.0656077	1	4	0.00033	9606	Homo sapiens	CDK1		R-HSA-2984220
R-HSA-174184	Cdc20:Phospho-APC/C mediated degradation of Cyclin A	2	72	0.00508654	0.0376971	0.0656077	3	3	0.000248	9606	Homo sapiens	UBE2C;CDK1		R-HSA-174171;R-HSA-174104;R-HSA-174255
R-HSA-5685942	HDR through Homologous Recombination (HRR)	2	72	0.00508654	0.0376971	0.0656077	10	19	0.0015683	9606	Homo sapiens	RAD51AP1;PCNA	R-HSA-5693620;R-HSA-5693589;R-HSA-5686469;R-HSA-5686483;R-HSA-5693539;R-HSA-5693584;R-HSA-5685838;R-HSA-5686410;R-HSA-5686440;R-HSA-5693593
R-HSA-179419	APC:Cdc20 mediated degradation of cell cycle proteins prior to satisfation of the cell cycle checkpoint	2	73	0.00515719	0.0386481	0.0656077	6	6	0.000495	9606	Homo sapiens	UBE2C;CDK1		R-HSA-179410;R-HSA-174171;R-HSA-174104;R-HSA-179417;R-HSA-174255;R-HSA-179421
R-HSA-74160	Gene expression (Transcription)	13	1822	0.128718	0.0395736	0.0656077	58	983	0.0811391	9606	Homo sapiens	RRM2;PCNA;UHRF1;H2AFZ;H2AFX;CDK1;H2AFV;BIRC5;HIST1H4C;AURKB;EZH2	R-HSA-8936584;R-HSA-5334097;R-HSA-8937097;R-HSA-427527;R-HSA-5334099;R-HSA-9009282;R-HSA-433672;R-HSA-427528;R-HSA-8937113;R-HSA-8936989;R-HSA-9023132;R-HSA-8937118;R-HSA-8936979;R-HSA-8936599;R-HSA-212252;R-HSA-8936616;R-HSA-6797766;R-HSA-6791109;R-HSA-5578742;R-HSA-212263;R-HSA-6797763;R-HSA-8936621;R-HSA-8936608;R-HSA-8936481;R-HSA-5250938;R-HSA-8936995;R-HSA-5227490;R-HSA-212269;R-HSA-8937016…
R-HSA-5693606	DNA Double Strand Break Response	2	74	0.00522783	0.0396082	0.0656077	29	44	0.00363186	9606	Homo sapiens	H2AFX;HIST1H4C	R-HSA-5682967;R-HSA-5683735;R-HSA-69891;R-HSA-5682965;R-HSA-5683986;R-HSA-5682588;R-HSA-5683930;R-HSA-5682586;R-HSA-5683801;R-HSA-5682629;R-HSA-5683077;R-HSA-5693583;R-HSA-5683405;R-HSA-5682992;R-HSA-5693566;R-HSA-5683967;R-HSA-5683964;R-HSA-5683384;R-HSA-5683385;R-HSA-5682598;R-HSA-5682983;R-HSA-5693602;R-HSA-5693536;R-HSA-5683425;R-HSA-5682607;R-HSA-5682863;R-HSA-5693551;R-HSA-5693549;R-HSA-568…
R-HSA-73857	RNA Polymerase II Transcription	12	1664	0.117556	0.0446196	0.0656077	35	872	0.0719769	9606	Homo sapiens	RRM2;PCNA;H2AFZ;H2AFX;CDK1;H2AFV;BIRC5;HIST1H4C;AURKB;EZH2	R-HSA-8936584;R-HSA-8937097;R-HSA-6803875;R-HSA-8937037;R-HSA-9009282;R-HSA-8937113;R-HSA-8937050;R-HSA-8865491;R-HSA-8936989;R-HSA-9023132;R-HSA-8937118;R-HSA-6793661;R-HSA-8936979;R-HSA-8865498;R-HSA-8936599;R-HSA-8936616;R-HSA-6805126;R-HSA-6797766;R-HSA-6791109;R-HSA-6797763;R-HSA-8936621;R-HSA-6805122;R-HSA-8865505;R-HSA-8936608;R-HSA-8936481;R-HSA-8936995;R-HSA-9007591;R-HSA-8937016;R-HSA-8…
R-HSA-109581	Apoptosis	3	187	0.0132109	0.0452264	0.0656077	3	139	0.0114734	9606	Homo sapiens	HMGB2;HMGB1;CLSPN	R-HSA-351936;R-HSA-266204;R-HSA-211247
R-HSA-68689	CDC6 association with the ORC:origin complex	1	11	0.000777	0.0455736	0.0656077	1	2	0.000165	9606	Homo sapiens	ORC6		R-HSA-68688
R-HSA-9006931	Signaling by Nuclear Receptors	4	317	0.0223949	0.045599	0.0656077	14	131	0.010813	9606	Homo sapiens	H2AFZ;H2AFX;H2AFV;HIST1H4C	R-HSA-9009065;R-HSA-9011981;R-HSA-9011949;R-HSA-9011983;R-HSA-9011950;R-HSA-9012000;R-HSA-9009378;R-HSA-9011941;R-HSA-9011975;R-HSA-9009371;R-HSA-9011966;R-HSA-9011985;R-HSA-9011952;R-HSA-9011984
R-HSA-380270	Recruitment of mitotic centrosome proteins and complexes	2	81	0.00572236	0.0465779	0.0656077	3	3	0.000248	9606	Homo sapiens	TUBB;CDK1		R-HSA-380311;R-HSA-380455;R-HSA-380283
R-HSA-499943	Interconversion of nucleotide di- and triphosphates	2	81	0.00572236	0.0465779	0.0656077	3	33	0.0027239	9606	Homo sapiens	RRM2;TYMS		R-HSA-73605;R-HSA-111751;R-HSA-111742
R-HSA-176408	Regulation of APC/C activators between G1/S and early anaphase	2	82	0.00579301	0.047608	0.0656077	6	14	0.00115559	9606	Homo sapiens	UBE2C;CDK1		R-HSA-188371;R-HSA-174122;R-HSA-174139;R-HSA-174251;R-HSA-141423;R-HSA-174079
R-HSA-8852276	The role of GTSE1 in G2/M progression after G2 checkpoint	2	83	0.00586365	0.0486465	0.0656077	10	10	0.000825	9606	Homo sapiens	CDK1;GTSE1		R-HSA-8852324;R-HSA-8852306;R-HSA-8852354;R-HSA-8852337;R-HSA-8852351;R-HSA-8852317;R-HSA-8852331;R-HSA-8852362;R-HSA-8852298;R-HSA-8852280
R-HSA-380287	Centrosome maturation	2	83	0.00586365	0.0486465	0.0656077	6	6	0.000495	9606	Homo sapiens	TUBB;CDK1		R-HSA-380311;R-HSA-380455;R-HSA-380294;R-HSA-380272;R-HSA-380303;R-HSA-380283
R-HSA-5633008	TP53 Regulates Transcription of Cell Death Genes	2	83	0.00586365	0.0486465	0.0656077	2	68	0.00561288	9606	Homo sapiens	BIRC5		R-HSA-6797766;R-HSA-6797763
R-HSA-2465910	MASTL Facilitates Mitotic Progression	1	12	0.000848	0.0496139	0.0656077	1	4	0.00033	9606	Homo sapiens	CDK1		R-HSA-2430533
R-HSA-5357801	Programmed Cell Death	3	195	0.013776	0.0500962	0.0656077	3	152	0.0125464	9606	Homo sapiens	HMGB2;HMGB1;CLSPN	R-HSA-351936;R-HSA-266204;R-HSA-211247
R-HSA-195721	Signaling by WNT	4	330	0.0233133	0.0514577	0.0656077	2	156	0.0128766	9606	Homo sapiens	H2AFZ;H2AFX;H2AFV;HIST1H4C	R-HSA-3364026;R-HSA-3451147
R-HSA-110056	MAPK3 (ERK1) activation	1	13	0.000918	0.0536374	0.0656077	1	4	0.00033	9606	Homo sapiens	CDK1		R-HSA-112342
R-HSA-3700989	Transcriptional Regulation by TP53	5	486	0.0343342	0.054989	0.0656077	7	259	0.0213785	9606	Homo sapiens	PCNA;CDK1;BIRC5;AURKB	R-HSA-6805126;R-HSA-6797766;R-HSA-6791109;R-HSA-6803875;R-HSA-6797763;R-HSA-6805122;R-HSA-6793661
R-HSA-2565942	Regulation of PLK1 Activity at G2/M Transition	2	92	0.00649947	0.0583545	0.0656077	5	12	0.000991	9606	Homo sapiens	TUBB;CDK1		R-HSA-3000319;R-HSA-4086410;R-HSA-2574845;R-HSA-3000310;R-HSA-2574840
R-HSA-69052	Switching of origins to a post-replicative state	2	92	0.00649947	0.0583545	0.0656077	2	9	0.000743	9606	Homo sapiens	ORC6;UBE2C		R-HSA-68944;R-HSA-69015
R-HSA-174437	Removal of the Flap Intermediate from the C-strand	1	15	0.0010597	0.0616343	0.0656077	4	4	0.00033	9606	Homo sapiens	PCNA		R-HSA-174451;R-HSA-174441;R-HSA-174446;R-HSA-174445
R-HSA-75035	Chk1/Chk2(Cds1) mediated inactivation of Cyclin B:Cdk1 complex	1	15	0.0010597	0.0616343	0.0656077	1	5	0.000413	9606	Homo sapiens	CDK1		R-HSA-170070
R-HSA-380320	Recruitment of NuMA to mitotic centrosomes	2	97	0.0068527	0.0640146	0.0656077	2	2	0.000165	9606	Homo sapiens	TUBB;CDK1		R-HSA-380316;R-HSA-380508
R-HSA-69091	Polymerase switching	1	16	0.00113034	0.0656077	0.0656077	3	4	0.00033	9606	Homo sapiens	PCNA		R-HSA-69074;R-HSA-69063;R-HSA-69068
R-HSA-69109	Leading Strand Synthesis	1	16	0.00113034	0.0656077	0.0656077	3	4	0.00033	9606	Homo sapiens	PCNA		R-HSA-69074;R-HSA-69063;R-HSA-69068
R-HSA-879415	Advanced glycosylation endproduct receptor signaling	1	16	0.00113034	0.0656077	0.0656077	2	4	0.00033	9606	Homo sapiens	HMGB1		R-HSA-879411;R-HSA-879362
R-HSA-5620912	Anchoring of the basal body to the plasma membrane	2	99	0.006994	0.066329	0.066329	8	9	0.000743	9606	Homo sapiens	TUBB;CDK1		R-HSA-5626228;R-HSA-5626227;R-HSA-5626220;R-HSA-5626223;R-HSA-5626681;R-HSA-5617816;R-HSA-5626699;R-HSA-5638009
R-HSA-174411	Polymerase switching on the C-strand of the telomere	1	17	0.00120099	0.0695646	0.0695646	3	4	0.00033	9606	Homo sapiens	PCNA		R-HSA-174448;R-HSA-174439;R-HSA-174447
R-HSA-196843	Vitamin B2 (riboflavin) metabolism	1	17	0.00120099	0.0695646	0.0695646	1	5	0.000413	9606	Homo sapiens	CKS1B		R-HSA-196929
R-HSA-162658	Golgi Cisternae Pericentriolar Stack Reorganization	1	17	0.00120099	0.0695646	0.0695646	1	6	0.000495	9606	Homo sapiens	CDK1		R-HSA-2172183
R-HSA-69166	Removal of the Flap Intermediate	1	18	0.00127164	0.0735051	0.0735051	4	4	0.00033	9606	Homo sapiens	PCNA		R-HSA-69152;R-HSA-69140;R-HSA-69142;R-HSA-69144
R-HSA-2160916	Hyaluronan uptake and degradation	1	18	0.00127164	0.0735051	0.0735051	3	10	0.000825	9606	Homo sapiens	HMMR		R-HSA-2160915;R-HSA-2160884;R-HSA-2160892
R-HSA-69183	Processive synthesis on the lagging strand	1	19	0.00134228	0.0774291	0.0774291	6	7	0.000578	9606	Homo sapiens	PCNA		R-HSA-69152;R-HSA-69140;R-HSA-69127;R-HSA-69142;R-HSA-69144;R-HSA-69116
R-HSA-110312	Translesion synthesis by REV1	1	19	0.00134228	0.0774291	0.0774291	4	5	0.000413	9606	Homo sapiens	PCNA		R-HSA-5652151;R-HSA-110307;R-HSA-110308;R-HSA-110311
R-HSA-174414	Processive synthesis on the C-strand of the telomere	1	20	0.00141293	0.0813367	0.0813367	7	7	0.000578	9606	Homo sapiens	PCNA		R-HSA-174451;R-HSA-174438;R-HSA-174456;R-HSA-174441;R-HSA-174446;R-HSA-174444;R-HSA-174445
R-HSA-5656121	Translesion synthesis by POLI	1	20	0.00141293	0.0813367	0.0813367	3	3	0.000248	9606	Homo sapiens	PCNA		R-HSA-5656148;R-HSA-5656158;R-HSA-5656105
R-HSA-141430	Inactivation of APC/C via direct inhibition of the APC/C complex	1	20	0.00141293	0.0813367	0.0813367	1	2	0.000165	9606	Homo sapiens	UBE2C		R-HSA-141423
R-HSA-141405	Inhibition of the proteolytic activity of APC/C required for the onset of anaphase by mitotic spindle checkpoint components	1	20	0.00141293	0.0813367	0.0813367	1	3	0.000248	9606	Homo sapiens	UBE2C		R-HSA-141423
R-HSA-5655862	Translesion synthesis by POLK	1	21	0.00148357	0.0852281	0.0852281	3	3	0.000248	9606	Homo sapiens	PCNA		R-HSA-5655892;R-HSA-5655965;R-HSA-5655835
R-HSA-176407	Conversion from APC/C:Cdc20 to APC/C:Cdh1 in late anaphase	1	21	0.00148357	0.0852281	0.0852281	2	3	0.000248	9606	Homo sapiens	UBE2C		R-HSA-174224;R-HSA-174070
R-HSA-5358606	Mismatch repair (MMR) directed by MSH2:MSH3 (MutSbeta)	1	22	0.00155422	0.0891033	0.0891033	4	9	0.000743	9606	Homo sapiens	PCNA		R-HSA-5358545;R-HSA-5358512;R-HSA-5358519;R-HSA-5358619
R-HSA-5358565	Mismatch repair (MMR) directed by MSH2:MSH6 (MutSalpha)	1	22	0.00155422	0.0891033	0.0891033	4	10	0.000825	9606	Homo sapiens	PCNA		R-HSA-5358597;R-HSA-5358599;R-HSA-5358518;R-HSA-5358510
R-HSA-5651801	PCNA-Dependent Long Patch Base Excision Repair	1	23	0.00162487	0.0929624	0.0929624	6	6	0.000495	9606	Homo sapiens	PCNA		R-HSA-110368;R-HSA-110371;R-HSA-5651809;R-HSA-110363;R-HSA-5651805;R-HSA-110364
R-HSA-5358508	Mismatch Repair	1	23	0.00162487	0.0929624	0.0929624	8	17	0.00140322	9606	Homo sapiens	PCNA		R-HSA-5358545;R-HSA-5358512;R-HSA-5358597;R-HSA-5358519;R-HSA-5358599;R-HSA-5358518;R-HSA-5358619;R-HSA-5358510
R-HSA-4419969	Depolymerisation of the Nuclear Lamina	1	23	0.00162487	0.0929624	0.0929624	2	6	0.000495	9606	Homo sapiens	CDK1		R-HSA-5195402;R-HSA-5244669
R-HSA-2142845	Hyaluronan metabolism	1	23	0.00162487	0.0929624	0.0929624	3	13	0.00107305	9606	Homo sapiens	HMMR		R-HSA-2160915;R-HSA-2160884;R-HSA-2160892
R-HSA-5625900	RHO GTPases activate CIT	1	23	0.00162487	0.0929624	0.0929624	1	6	0.000495	9606	Homo sapiens	PRC1		R-HSA-5671970
R-HSA-15869	Metabolism of nucleotides	3	254	0.0179442	0.0932623	0.0932623	4	135	0.0111432	9606	Homo sapiens	RRM2;TK1;TYMS	R-HSA-73632;R-HSA-73605;R-HSA-111751;R-HSA-111742
R-HSA-110320	Translesion Synthesis by POLH	1	24	0.00169551	0.0968053	0.0968053	6	8	0.00066	9606	Homo sapiens	PCNA		R-HSA-5654989;R-HSA-5654986;R-HSA-110317;R-HSA-110316;R-HSA-110319;R-HSA-5654985
R-HSA-179409	APC-Cdc20 mediated degradation of Nek2A	1	25	0.00176616	0.100632	0.100632	3	3	0.000248	9606	Homo sapiens	UBE2C		R-HSA-179410;R-HSA-179417;R-HSA-179421
R-HSA-69186	Lagging Strand Synthesis	1	26	0.00183681	0.104443	0.104443	9	11	0.000908	9606	Homo sapiens	PCNA		R-HSA-69152;R-HSA-69074;R-HSA-69140;R-HSA-69063;R-HSA-69127;R-HSA-69142;R-HSA-69144;R-HSA-69068;R-HSA-69116
R-HSA-5696397	Gap-filling DNA repair synthesis and ligation in GG-NER	1	27	0.00190745	0.108238	0.108238	2	2	0.000165	9606	Homo sapiens	PCNA		R-HSA-5690997;R-HSA-5691001
R-HSA-112409	RAF-independent MAPK1/3 activation	1	28	0.0019781	0.112018	0.112018	1	12	0.000991	9606	Homo sapiens	CDK1		R-HSA-112342
R-HSA-933542	TRAF6 mediated NF-kB activation	1	29	0.00204875	0.115781	0.115781	1	4	0.00033	9606	Homo sapiens	HMGB1		R-HSA-168166
R-HSA-5693554	Resolution of D-loop Structures through Synthesis-Dependent Strand Annealing (SDSA)	1	30	0.00211939	0.119529	0.119529	1	1	8.25e-05	9606	Homo sapiens	RAD51AP1		R-HSA-5693589
R-HSA-110314	Recognition of DNA damage by PCNA-containing replication complex	1	31	0.00219004	0.123261	0.123261	5	6	0.000495	9606	Homo sapiens	PCNA		R-HSA-5652005;R-HSA-5655466;R-HSA-5651992;R-HSA-5655481;R-HSA-5652009
R-HSA-5686938	Regulation of TLR by endogenous ligand	1	31	0.00219004	0.123261	0.123261	4	12	0.000991	9606	Homo sapiens	HMGB1		R-HSA-6804100;R-HSA-6804099;R-HSA-6805981;R-HSA-5432825
R-HSA-3214842	HDMs demethylate histones	1	31	0.00219004	0.123261	0.123261	3	17	0.00140322	9606	Homo sapiens	HIST1H4C		R-HSA-5661124;R-HSA-5661125;R-HSA-5423117
R-HSA-110373	Resolution of AP sites via the multiple-nucleotide patch replacement pathway	1	32	0.00226069	0.126978	0.126978	6	19	0.0015683	9606	Homo sapiens	PCNA		R-HSA-110368;R-HSA-110371;R-HSA-5651809;R-HSA-110363;R-HSA-5651805;R-HSA-110364
R-HSA-73614	Pyrimidine salvage	1	34	0.00240198	0.134365	0.134365	1	10	0.000825	9606	Homo sapiens	TK1		R-HSA-73632
R-HSA-68962	Activation of the pre-replicative complex	1	36	0.00254327	0.141691	0.141691	7	9	0.000743	9606	Homo sapiens	ORC6		R-HSA-68960;R-HSA-68914;R-HSA-68917;R-HSA-68916;R-HSA-68919;R-HSA-68918;R-HSA-68940
R-HSA-5693568	Resolution of D-loop Structures through Holliday Junction Intermediates	1	36	0.00254327	0.141691	0.141691	6	9	0.000743	9606	Homo sapiens	RAD51AP1		R-HSA-5686469;R-HSA-5686483;R-HSA-5693539;R-HSA-5693584;R-HSA-5686410;R-HSA-5686440
R-HSA-5693537	Resolution of D-Loop Structures	1	37	0.00261392	0.14533	0.14533	7	10	0.000825	9606	Homo sapiens	RAD51AP1		R-HSA-5693589;R-HSA-5686469;R-HSA-5686483;R-HSA-5693539;R-HSA-5693584;R-HSA-5686410;R-HSA-5686440
R-HSA-174417	Telomere C-strand (Lagging Strand) Synthesis	1	38	0.00268456	0.148955	0.148955	11	14	0.00115559	9606	Homo sapiens	PCNA		R-HSA-174451;R-HSA-174448;R-HSA-174438;R-HSA-174439;R-HSA-174456;R-HSA-174441;R-HSA-176702;R-HSA-174446;R-HSA-174447;R-HSA-174444;R-HSA-174445
R-HSA-69190	DNA strand elongation	1	38	0.00268456	0.148955	0.148955	9	15	0.00123813	9606	Homo sapiens	PCNA		R-HSA-69152;R-HSA-69074;R-HSA-69140;R-HSA-69063;R-HSA-69127;R-HSA-69142;R-HSA-69144;R-HSA-69068;R-HSA-69116
R-HSA-111465	Apoptotic cleavage of cellular proteins	1	38	0.00268456	0.148955	0.148955	1	38	0.00313661	9606	Homo sapiens	CLSPN		R-HSA-351936
R-HSA-445989	TAK1 activates NFkB by phosphorylation and activation of IKKs complex	1	39	0.00275521	0.152565	0.152565	1	5	0.000413	9606	Homo sapiens	HMGB1		R-HSA-168166
R-HSA-9022692	Regulation of MECP2 expression and activity	1	39	0.00275521	0.152565	0.152565	1	14	0.00115559	9606	Homo sapiens	AURKB		R-HSA-9023132
R-HSA-5696400	Dual Incision in GG-NER	1	41	0.0028965	0.159739	0.159739	2	3	0.000248	9606	Homo sapiens	PCNA		R-HSA-5690213;R-HSA-5690988
R-HSA-3301854	Nuclear Pore Complex (NPC) Disassembly	1	42	0.00296715	0.163303	0.163303	1	2	0.000165	9606	Homo sapiens	CDK1		R-HSA-2990882
R-HSA-6783310	Fanconi Anemia Pathway	1	42	0.00296715	0.163303	0.163303	4	13	0.00107305	9606	Homo sapiens	UBE2T		R-HSA-6785361;R-HSA-6788385;R-HSA-6785342;R-HSA-6788392
R-HSA-5689896	Ovarian tumor domain proteases	1	43	0.0030378	0.166853	0.166853	1	14	0.00115559	9606	Homo sapiens	CDK1		R-HSA-8940100
R-HSA-6804757	Regulation of TP53 Degradation	1	43	0.0030378	0.166853	0.166853	1	30	0.00247627	9606	Homo sapiens	CDK1		R-HSA-6793661
R-HSA-5693579	Homologous DNA Pairing and Strand Exchange	1	44	0.00310844	0.170388	0.170388	2	8	0.00066	9606	Homo sapiens	RAD51AP1		R-HSA-5693620;R-HSA-5685838
R-HSA-180786	Extension of Telomeres	1	45	0.00317909	0.173908	0.173908	11	21	0.00173339	9606	Homo sapiens	PCNA		R-HSA-174451;R-HSA-174448;R-HSA-174438;R-HSA-174439;R-HSA-174456;R-HSA-174441;R-HSA-176702;R-HSA-174446;R-HSA-174447;R-HSA-174444;R-HSA-174445
R-HSA-5633007	Regulation of TP53 Activity	2	178	0.0125751	0.174396	0.174396	3	98	0.00808915	9606	Homo sapiens	CDK1;AURKB		R-HSA-6805126;R-HSA-6805122;R-HSA-6793661
R-HSA-6806003	Regulation of TP53 Expression and Degradation	1	46	0.00324974	0.177413	0.177413	1	35	0.00288898	9606	Homo sapiens	CDK1		R-HSA-6793661
R-HSA-69231	Cyclin D associated events in G1	1	48	0.00339103	0.184381	0.184381	2	14	0.00115559	9606	Homo sapiens	CKS1B		R-HSA-1363328;R-HSA-1363331
R-HSA-69236	G1 Phase	1	48	0.00339103	0.184381	0.184381	2	14	0.00115559	9606	Homo sapiens	CKS1B		R-HSA-1363328;R-HSA-1363331
R-HSA-73933	Resolution of Abasic Sites (AP sites)	1	48	0.00339103	0.184381	0.184381	6	43	0.00354932	9606	Homo sapiens	PCNA		R-HSA-110368;R-HSA-110371;R-HSA-5651809;R-HSA-110363;R-HSA-5651805;R-HSA-110364
R-HSA-5617833	Cilium Assembly	2	208	0.0146944	0.220488	0.220488	8	50	0.00412712	9606	Homo sapiens	TUBB;CDK1		R-HSA-5626228;R-HSA-5626227;R-HSA-5626220;R-HSA-5626223;R-HSA-5626681;R-HSA-5617816;R-HSA-5626699;R-HSA-5638009
R-HSA-68827	CDT1 association with the CDC6:ORC:origin complex	1	59	0.00416814	0.221675	0.221675	1	3	0.000248	9606	Homo sapiens	ORC6		R-HSA-68826
R-HSA-6785807	Interleukin-4 and Interleukin-13 signaling	2	211	0.0149064	0.225164	0.225164	1	46	0.00379695	9606	Homo sapiens	BIRC5		R-HSA-6790036
R-HSA-8866654	E3 ubiquitin ligases ubiquitinate target proteins	1	61	0.00430943	0.228273	0.228273	4	16	0.00132068	9606	Homo sapiens	PCNA		R-HSA-8943003;R-HSA-8943007;R-HSA-8943040;R-HSA-8943041
R-HSA-597592	Post-translational protein modification	9	1594	0.11261	0.230057	0.230057	16	524	0.0432522	9606	Homo sapiens	TOP2A;PCNA;UBE2C;UBE2T;CDK1;BIRC5;CLSPN;HIST1H4C;AURKB	R-HSA-4641350;R-HSA-4615910;R-HSA-5228525;R-HSA-5696914;R-HSA-8852130;R-HSA-4570496;R-HSA-8852129;R-HSA-8943040;R-HSA-8943041;R-HSA-8940100;R-HSA-4570485;R-HSA-8956026;R-HSA-8943003;R-HSA-8943007;R-HSA-4641342;R-HSA-4655355
R-HSA-187577	SCF(Skp2)-mediated degradation of p27/p21	1	62	0.00438008	0.231552	0.231552	4	7	0.000578	9606	Homo sapiens	CKS1B		R-HSA-187552;R-HSA-187574;R-HSA-187575;R-HSA-187545
R-HSA-4551638	SUMOylation of chromatin organization proteins	1	62	0.00438008	0.231552	0.231552	2	15	0.00123813	9606	Homo sapiens	HIST1H4C		R-HSA-4570485;R-HSA-4570496
R-HSA-3214815	HDACs deacetylate histones	1	63	0.00445072	0.234816	0.234816	4	4	0.00033	9606	Homo sapiens	HIST1H4C		R-HSA-3777129;R-HSA-3782637;R-HSA-3782655;R-HSA-3769447
R-HSA-174084	Autodegradation of Cdh1 by Cdh1:APC/C	1	63	0.00445072	0.234816	0.234816	2	2	0.000165	9606	Homo sapiens	UBE2C		R-HSA-174058;R-HSA-174057
R-HSA-2980766	Nuclear Envelope Breakdown	1	65	0.00459202	0.241305	0.241305	4	13	0.00107305	9606	Homo sapiens	CDK1		R-HSA-2984220;R-HSA-5195402;R-HSA-5244669;R-HSA-2990882
R-HSA-6782210	Gap-filling DNA repair synthesis and ligation in TC-NER	1	66	0.00466266	0.244529	0.244529	2	2	0.000165	9606	Homo sapiens	PCNA		R-HSA-6782227;R-HSA-6782208
R-HSA-68867	Assembly of the pre-replicative complex	1	68	0.00480396	0.250937	0.250937	5	12	0.000991	9606	Homo sapiens	ORC6		R-HSA-68849;R-HSA-68688;R-HSA-68615;R-HSA-68826;R-HSA-176973
R-HSA-6782135	Dual incision in TC-NER	1	68	0.00480396	0.250937	0.250937	2	6	0.000495	9606	Homo sapiens	PCNA		R-HSA-6782211;R-HSA-6782224
R-HSA-983189	Kinesins	1	68	0.00480396	0.250937	0.250937	3	14	0.00115559	9606	Homo sapiens	KIFC1		R-HSA-990478;R-HSA-983259;R-HSA-983266
R-HSA-8956321	Nucleotide salvage	1	68	0.00480396	0.250937	0.250937	1	21	0.00173339	9606	Homo sapiens	TK1		R-HSA-73632
R-HSA-8943724	Regulation of PTEN gene transcription	1	70	0.00494525	0.257291	0.257291	2	15	0.00123813	9606	Homo sapiens	EZH2		R-HSA-8944104;R-HSA-8943817
R-HSA-68949	Orc1 removal from chromatin	1	73	0.00515719	0.266723	0.266723	1	4	0.00033	9606	Homo sapiens	ORC6		R-HSA-68944
R-HSA-69017	CDK-mediated phosphorylation and removal of Cdc6	1	74	0.00522783	0.269841	0.269841	1	4	0.00033	9606	Homo sapiens	UBE2C		R-HSA-69015
R-HSA-6781827	Transcription-Coupled Nucleotide Excision Repair (TC-NER)	1	85	0.00600495	0.303288	0.303288	4	16	0.00132068	9606	Homo sapiens	PCNA		R-HSA-6782211;R-HSA-6782227;R-HSA-6782224;R-HSA-6782208
R-HSA-69002	DNA Replication Pre-Initiation	1	88	0.00621688	0.312145	0.312145	12	21	0.00173339	9606	Homo sapiens	ORC6		R-HSA-68849;R-HSA-68688;R-HSA-68960;R-HSA-68914;R-HSA-68917;R-HSA-68916;R-HSA-68919;R-HSA-68615;R-HSA-68918;R-HSA-68826;R-HSA-68940;R-HSA-176973
R-HSA-69202	Cyclin E associated events during G1/S transition	1	88	0.00621688	0.312145	0.312145	4	20	0.00165085	9606	Homo sapiens	CKS1B		R-HSA-187552;R-HSA-187574;R-HSA-187575;R-HSA-187545
R-HSA-69656	Cyclin A:Cdk2-associated events at S phase entry	1	90	0.00635818	0.317988	0.317988	4	19	0.0015683	9606	Homo sapiens	CKS1B		R-HSA-187552;R-HSA-187574;R-HSA-187575;R-HSA-187545
R-HSA-5696399	Global Genome Nucleotide Excision Repair (GG-NER)	1	92	0.00649947	0.323783	0.323783	4	20	0.00165085	9606	Homo sapiens	PCNA		R-HSA-5690213;R-HSA-5690997;R-HSA-5690988;R-HSA-5691001
R-HSA-975871	MyD88 cascade initiated on plasma membrane	1	94	0.00664076	0.329529	0.329529	1	58	0.00478745	9606	Homo sapiens	HMGB1		R-HSA-168166
R-HSA-168142	Toll Like Receptor 10 (TLR10) Cascade	1	94	0.00664076	0.329529	0.329529	1	59	0.00487	9606	Homo sapiens	HMGB1		R-HSA-168166
R-HSA-168176	Toll Like Receptor 5 (TLR5) Cascade	1	94	0.00664076	0.329529	0.329529	1	59	0.00487	9606	Homo sapiens	HMGB1		R-HSA-168166
R-HSA-6804756	Regulation of TP53 Activity through Phosphorylation	1	95	0.00671141	0.332384	0.332384	2	26	0.0021461	9606	Homo sapiens	AURKB		R-HSA-6805126;R-HSA-6805122
R-HSA-168928	DDX58/IFIH1-mediated induction of interferon-alpha/beta	1	96	0.00678206	0.335227	0.335227	1	46	0.00379695	9606	Homo sapiens	HMGB1		R-HSA-168166
R-HSA-5688426	Deubiquitination	2	288	0.0203462	0.345677	0.345677	2	77	0.00635576	9606	Homo sapiens	CDK1;CLSPN		R-HSA-5696914;R-HSA-8940100
R-HSA-8986944	Transcriptional Regulation by MECP2	1	100	0.00706464	0.34648	0.34648	1	77	0.00635576	9606	Homo sapiens	AURKB		R-HSA-9023132
R-HSA-975138	TRAF6 mediated induction of NFkB and MAP kinases upon TLR7/8 or 9 activation	1	102	0.00720593	0.352037	0.352037	1	48	0.00396203	9606	Homo sapiens	HMGB1		R-HSA-168166
R-HSA-168164	Toll Like Receptor 3 (TLR3) Cascade	1	102	0.00720593	0.352037	0.352037	1	61	0.00503508	9606	Homo sapiens	HMGB1		R-HSA-168166
R-HSA-975155	MyD88 dependent cascade initiated on endosome	1	103	0.00727658	0.354797	0.354797	1	63	0.00520017	9606	Homo sapiens	HMGB1		R-HSA-168166
R-HSA-168181	Toll Like Receptor 7/8 (TLR7/8) Cascade	1	103	0.00727658	0.354797	0.354797	1	64	0.00528271	9606	Homo sapiens	HMGB1		R-HSA-168166
R-HSA-5687128	MAPK6/MAPK4 signaling	1	106	0.00748852	0.36301	0.36301	1	40	0.00330169	9606	Homo sapiens	CDK1		R-HSA-5692755
R-HSA-6811434	COPI-dependent Golgi-to-ER retrograde traffic	1	107	0.00755917	0.365725	0.365725	2	11	0.000908	9606	Homo sapiens	KIFC1		R-HSA-6811426;R-HSA-6811423
R-HSA-937061	TRIF(TICAM1)-mediated TLR4 signaling	1	107	0.00755917	0.365725	0.365725	1	58	0.00478745	9606	Homo sapiens	HMGB1		R-HSA-168166
R-HSA-166166	MyD88-independent TLR4 cascade	1	107	0.00755917	0.365725	0.365725	1	60	0.00495254	9606	Homo sapiens	HMGB1		R-HSA-168166
R-HSA-168138	Toll Like Receptor 9 (TLR9) Cascade	1	107	0.00755917	0.365725	0.365725	1	67	0.00553033	9606	Homo sapiens	HMGB1		R-HSA-168166
R-HSA-9020702	Interleukin-1 signaling	1	109	0.00770046	0.371121	0.371121	1	46	0.00379695	9606	Homo sapiens	HMGB1		R-HSA-168166
R-HSA-3214847	HATs acetylate histones	1	110	0.00777111	0.373801	0.373801	10	15	0.00123813	9606	Homo sapiens	HIST1H4C		R-HSA-5144542;R-HSA-3301345;R-HSA-3321975;R-HSA-3662335;R-HSA-3697008;R-HSA-3697920;R-HSA-3321883;R-HSA-3662318;R-HSA-3318415;R-HSA-3321805
R-HSA-166058	MyD88:MAL(TIRAP) cascade initiated on plasma membrane	1	111	0.00784175	0.376471	0.376471	1	64	0.00528271	9606	Homo sapiens	HMGB1		R-HSA-168166
R-HSA-168188	Toll Like Receptor TLR6:TLR2 Cascade	1	111	0.00784175	0.376471	0.376471	1	66	0.00544779	9606	Homo sapiens	HMGB1		R-HSA-168166
R-HSA-168179	Toll Like Receptor TLR1:TLR2 Cascade	1	114	0.00805369	0.384412	0.384412	1	66	0.00544779	9606	Homo sapiens	HMGB1		R-HSA-168166
R-HSA-181438	Toll Like Receptor 2 (TLR2) Cascade	1	114	0.00805369	0.384412	0.384412	1	68	0.00561288	9606	Homo sapiens	HMGB1		R-HSA-168166
R-HSA-5696398	Nucleotide Excision Repair	1	119	0.00840692	0.397428	0.397428	8	36	0.00297152	9606	Homo sapiens	PCNA		R-HSA-5690213;R-HSA-5690997;R-HSA-6782211;R-HSA-6782227;R-HSA-6782224;R-HSA-6782208;R-HSA-5690988;R-HSA-5691001
R-HSA-392499	Metabolism of proteins	11	2354	0.166302	0.413613	0.413613	17	890	0.0734627	9606	Homo sapiens	TOP2A;PCNA;H2AFZ;UBE2C;UBE2T;H2AFX;CDK1;BIRC5;CLSPN;HIST1H4C;AURKB	R-HSA-4641350;R-HSA-4615910;R-HSA-5228525;R-HSA-5696914;R-HSA-8852130;R-HSA-4570496;R-HSA-8852129;R-HSA-977224;R-HSA-8943040;R-HSA-8943041;R-HSA-8940100;R-HSA-4570485;R-HSA-8956026;R-HSA-8943003;R-HSA-8943007;R-HSA-4641342;R-HSA-4655355
R-HSA-1852241	Organelle biogenesis and maintenance	2	335	0.0236666	0.416773	0.416773	8	86	0.00709864	9606	Homo sapiens	TUBB;CDK1		R-HSA-5626228;R-HSA-5626227;R-HSA-5626220;R-HSA-5626223;R-HSA-5626681;R-HSA-5617816;R-HSA-5626699;R-HSA-5638009
R-HSA-166016	Toll Like Receptor 4 (TLR4) Cascade	1	144	0.0101731	0.458553	0.458553	1	95	0.00784152	9606	Homo sapiens	HMGB1		R-HSA-168166
R-HSA-8878166	Transcriptional regulation by RUNX2	1	147	0.010385	0.465466	0.465466	1	84	0.00693355	9606	Homo sapiens	CDK1		R-HSA-9009282
R-HSA-8856688	Golgi-to-ER retrograde transport	1	148	0.0104557	0.46775	0.46775	2	18	0.00148576	9606	Homo sapiens	KIFC1		R-HSA-6811426;R-HSA-6811423
R-HSA-446652	Interleukin-1 family signaling	1	163	0.0115154	0.500891	0.500891	1	79	0.00652084	9606	Homo sapiens	HMGB1		R-HSA-168166
R-HSA-449147	Signaling by Interleukins	3	641	0.0452844	0.5146	0.5146	2	492	0.0406108	9606	Homo sapiens	BIRC5;HMGB1	R-HSA-6790036;R-HSA-168166
R-HSA-6807070	PTEN Regulation	1	171	0.0120805	0.517728	0.517728	2	56	0.00462237	9606	Homo sapiens	EZH2		R-HSA-8944104;R-HSA-8943817
R-HSA-1630316	Glycosaminoglycan metabolism	1	182	0.0128576	0.539969	0.539969	3	88	0.00726372	9606	Homo sapiens	HMMR		R-HSA-2160915;R-HSA-2160884;R-HSA-2160892
R-HSA-168898	Toll-like Receptor Cascades	1	184	0.0129989	0.543903	0.543903	5	182	0.0150227	9606	Homo sapiens	HMGB1		R-HSA-6804100;R-HSA-168166;R-HSA-6804099;R-HSA-6805981;R-HSA-5432825
R-HSA-983231	Factors involved in megakaryocyte development and platelet production	1	194	0.0137054	0.563083	0.563083	3	43	0.00354932	9606	Homo sapiens	KIFC1		R-HSA-990478;R-HSA-983259;R-HSA-983266
R-HSA-1266738	Developmental Biology	5	1177	0.0831508	0.565166	0.565166	31	484	0.0399505	9606	Homo sapiens	H2AFZ;H2AFX;H2AFV;HIST1H4C;EZH2	R-HSA-5617877;R-HSA-5617492;R-HSA-5617431;R-HSA-5621010;R-HSA-5617874;R-HSA-6810159;R-HSA-6810158;R-HSA-5617887;R-HSA-5617862;R-HSA-6810161;R-HSA-5617859;R-HSA-5617484;R-HSA-5617676;R-HSA-5693644;R-HSA-5617486;R-HSA-5617672;R-HSA-5617483;R-HSA-5617867;R-HSA-5621002;R-HSA-5617866;R-HSA-5617462;R-HSA-5617650;R-HSA-5617661;R-HSA-5617471;R-HSA-5617445;R-HSA-5617452;R-HSA-5617454;R-HSA-6810139;R-HSA-5…
R-HSA-5689880	Ub-specific processing proteases	1	206	0.0145532	0.585054	0.585054	1	40	0.00330169	9606	Homo sapiens	CLSPN		R-HSA-5696914
R-HSA-6811442	Intra-Golgi and retrograde Golgi-to-ER traffic	1	218	0.0154009	0.605937	0.605937	2	48	0.00396203	9606	Homo sapiens	KIFC1		R-HSA-6811426;R-HSA-6811423
R-HSA-6798695	Neutrophil degranulation	2	480	0.0339103	0.608029	0.608029	3	10	0.000825	9606	Homo sapiens	TUBB;HMGB1	R-HSA-6800434;R-HSA-6798751;R-HSA-6798748
R-HSA-162582	Signal Transduction	13	3202	0.22621	0.619793	0.619793	35	2214	0.182749	9606	Homo sapiens	CENPU;H2AFZ;H2AFX;H2AFV;AURKB;ZWINT;CENPF;PRC1;CDK1;CENPM;BIRC5;HIST1H4C;EZH2	R-HSA-8943817;R-HSA-9011981;R-HSA-5692755;R-HSA-9011983;R-HSA-5666129;R-HSA-3364026;R-HSA-9604831;R-HSA-5625883;R-HSA-9011975;R-HSA-9604829;R-HSA-5625797;R-HSA-5625796;R-HSA-9009371;R-HSA-112342;R-HSA-9011985;R-HSA-9011984;R-HSA-5625870;R-HSA-9009065;R-HSA-8944104;R-HSA-9011949;R-HSA-5666160;R-HSA-9011950;R-HSA-9012000;R-HSA-9009378;R-HSA-5625849;R-HSA-9011941;R-HSA-5625848;R-HSA-5625784;R-HSA-56…
R-HSA-8951664	Neddylation	1	241	0.0170258	0.643116	0.643116	1	31	0.00255881	9606	Homo sapiens	BIRC5		R-HSA-8956026
R-HSA-196849	Metabolism of water-soluble vitamins and cofactors	1	252	0.0178029	0.659655	0.659655	1	140	0.0115559	9606	Homo sapiens	CKS1B		R-HSA-196929
R-HSA-5684996	MAPK1/MAPK3 signaling	1	281	0.0198516	0.699732	0.699732	1	46	0.00379695	9606	Homo sapiens	CDK1		R-HSA-112342
R-HSA-983168	Antigen processing: Ubiquitination & Proteasome degradation	1	315	0.0222536	0.740837	0.740837	4	9	0.000743	9606	Homo sapiens	UBE2C		R-HSA-983157;R-HSA-983156;R-HSA-983140;R-HSA-983152
R-HSA-1257604	PIP3 activates AKT signaling	1	316	0.0223243	0.741958	0.741958	2	86	0.00709864	9606	Homo sapiens	EZH2		R-HSA-8944104;R-HSA-8943817
R-HSA-5683057	MAPK family signaling cascades	1	332	0.0234546	0.759261	0.759261	2	86	0.00709864	9606	Homo sapiens	CDK1		R-HSA-5692755;R-HSA-112342
R-HSA-9006925	Intracellular signaling by second messengers	1	362	0.025574	0.788684	0.788684	2	113	0.00932728	9606	Homo sapiens	EZH2		R-HSA-8944104;R-HSA-8943817
R-HSA-196854	Metabolism of vitamins and cofactors	1	382	0.0269869	0.806304	0.806304	1	201	0.016591	9606	Homo sapiens	CKS1B		R-HSA-196929
R-HSA-1280215	Cytokine Signaling in Immune system	3	1056	0.0746026	0.834517	0.834517	2	640	0.0528271	9606	Homo sapiens	BIRC5;HMGB1	R-HSA-6790036;R-HSA-168166
R-HSA-71387	Metabolism of carbohydrates	1	458	0.0323561	0.861026	0.861026	3	242	0.0199752	9606	Homo sapiens	HMMR		R-HSA-2160915;R-HSA-2160884;R-HSA-2160892
R-HSA-983169	Class I MHC mediated antigen processing & presentation	1	465	0.0328506	0.865223	0.865223	4	48	0.00396203	9606	Homo sapiens	UBE2C		R-HSA-983157;R-HSA-983156;R-HSA-983140;R-HSA-983152
R-HSA-199991	Membrane Trafficking	1	665	0.0469799	0.944265	0.944265	2	218	0.0179942	9606	Homo sapiens	KIFC1		R-HSA-6811426;R-HSA-6811423
R-HSA-5653656	Vesicle-mediated transport	1	824	0.0582126	0.972637	0.972637	2	251	0.0207181	9606	Homo sapiens	KIFC1		R-HSA-6811426;R-HSA-6811423
R-HSA-109582	Hemostasis	1	826	0.0583539	0.972882	0.972882	3	327	0.0269913	9606	Homo sapiens	KIFC1		R-HSA-990478;R-HSA-983259;R-HSA-983266
R-HSA-168249	Innate Immune System	2	1324	0.0935359	0.980146	0.980146	10	685	0.0565415	9606	Homo sapiens	TUBB;HMGB1	R-HSA-6804100;R-HSA-168166;R-HSA-6804099;R-HSA-6800434;R-HSA-6798751;R-HSA-6805981;R-HSA-6798748;R-HSA-5432825;R-HSA-879411;R-HSA-879362
R-HSA-1280218	Adaptive Immune System	1	998	0.0705051	0.98756	0.98756	4	261	0.0215435	9606	Homo sapiens	UBE2C		R-HSA-983157;R-HSA-983156;R-HSA-983140;R-HSA-983152
R-HSA-168256	Immune System	5	2662	0.188061	0.992774	0.992774	15	1527	0.126042	9606	Homo sapiens	UBE2C;TUBB;BIRC5;HMGB1	R-HSA-6804100;R-HSA-168166;R-HSA-6804099;R-HSA-983140;R-HSA-5432825;R-HSA-879362;R-HSA-6790036;R-HSA-6800434;R-HSA-6798751;R-HSA-983157;R-HSA-6805981;R-HSA-983156;R-HSA-6798748;R-HSA-879411;R-HSA-983152
R-HSA-1430728	Metabolism	5	3635	0.2568	0.999841	0.999841	8	2213	0.182666	9606	Homo sapiens	RRM2;HMMR;TK1;TYMS;CKS1B	R-HSA-73632;R-HSA-196929;R-HSA-2160915;R-HSA-73605;R-HSA-2160884;R-HSA-111751;R-HSA-2160892;R-HSA-111742
