# Supplementary material for: Single cell RNA sequencing of human microglia uncovers a subset associated with Alzheimer’s disease
Source: Nat Commun. 2020 Nov 30;11:6129. doi: 10.1038/s41467-020-19737-2 (PMC7704703; doi:10.1038/s41467-020-19737-2)
Supplement: Supplementary file 10 — Supplementary Data 8 [file 41467_2020_19737_MOESM10_ESM.xls]

## Sheet: Keren-Shaul et al. 2017
Olah et al. microglia clusters	Keren-Shaul Microglia Cluster 1	Keren-Shaul Microglia Cluster 3	p<0.01
1	0.198948	0.179747	y
2	0.142188	0.117993	y
3	0.146844	0.14631	n
4	0.194174	0.23051	y
5	0.12659	0.151868	y
6	0.16301	0.161494	n
7	0.202751	0.234904	y
8	0.256654	0.31921	y
9	0.209016	0.213698	n

## Sheet: Mathys et al. 2017
Olah et al. microglia clusters	Mathys_cluster_2	Mathys_cluster_3	Mathys_cluster_6	Mathys_cluster_7	p<0.01
1	0.125878	0.112871	0.108952	-0.00345	y
2	0.132716	0.104952	0.0984809	-0.0018562	y
3	0.124462	0.108086	0.1029	-0.0059184	y
4	0.10233	0.0949992	0.224647	-0.0182994	y
5	0.104991	0.0972111	0.202462	-0.0132957	y
6	0.108679	0.100459	0.198595	-0.0080793	y
7	0.117458	0.105462	0.209126	-0.0067587	y
8	0.143152	0.126139	0.215011	0.0210133	y
9	0.066925	0.139085	0.117495	0.15948	y

## Sheet: Sankowski et al. 2019
Sankowski et al. microglia clusters	1	2	3	4	5	6	7	8	9
Cluster5	2.17134	0.483771	0.0171481	0.218563	0.0225747	0.310203	0.367537	0.0215696	0.73445
Cluster6	2.36035	3.86449	1.31086	0.164968	0.225695	3.47579	0.809297	0.24982	0.0683347
Cluster9	1.03835	0.45342	9.06553	0.189325	0.109518	0.860716	0.35002	1.59398	1.29408
Cluster2	0.948534	0.118867	0.0535151	2.76381	0.000262106	0.266462	0.320765	0.0665415	0.43876
Cluster1	0.172334	0.150546	0.0173886	0.402993	23.2671	0.311485	2.00082	0.0999863	0.188632
Cluster7	0.558001	0.155728	0.0881354	0.991481	0.000864138	0.31861	0.376471	9.1594	0.286079
Cluster3	0.782864	1.87144	0.0288778	0.16715	0.00339386	0.216744	1.62254	0.037546	0.098424
Cluster8	0.669819	0.255478	0.144257	0.106036	0.0364402	0.595533	0.230177	0.00359561	0.500382
