# Supplementary material for: Single cell RNA sequencing of human microglia uncovers a subset associated with Alzheimer’s disease
Source: Nat Commun. 2020 Nov 30;11:6129. doi: 10.1038/s41467-020-19737-2 (PMC7704703; doi:10.1038/s41467-020-19737-2)
Supplement: Supplementary file 11 — Supplementary Data 9 [file 41467_2020_19737_MOESM11_ESM.xls]

## Sheet: IHC donors
IHC donor	Histo core ID	Diagnosis (clinical)	Source	Brain region	Sample type	Diagnosis (neuropathology)	Age at death	Sex	Used in Figure 7	Used in Figure 8	Used in Supplementary figure 15
1	Brain 8	AD	NYBB	BA9	FFPE	1. Alzheimer disease (AD) neuropathologic changes ([A3, B3, C3]) (see note). 2. Lewy body disease: Amygdala predominant, mild. 3. Hippocampal sclerosis: None. 4. Vascular brain injury: Criblures, subcortical white matter, striatal, and thalamic, marked. 5. Cerebrovascular disease: 5.1 Athero-arteriolosclerosis, focally stenotic, marked. 5.2 Cerebral amyloid angiopathy (CAA), severe. 6. Selective …	69	F	1	1	1
2	Brain 15	AD	NYBB	BA9	FFPE	1. Alzheimer disease (AD) neuropathologic changes ([A3, B3, C3]) (see note). 2. Lewy body disease: None. 3. Hippocampal sclerosis: None. 4. Cerebrovascular disease: 4.1 Cerebral amyloid angiopathy (CAA), moderate. 4.2 Ferro-calcic vasculopathy, pallidal, marked. 5. Status post, middle temporal gyrus biopsy, right (NP07-63). 6. Encephalopathy of hypoxic-ischemic type, acute, moderate.	61	M	1	1	1
3	Brain 26	AD	NYBB	BA9	FFPE	1. Alzheimer disease (AD) neuropathologic changes (A3, B3, C3) (see comment). 2. Lewy body disease: Amygdala, minimal. 3. Hippocampal sclerosis: None. 4. Vascular brain injury: 4.1 Glial scar, microscopic, Sommer sector, rostral, left 4.2 Infarct, acute, microscopic, involving dorso-median sector of the globus pallidus with encroachment upon the anterior limb internal capsule, left 4.3 Criblures,…	70	M	1	1	1
4	Brain 27	AD	NYBB	BA9	FFPE	1. Alzheimer disease (AD) neuropathologic changes (A3, B3, C3) (see comment). 2. Lewy body disease: Amygdala predominant. 3. Hippocampal sclerosis: None. 4. Vascular brain injury: None. 5. Cerebrovascular disease: Cerebral amyloid angiopathy (CAA), moderate.	65	F	1	1	1
5	Brain 1	AD	NYBB	BA9	FFPE	1. Encephalopathy, degenerative, severe consistent with Alzheimer disease (AD) (see note) 2. Cerebral amyloid angiopathy (CAA), mild (see note) 3. Athero-arteriolosclerosis, focally stenotic, severe 4. Demyelinated foci, old consistent with multiple sclerosis.	75	F	0	1	1
6	Brain 3	AD	NYBB	BA9	FFPE	1. Encephalopathy, degenerative, very severe consistent with Alzheimer disease (AD) (see note). 2. Synechia, hippocampo-ventricular, right. 3. Athero-arteriolosclerosis, focally stenotic, severe.	79	M	0	1	0
7	Brain 5	AD	NYBB	BA9	FFPE	1. Encephalopathy, degenerative, severe consistent with Alzheimer disease (AD) (see note) 2. Cerebral amyloid angiopathy (CAA), marked (see note) 3. Arteriolosclerosis, marked 4. Optic nerve atrophy, left 4.1. Lateral geniculate body, bilateral 5. Synechia, hippocampo-ventricular, left.	78	M	0	1	0
8	Brain 10	AD	NYBB	BA9	FFPE	1. Alzheimer disease (AD) neuropathologic changes ([A3, B3, C3]) (see note) 2. Cerebrovascular disease: a. Cerebral amyloid angiopathy (CAA) 3. Lacunar infarcts, microscopic, globus pallidus, right NOTE. The pathological criteria used for diagnostic categorization of AD are those recommended by the National Institute on Aging-Alzheimer's Association. An "ABC" score is assigned, which encompasses …	67	M	0	1	0
9	Brain 18	CNTRL	NYBB	BA9	FFPE	none	67	M	1	1	1
10	Brain 31	CNTRL	NYBB	BA9	FFPE	none	70	F	1	1	1
11	Brain 32	CNTRL	NYBB	BA9	FFPE	none	85	F	1	1	1
12	Brain 20	CNTRL	NYBB	BA9	FFPE	none	81	M	0	1	1
13	Brain 22	CNTRL	NYBB	BA9	FFPE	none	82	F	0	1	1
14	Brain 23	CNTRL	NYBB	BA9	FFPE	none	62	F	0	1	0
15	Brain 28	CNTRL	NYBB	BA9	FFPE	none	65	M	0	1	0
16	Brain 29	CNTRL	NYBB	BA9	FFPE	none	59	F	0	1	0
17	Brain 30	CNTRL	NYBB	BA9	FFPE	none	53	M	0	1	0
18	Brain 33	CNTRL	NYBB	BA9	FFPE	none	64	M	0	1	0
19	Brain 34	CNTRL	NYBB	BA9	FFPE	none	69	M	0	1	0
Legend:
AD	Alzheimer's disease
CNTRL	control
F	female
M	male
NYBB	New York Brain Bank
FFPA	formalin fixed paraffin embedded
BA9	Brodmann Area 9
