# Supplementary material for: Single cell RNA sequencing of human microglia uncovers a subset associated with Alzheimer’s disease
Source: Nat Commun. 2020 Nov 30;11:6129. doi: 10.1038/s41467-020-19737-2 (PMC7704703; doi:10.1038/s41467-020-19737-2)
Supplement: Supplementary file 12 — Supplementary Data 10 [file 41467_2020_19737_MOESM12_ESM.xls]

## Sheet: disease_ontology
Olah et al. microglia clusters	ID	Description	GeneRatio	BgRatio	pvalue	p.adjust	qvalue	geneID	Count
2	umls:C0014072	Experimental Autoimmune Encephalomyelitis	38/742	389/17381	1.84498e-06	0.000797031	0.000684723	7133/11240/339541/6868/10128/8837/1524/1230/3059/7097/2533/1601/3572/2651/54209/9444/10457/653361/51312/1808/1075/3606/6387/953/7132/920/2/6778/5027/10598/3603/6774/140885/958/3662/56005/718/7040	38
2	umls:C0555198	Malignant Glioma	37/742	412/17381	1.71137e-05	0.0028751	0.00246998	1116/4194/9360/2744/8837/3417/5894/1524/6480/5295/2651/6624/10457/9844/331/51312/92140/3309/595/834/472/1019/5925/6035/8650/10598/4763/6774/7077/5034/8731/6093/9139/811/7040/10567/10859	37
2	umls:C1621958	Glioblastoma Multiforme	37/742	434/17381	5.24759e-05	0.00558553	0.00479848	8569/1116/4194/10461/2744/8837/3417/9208/5894/10608/4671/6892/4082/1021/373156/7454/4478/331/92140/834/472/334/6387/6778/1019/5925/9101/23524/2874/6774/2896/8731/6093/6925/6789/958/7040	37
2	umls:C0752125	Spinocerebellar Ataxia Type 7	8/742	35/17381	8.96446e-05	0.00766204	0.00658239	6507/1509/1200/334/6311/4287/23049/2648	8
2	umls:C0494463	Alzheimer Disease, Late Onset	12/742	77/17381	9.61402e-05	0.00766204	0.00658239	23150/7097/54209/25902/64231/51338/8301/6653/409/344/27181/100049587	12
2	umls:C0007786	Brain Ischemia	35/742	415/17381	0.000102914	0.00778028	0.00668398	7133/2212/54497/6546/5580/118/3572/4671/51085/1508/1808/1075/472/3606/83860/3688/6387/7132/4891/5925/26512/2621/2553/3566/463/6774/5578/5034/958/1051/718/7040/23765/3162/3689	35
3	umls:C0949664	Tauopathies	7/118	123/17381	2.06117e-05	0.00526011	0.00456495	6434/6622/3303/3304/3315/10808/3320	7
4	DOID:3213	demyelinating disease	24/277	165/7285	1.15309e-08	4.61237e-06	3.75058e-06	FCGR2A/FCGR3B/CHI3L1/IL10/CCR1/CXCL10/HLA-G/HLA-B/HLA-DRB5/XIAP/GRK2/CASP1/ATXN2/IFI27/IL4R/IRF8/GRN/ACE/CD40/AXL/APOE/HMOX1/MX1/ITGB2	24
4	DOID:2377	multiple sclerosis	23/277	159/7285	2.62685e-08	7.00494e-06	5.69612e-06	FCGR2A/FCGR3B/CHI3L1/IL10/CCR1/CXCL10/HLA-G/HLA-B/HLA-DRB5/XIAP/GRK2/CASP1/ATXN2/IFI27/IL4R/IRF8/GRN/ACE/CD40/AXL/APOE/HMOX1/MX1	23
4	DOID:936	brain disease	33/277	430/7285	7.8598e-05	0.0048368	0.00393308	ISG15/IL10/RSAD2/EIF2AK2/HNMT/SSB/GLS/STAT1/ARPC2/TNFSF10/CXCL10/SNCA/HLA-B/CTSD/ADM/UNC93B1/UCP2/KCNMA1/CD163/OAS3/OAS2/ATXN3/ITGAL/GRN/ACE/SSTR2/GNAS/LDLR/CACNA1A/NOTCH3/APOE/CSTB/ITGB2	33
4	umls:C0014038	Encephalitis	14/504	127/17381	1.91716e-05	0.0019936	0.00149356	2215/1116/3586/5610/3627/6696/133/81622/10312/834/9332/140691/2896/348	14
5	DOID:2621	autonomic nervous system neoplasm	40/451	358/7285	0.000170451	0.00325955	0.00223767	PDPN/IL6R/PTGS2/RASSF5/ID2/ADAM17/IL1B/CTNNB1/PIK3R1/EGR1/SQSTM1/NEDD9/TNF/HMGA1/CDKN1A/NCOA7/INHBA/TNFRSF10D/MYC/LYVE1/MALAT1/ITGB1/DDIT3/ATXN2/FLT1/ITM2B/SPRY2/ABCC4/CD276/MMP2/PER1/WSB1/CCL2/STAT3/BCL2/NFATC1/PRNP/BCL2L1/MATK/HMOX1	40
5	DOID:769	neuroblastoma	40/451	358/7285	0.000170451	0.00325955	0.00223767	PDPN/IL6R/PTGS2/RASSF5/ID2/ADAM17/IL1B/CTNNB1/PIK3R1/EGR1/SQSTM1/NEDD9/TNF/HMGA1/CDKN1A/NCOA7/INHBA/TNFRSF10D/MYC/LYVE1/MALAT1/ITGB1/DDIT3/ATXN2/FLT1/ITM2B/SPRY2/ABCC4/CD276/MMP2/PER1/WSB1/CCL2/STAT3/BCL2/NFATC1/PRNP/BCL2L1/MATK/HMOX1	40
5	DOID:0050890	synucleinopathy	25/451	199/7285	0.000526302	0.00698106	0.00479249	MTHFR/HIVEP3/FUBP1/PTGS2/IL1B/NR4A2/NFE2L2/GPX1/CXCL8/SPP1/CD14/SQSTM1/NEDD9/TNF/XIAP/YWHAZ/CTSL/ATXN2/GCH1/PER1/BCL2L1/MAP1LC3A/YWHAB/ICAM1/HMOX1	25
5	umls:C0007786	Brain Ischemia	48/702	415/17381	5.18588e-11	1.51475e-08	9.97475e-09	4524/7133/2212/5743/5321/3553/6364/5468/2876/3576/6696/9429/3572/1958/929/4056/7124/10370/6916/1514/19/1075/3606/3688/5328/4891/1649/1848/26512/4792/5583/79001/4313/6347/6348/6351/6774/596/5621/598/6714/7529/1051/1153/3383/23645/2204/3162	48
5	umls:C0014038	Encephalitis	21/702	127/17381	3.65906e-08	2.79918e-06	1.84329e-06	5743/114548/3553/706/5468/3576/6696/3572/7124/51119/2934/6520/4360/4792/6347/6355/6348/6774/596/3383/5155	21
5	umls:C1621958	Glioblastoma Multiforme	43/702	434/17381	5.63925e-08	3.91628e-06	2.57891e-06	4524/4170/467/10461/3553/2744/5468/10342/6696/9429/308/10923/3133/7124/3159/5154/5244/1021/6303/331/8795/4609/27161/6520/334/5328/1649/2321/10257/4792/80381/51330/4313/6774/8877/9021/8731/6093/596/4772/2217/5008/64092	43
5	umls:C0555198	Malignant Glioma	40/702	412/17381	2.8202e-07	1.4383e-05	9.47135e-06	4170/5743/3553/9360/4780/2744/2181/10342/6480/3576/6696/5295/1958/1839/7124/3159/5879/9844/331/8795/19/51162/5328/6035/10598/51330/4313/6347/6774/8731/6093/596/5621/598/3383/7538/2067/5008/5155/64092	40
5	umls:C0007785	Cerebral Infarction	32/702	293/17381	3.35066e-07	1.60681e-05	1.0581e-05	4524/998/5743/5321/3553/9360/4780/10267/5468/3576/7097/902/1839/7124/5879/6916/19/3606/5328/51026/6035/5583/51330/5048/6348/596/5621/3383/3726/2354/7494/3162	32
5	umls:C0014072	Experimental Autoimmune Encephalomyelitis	37/702	389/17381	1.29574e-06	4.24817e-05	2.79746e-05	7133/963/5743/5321/114548/6868/3553/4929/4780/8553/5468/387/942/6696/9429/7097/1601/3572/1958/84868/3133/7124/7534/1075/3606/9023/719/10598/51330/4313/6347/6348/6351/9560/6774/4772/3383	37
5	umls:C0027814	Neuritis, Autoimmune, Experimental	9/702	33/17381	4.38064e-06	0.000123465	8.13027e-05	5743/3553/387/6696/7097/929/84868/7124/6347	9
5	umls:C2936349	Plaque, Amyloid	22/702	207/17381	3.46392e-05	0.000635976	0.000418796	7133/5743/3553/706/5468/9429/8878/7124/51119/5973/19/2934/51162/334/9445/10257/3687/4313/6347/596/5621/2114	22
5	umls:C0497327	Dementia	34/702	402/17381	4.139e-05	0.000730693	0.000481168	4524/832/6421/9939/5743/3553/706/2744/5468/2876/3576/6696/4208/8878/7124/1026/19/8301/6311/9445/5048/5187/6347/6348/6351/9560/71/596/5621/5360/1051/3383/5329/5819	34
5	umls:C0751967	Multiple Sclerosis, Relapsing-Remitting	13/702	88/17381	5.00526e-05	0.000841455	0.000554106	998/114548/3553/6696/929/3133/7124/4609/3606/3178/6347/6774/3383	13
5	umls:C0333463	Senile Plaques	24/702	254/17381	0.000103331	0.0014249	0.000938311	7133/5743/3553/706/5468/9429/1977/8878/7124/51119/55824/19/51162/334/4973/9445/10257/4313/6347/5621/3383/5819/3162/2114	24
5	umls:C0085220	Cerebral Amyloid Angiopathy	8/702	40/17381	0.000166108	0.00203704	0.00134141	9429/19/2934/4973/9445/3687/5621/5819	8
5	umls:C0917798	Cerebral Ischemia	19/702	189/17381	0.000240955	0.00266962	0.00175797	4524/5743/5321/3553/4780/5468/902/1839/7124/5879/51026/6035/51330/596/5621/3383/3726/2354/7494	19
5	umls:C0026847	Spinal Muscular Atrophy	17/702	166/17381	0.000405406	0.00387669	0.00255284	79084/2212/5861/6434/6046/1026/3066/84061/526/6520/7417/3178/6311/10598/6093/596/598	17
5	umls:C0011303	Demyelinating Diseases	11/702	83/17381	0.000492982	0.00439986	0.00289735	4524/5468/6696/9429/84868/3133/7124/719/6347/3383/415116	11
5	umls:C0007682	CNS disorder	13/702	113/17381	0.000636238	0.00536544	0.00353319	114548/5468/6696/7124/5641/4313/6347/9021/7050/596/3383/7538/3162	13
5	umls:C1262117	Fungal keratitis	4/702	11/17381	0.000693601	0.0057289	0.00377253	3553/3576/7097/64581	4
5	umls:C0494463	Alzheimer Disease, Late Onset	10/702	77/17381	0.00103167	0.00736611	0.00485065	3553/7097/7124/51338/8301/5328/5621/23646/5819/27181	10
5	umls:C0334579	Anaplastic astrocytoma	14/702	137/17381	0.00130405	0.00880231	0.0057964	10630/10342/6696/3133/4267/1846/5328/4313/5048/6774/3021/8731/596/2067	14
6	umls:C0007786	Brain Ischemia	43/605	415/17381	1.70297e-10	8.78733e-08	6.03509e-08	4524/7133/3725/2212/5743/5321/7832/2590/3553/5978/6696/9429/3572/1958/929/4056/7124/6916/5327/1514/19/1075/3606/3688/7132/1649/5925/26512/4792/5583/3091/79001/4313/5176/6774/598/7529/1051/1153/3383/23645/2204/3162	43
6	umls:C0014072	Experimental Autoimmune Encephalomyelitis	34/605	389/17381	8.59578e-07	6.18896e-05	4.25054e-05	7133/963/5743/5321/114548/6868/3553/4929/4780/8553/1230/942/6696/9429/7097/1601/3572/1958/84868/3133/7124/5467/2645/1075/3606/3587/9023/7132/719/51330/4313/6774/4772/3383	34
6	umls:C0027814	Neuritis, Autoimmune, Experimental	9/605	33/17381	1.28957e-06	7.69252e-05	5.28318e-05	5743/3553/6696/7097/929/84868/7124/966/3091	9
6	umls:C0007785	Cerebral Infarction	28/605	293/17381	1.41842e-06	8.2857e-05	5.69058e-05	4524/998/10327/3725/5743/5321/3553/9360/4780/10267/5978/7097/902/7124/3303/5879/6916/5327/19/3606/5583/3091/51330/3383/3726/2354/7494/3162	28
6	umls:C1621958	Glioblastoma Multiforme	34/605	434/17381	9.56417e-06	0.000365564	0.000251067	4524/4170/5903/10461/3553/2744/5978/6696/9429/3133/7124/3303/3159/5154/5244/6303/8795/6520/334/1649/5925/10257/4792/3091/80381/51330/4313/6774/8877/8731/4772/6789/5008/64092	34
6	umls:C0494463	Alzheimer Disease, Late Onset	12/605	77/17381	1.31856e-05	0.000440004	0.000302193	23385/3553/7097/7124/25902/51338/8301/3087/409/23646/5819/344	12
6	umls:C0555198	Malignant Glioma	32/605	412/17381	2.0704e-05	0.000640995	0.000440232	4170/5743/5903/3553/9360/4780/2744/2181/6480/6696/5295/1958/7124/3159/5879/9844/8795/19/5925/3091/51330/4313/5176/6774/8731/598/3383/7538/2067/5008/5155/64092	32
6	umls:C0011303	Demyelinating Diseases	12/605	83/17381	2.87403e-05	0.000823887	0.000565841	4524/6696/9429/84868/3133/7124/5467/966/7132/719/3383/415116	12
6	umls:C0917798	Cerebral Ischemia	18/605	189/17381	0.000110847	0.00193889	0.00133162	4524/3725/5743/5321/3553/4780/5978/902/7124/3303/5879/5327/3091/51330/3383/3726/2354/7494	18
6	umls:C0751967	Multiple Sclerosis, Relapsing-Remitting	11/605	88/17381	0.000233672	0.00326494	0.00224235	998/114548/3553/6696/929/3133/7124/3606/3178/6774/3383	11
6	umls:C0014038	Encephalitis	13/605	127/17381	0.000486827	0.00546093	0.00375054	5743/114548/3553/6696/3572/7124/51119/2934/6520/4792/6774/3383/5155	13
7	DOID:3213	demyelinating disease	22/302	165/7285	1.03883e-06	0.000818601	0.000680162	FCGR2A/FCGR3A/PTPRC/CX3CR1/HLA-C/HLA-DRA/HLA-DRB1/HLA-DQA1/HLA-DPB1/IRF5/PLAT/IL18/CXCL12/ENTPD1/CD4/A2M/ATXN2/GRN/BCL2L1/CD40/AXL/ITGB2	22
7	DOID:2377	multiple sclerosis	21/302	159/7285	2.1517e-06	0.000847768	0.000704397	FCGR2A/FCGR3A/PTPRC/CX3CR1/HLA-C/HLA-DRA/HLA-DRB1/HLA-DQA1/HLA-DPB1/IRF5/PLAT/IL18/CXCL12/ENTPD1/CD4/A2M/ATXN2/GRN/BCL2L1/CD40/AXL	21
7	umls:C0027873	Neuromyelitis Optica	10/522	41/17381	2.65722e-07	9.45972e-05	7.40526e-05	2214/3107/3123/3117/3120/3115/966/7132/9332/968	10
7	umls:C0014072	Experimental Autoimmune Encephalomyelitis	31/522	389/17381	8.39882e-07	0.000183999	0.000144038	1524/3059/8743/1601/3572/972/3133/3123/3117/3115/54209/9444/653361/10134/1808/7099/5742/1075/3606/6387/953/7132/920/2/3479/5027/3603/958/3662/56005/7040	31
7	umls:C0007786	Brain Ischemia	31/522	415/17381	3.26456e-06	0.000516525	0.000404347	2212/6546/805/5580/8743/3572/4056/2162/6916/1808/5327/1514/7099/5742/1075/3606/3688/6387/7132/3479/241/5925/79001/1535/5176/598/7529/958/1153/7040/3689	31
7	umls:C0494463	Alzheimer Disease, Late Onset	11/522	77/17381	1.79574e-05	0.00189417	0.0014828	23385/27306/54209/25902/64231/51338/8301/3087/409/23646/344	11
7	umls:C0206245	Amyloid Neuropathies, Familial	6/522	21/17381	2.6337e-05	0.00258648	0.00202475	712/714/713/2934/1056/1312	6
7	umls:C0026896	Myasthenia Gravis	17/522	181/17381	3.35156e-05	0.00298289	0.00233507	2212/2214/5788/3133/3107/717/3122/3123/3117/3118/3120/3115/3663/7099/29760/958/7040	17
7	umls:C0007785	Cerebral Infarction	22/522	293/17381	8.03521e-05	0.00520097	0.00407143	998/10327/6546/805/27306/5269/5879/653361/6916/1536/5327/7099/3606/6387/953/1019/3479/241/1535/2896/958/7040	22
7	umls:C0085220	Cerebral Amyloid Angiopathy	7/522	40/17381	0.000166901	0.00766666	0.00600162	5788/2934/595/2/9445/968/7040	7
7	umls:C0152025	Polyneuropathy	8/522	54/17381	0.000193477	0.00819578	0.00641583	2214/8560/3123/2934/1056/4287/26090/1312	8
8	umls:C0023264	Leigh Disease	13/552	84/17381	2.30546e-06	0.000866674	0.000815036	91942/4695/4694/1351/4728/1892/55967/81892/9377/514/374291/100131801/522	13
8	umls:C0236642	Pick Disease of the Brain	13/552	101/17381	1.83784e-05	0.0042003	0.00395004	9588/6622/27306/54209/1982/3178/8683/328/5216/5300/7001/341/400916	13
9	DOID:0060116	sensory system cancer	34/724	135/7285	2.10887e-07	6.15088e-05	5.75686e-05	CENPS/HDAC1/RBBP4/MDM4/DEGS1/HPSE/CCNA2/DEK/E2F3/POLA1/CCNE2/CDKN2A/CCND1/PAK1/ATM/H2AFX/CDK1/MKI67/MGMT/CDK2/CDK4/RB1/HSP90AA1/CDCA4/ANP32A/NME1/BIRC5/TYMS/PCNA/E2F1/RBL1/CCNE1/CHEK2/EWSR1	34
9	DOID:2174	ocular cancer	34/724	135/7285	2.10887e-07	6.15088e-05	5.75686e-05	CENPS/HDAC1/RBBP4/MDM4/DEGS1/HPSE/CCNA2/DEK/E2F3/POLA1/CCNE2/CDKN2A/CCND1/PAK1/ATM/H2AFX/CDK1/MKI67/MGMT/CDK2/CDK4/RB1/HSP90AA1/CDCA4/ANP32A/NME1/BIRC5/TYMS/PCNA/E2F1/RBL1/CCNE1/CHEK2/EWSR1	34
9	umls:C0494463	Alzheimer Disease, Late Onset	19/1342	77/17381	4.33417e-06	0.000584391	0.000536259	3586/5433/23150/27306/25902/54875/6418/64231/51338/983/3832/2597/23583/409/1789/1786/341/5424/27181	19
9	umls:C0025958	Microcephaly	27/1342	156/17381	5.90962e-05	0.00482086	0.0044238	9939/259266/7341/1062/166378/9319/1729/8724/65109/79648/54875/472/1111/3832/9126/1663/10059/5426/55835/51199/701/990/7283/672/8894/284403/11284	27
