# Supplementary material for: Single cell RNA sequencing of human microglia uncovers a subset associated with Alzheimer’s disease
Source: Nat Commun. 2020 Nov 30;11:6129. doi: 10.1038/s41467-020-19737-2 (PMC7704703; doi:10.1038/s41467-020-19737-2)
Supplement: Supplementary file 13 — Supplementary Data 11 [file 41467_2020_19737_MOESM13_ESM.xls]

## Sheet: ROSMAP_trait_associations
ROSMAP traits	1	2	3	4	5	6	7	8	9	10	11	12	13	14
amyloid_sqrt.coef	0	5.50787	0	0	4.08099	0	0	0	0	2.53158	0	0	-3.29865	0
tangles_sqrt.coef	-5.83283	2.83925	0	2.58466	0	0	-5.21532	-3.92591	-3.35088	0	0	-3.66049	0	0
pathoAD.coef	0	0	0	0	0	0	-2.62686	0	0	0	0	0	0	0
cAD.coef	0	5.11952	2.64294	0	5.84748	0	-3.55	0	0	0	0	0	-2.97898	0
cogn_global_random_slope.coef	0	-5.44269	-3.10345	0	-5.62445	0	0	0	0	0	0	0	3.59693	0
rescog.coef	0	-4.08252	-4.06297	0	0	0	0	0	0	0	0	0	0	0
For detailed description of the traits visit	https://www.radc.rush.edu/docs/var/
