# Supplementary material for: Single cell RNA sequencing of human microglia uncovers a subset associated with Alzheimer’s disease
Source: Nat Commun. 2020 Nov 30;11:6129. doi: 10.1038/s41467-020-19737-2 (PMC7704703; doi:10.1038/s41467-020-19737-2)
Supplement: Supplementary file 14 — Supplementary Data 12 [file 41467_2020_19737_MOESM14_ESM.xls]

## Sheet: module_associations
Olah et al. clusters	m1	m2	m3	m4	m5	m6	m7	m8	m9	m10	m11	m12	m13	m14	m16	m17	m18	m19	m21	m22	m23	m106	m107	m108	m109	m110	m111	m112	m113	m114	m115	m116	m117	m118	m119	m121	m122	m123	m125	m126	m127	m128	m131	m187	m233	m234	m257
1	0	0	0	0	Inf	0	0	0	0	0	0	0	0	0	0	0	0	0	0	0	0	0	0	0	0	0	0	0	Inf	Inf	0	Inf	Inf	0	0	0	0	Inf	0	Inf	0	0	0	0	0	0	0
2	0	0	0	0	Inf	0	0	0	0	0	0	0	0	0	0	0	0	0	0	0	0	0	0	0	0	0	0	0	Inf	0	0	Inf	0	0	0	0	0	0	0	0	0	0	0	0	0	0	0
3	0	0	0	0	99.848	0	0	0	0	0	0	0	0	0	0	0	0	0	0	0	0	0	0	0	0	0	0	0	113.147	16.7742	0	113.349	52.5976	0	0	0	0	31.3832	0	10.976	0	0	0	0	0	0	0
4	0	0	0	0	88.7219	0	0	0	0	0	0	0	0	0	0	0	0	0	0	0	0	0	0	0	0	0	0	0	99.7884	3.75704	0	100.133	30.299	0	0	0	0	31.9559	0	22.6064	0	0	0	0	0	0	0
5	0	0	0	0	84.5191	0	0	0	0	0	0	0	0	0	0	0	0	0	0	0	0	0	0	0	0	0	0	0	93.1141	2.80893	0	93.1141	79.5616	0	0	0	0	85.0058	0	52.7092	0	0	0	0	0	0	0
6	0	0	0	0	22.5765	0	0	0	0	0	0	0	0	0	0	0	0	0	0	0	0	0	0	0	0	0	0	0	26.2371	0	0	26.2371	16.0735	0	0	0	0	17.6172	0	3.81298	0	0	0	0	0	0	0
7	0	0	0	0	93.1871	0	0	0	0	0	0	0	0	0	0	0	0	0	0	0	0	0	0	0	0	0	0	0	107.294	0	0	107.313	40.0207	0	0	0	0	61.8366	0	16.0256	0	0	0	0	0	0	0
8	0	0	0	0	48.7282	0	0	0	0	0	0	0	0	0	0	0	0	0	0	0	0	0	0	0	0	0	0	0	65.8424	0.166487	0	65.8424	20.0842	0	0	0	0	53.6316	0	47.9086	0	0	0	0	0	0	0
9	0	0	0	0	6.6503	0	0	0	0.0996514	0	0	0	0	0	0	0	0	0	0	0	0	0	0	0	0	0	0	0	7.85849	0	0	7.92661	3.07497	0	0	0	0	4.48856	0	4.17942	0	0	0	0	0	0	0
10	0	0	0	0	4.70752	0	0	0	0	0	0	0	0	0	0	0	0	0	0	0	0	0	0	0	0	0	0	0	4.70752	4.40649	0	4.70752	4.2304	0	0	0	0	4.70752	0	3.70752	0	0	0	0	0	0	0
11	0	0	0	0	8.76549	0	0	0	0	0	0	0	0	0	0	0	0	0	0	0	0	0	0	0	0	0	0	0	10.2539	0	0	10.2539	8.69714	0	0	0	0	6.40759	0	6.50054	0	0	0	0	0	0	0
12	0	0	0	0	0	0	0	0	0	0	0	0	0	0	0	0	0	0	0	0	0	0	0	0	0	0	0	0	0	0	0	0	0	0	0	0	0	0	0	0	0	0	0	0	0	0	0
13	0	0	0	0	0	0	0	0	0	0	0	0	0	0	0	0	0	0	0	0	0	0	0	0	0	0	0	0	2.96716	0	0	0.748672	0	0	0	0	0	3.37509	0	3.7298	0	0	0	0	0	0	0
14	0	0	0	0	0	0	0	0	0	0	0	0	0	0	0	0	0	0	0	0	0	0	0	0	0	0	0	0	0	0	0	0	0	0	0	0	0	0	0	0	0	0	0	0	0	0	0
