# Supplementary material for: Single cell RNA sequencing of human microglia uncovers a subset associated with Alzheimer’s disease
Source: Nat Commun. 2020 Nov 30;11:6129. doi: 10.1038/s41467-020-19737-2 (PMC7704703; doi:10.1038/s41467-020-19737-2)
Supplement: Supplementary file 15 — Supplementary Data 13 [file 41467_2020_19737_MOESM15_ESM.xls]

## Sheet: singleNucleus_mapping
Mapped_cluster	No_dementia_no_pathology	Yes_dementia_yes_pathology	No_dementia_no_pathology	Yes_dementia_yes_pathology	Yes_dementia_yes_pathology	No_dementia_no_pathology	No_dementia_no_pathology	No_dementia_no_pathology	No_dementia_yes_pathology	No_dementia_no_pathology	No_dementia_no_pathology	No_dementia_no_pathology	Yes_dementia_yes_pathology	No_dementia_yes_pathology	Yes_dementia_yes_pathology	No_dementia_yes_pathology	Yes_dementia_yes_pathology	No_dementia_no_pathology	Yes_dementia_yes_pathology	No_dementia_no_pathology	Yes_dementia_no_pathology	No_dementia_no_pathology	No_dementia_yes_pathology	Yes_dementia_yes_pathology	Yes_dementia_no_pathology	Yes_dementia_yes_pathology	No_dementia_no_pathology	Yes_dementia_yes_pathology	Yes_dementia_yes_pathology	Yes_dementia_no_pathology	No_dementia_no_pathology	No_dementia_no_pathology	No_dementia_no_pathology	Yes_dementia_yes_pathology	Yes_dementia_no_pathology	No_dementia_yes_pathology	No_dementia_no_pathology	Yes_dementia_yes_pathology	No_dementia_no_pathology	Yes_dementia_yes_pathology	No_dementia_no_pathology	Yes_dementia_yes_pathology	No_dementia_no_pathology	Yes_dementia_yes_pathology	No_dementia_yes_pathology	Yes_dementia_yes_pathology	No_dementia_no_pathology	Yes_dementia_yes_pathology
1	0	0.0416667	0	0.107143	0.0212766	0.0689655	0.111111	0.100917	0	0.101449	0.1875	0.150943	0.36	0.0925926	0	0.176471	0.580645	0.25	0.166667	0	0.173913	0.1	0.16	0.25	0.317073	0.0923077	0.166667	0.208333	0.0277778	0.230769	0.0412371	0.2	0	0.214286	0.0588235	0.166667	0.0298507	0.0641026	0.465116	0.133333	0	0.0967742	0.268293	0.202532	0.1	0.278689	0.181818	0.147059
2	1	0.75	1	0.678571	0.93617	0.724138	0.666667	0.733945	0.75	0.73913	0.5625	0.792453	0.48	0.648148	0.2	0.705882	0.193548	0.55	0.708333	0.645833	0.521739	0.5	0.52	0.6875	0.317073	0.784615	0.416667	0.513889	0.916667	0.461538	0.721649	0.6	0.75	0.25	0.823529	0.555556	0.850746	0.858974	0.186047	0.8	0.923077	0.741935	0.487805	0.202532	0.4	0.47541	0.454545	0.558824
3	0	0.0833333	0	0.107143	0	0.0689655	0.0277778	0.0917431	0	0.0289855	0.03125	0	0	0.0555556	0.8	0.117647	0.0322581	0	0	0.0625	0	0.15	0.16	0	0.0243902	0.0153846	0.0833333	0.0138889	0	0.230769	0.113402	0	0.25	0	0	0.138889	0.0298507	0.0128205	0.139535	0	0	0	0.0731707	0.0126582	0	0.0163934	0	0.0588235
4	0	0	0	0	0	0.0689655	0	0.0458716	0	0	0.03125	0	0.04	0	0	0	0.0322581	0	0.0416667	0	0.0434783	0	0	0	0.0487805	0	0	0.0277778	0	0	0.0103093	0	0	0.0714286	0	0.0277778	0	0	0	0	0	0	0	0.0126582	0.1	0	0	0
5	0	0	0	0	0	0	0.0277778	0	0.25	0	0	0	0	0	0	0	0	0	0	0.0833333	0.0434783	0.05	0	0	0	0	0	0	0	0	0.0103093	0	0	0	0	0.0277778	0	0	0.0232558	0	0	0	0.0243902	0	0	0	0	0
6	0	0	0	0	0	0	0	0	0	0	0	0	0	0	0	0	0	0	0	0.0208333	0	0	0	0	0	0	0	0	0	0	0	0	0	0	0	0	0	0	0	0	0	0	0	0	0	0	0	0
7	0	0.0833333	0	0.0714286	0	0.045977	0.111111	0.00917431	0	0.0724638	0.15625	0.0188679	0	0.111111	0	0	0.0967742	0.075	0.0416667	0.1875	0.217391	0.1	0.12	0	0	0.0615385	0.25	0.0138889	0	0.0769231	0.0824742	0	0	0	0	0.0277778	0.0746269	0.0641026	0.0697674	0	0	0.0322581	0.0243902	0	0	0.0163934	0.0909091	0
8	0	0.0416667	0	0.0357143	0.0425532	0.0229885	0.0555556	0.0183486	0	0.057971	0.03125	0.0377358	0.12	0.0925926	0	0	0.0645161	0.125	0.0416667	0	0	0.1	0.04	0.0625	0.292683	0.0461538	0.0833333	0.222222	0.0555556	0	0.0206186	0.2	0	0.464286	0.117647	0.0555556	0.0149254	0	0.116279	0.0666667	0.0769231	0.129032	0.121951	0.56962	0.4	0.213115	0.272727	0.235294
