# Supplementary material for: Single cell RNA sequencing of human microglia uncovers a subset associated with Alzheimer’s disease
Source: Nat Commun. 2020 Nov 30;11:6129. doi: 10.1038/s41467-020-19737-2 (PMC7704703; doi:10.1038/s41467-020-19737-2)
Supplement: Supplementary file 16 — Supplementary Data 14 [file 41467_2020_19737_MOESM16_ESM.zip]

Archive with 3 entries (2 files):
- SupplementaryData14.csv
- __MACOSX/
- __MACOSX/._SupplementaryData14.csv
