# Supplementary material for: Single cell RNA sequencing of human microglia uncovers a subset associated with Alzheimer’s disease
Source: Nat Commun. 2020 Nov 30;11:6129. doi: 10.1038/s41467-020-19737-2 (PMC7704703; doi:10.1038/s41467-020-19737-2)
Supplement: Supplementary file 17 — Supplementary Data 15 [file 41467_2020_19737_MOESM17_ESM.csv]

sample_id	cluster_label	batch	color
Cell_1	4	MCI1_GM	brown
Cell_2	2	MCI1_GM	cyan
Cell_3	2	MCI1_GM	cyan
Cell_4	4	MCI1_GM	brown
Cell_5	6	MCI1_GM	orange
Cell_6	4	MCI1_GM	brown
Cell_7	2	MCI1_GM	cyan
Cell_8	4	MCI1_GM	brown
Cell_9	4	MCI1_GM	brown
Cell_10	1	MCI1_GM	blue
Cell_11	4	MCI1_GM	brown
Cell_12	4	MCI1_GM	brown
Cell_13	4	MCI1_GM	brown
Cell_14	4	MCI1_GM	brown
Cell_15	4	MCI1_GM	brown
Cell_16	4	MCI1_GM	brown
Cell_17	4	MCI1_GM	brown
Cell_18	2	MCI1_GM	cyan
Cell_19	4	MCI1_GM	brown
Cell_20	2	MCI1_GM	cyan
Cell_21	2	MCI1_GM	cyan
Cell_22	4	MCI1_GM	brown
Cell_23	3	MCI1_GM	purple
Cell_24	1	MCI1_GM	blue
Cell_25	4	MCI1_GM	brown
Cell_26	4	MCI1_GM	brown
Cell_27	4	MCI1_GM	brown
Cell_28	4	MCI1_GM	brown
Cell_29	4	MCI1_GM	brown
Cell_30	4	MCI1_GM	brown
Cell_31	4	MCI1_GM	brown
Cell_32	4	MCI1_GM	brown
Cell_33	4	MCI1_GM	brown
Cell_34	4	MCI1_GM	brown
Cell_35	4	MCI1_GM	brown
Cell_36	2	MCI1_GM	cyan
Cell_37	2	MCI1_GM	cyan
Cell_38	1	MCI1_GM	blue
Cell_39	2	MCI1_GM	cyan
Cell_40	2	MCI1_GM	cyan
Cell_41	4	MCI1_GM	brown
Cell_42	2	MCI1_GM	cyan
Cell_43	4	MCI1_GM	brown
Cell_44	4	MCI1_GM	brown
Cell_45	4	MCI1_GM	brown
Cell_46	1	MCI1_GM	blue
Cell_47	4	MCI1_GM	brown
Cell_48	4	MCI1_GM	brown
Cell_49	2	MCI1_GM	cyan
Cell_50	9	MCI1_GM	red
Cell_51	4	MCI1_GM	brown
Cell_52	3	MCI1_GM	purple
Cell_53	4	MCI1_GM	brown
Cell_54	1	MCI1_GM	blue
Cell_55	4	MCI1_GM	brown
Cell_56	4	MCI1_GM	brown
Cell_57	1	MCI1_GM	blue
Cell_58	4	MCI1_GM	brown
Cell_59	4	MCI1_GM	brown
Cell_60	4	MCI1_GM	brown
Cell_61	2	MCI1_GM	cyan
Cell_62	1	MCI1_GM	blue
Cell_63	4	MCI1_GM	brown
Cell_64	1	MCI1_GM	blue
Cell_65	2	MCI1_GM	cyan
Cell_66	2	MCI1_GM	cyan
Cell_67	2	MCI1_GM	cyan
Cell_68	4	MCI1_GM	brown
Cell_69	2	MCI1_GM	cyan
Cell_70	4	MCI1_GM	brown
Cell_71	4	MCI1_GM	brown
Cell_72	2	MCI1_GM	cyan
Cell_73	4	MCI1_GM	brown
Cell_74	2	MCI1_GM	cyan
Cell_75	4	MCI1_GM	brown
Cell_76	1	MCI1_GM	blue
Cell_77	4	MCI1_GM	brown
Cell_78	4	MCI1_GM	brown
Cell_79	2	MCI1_GM	cyan
Cell_80	4	MCI1_GM	brown
Cell_81	4	MCI1_GM	brown
Cell_82	4	MCI1_GM	brown
Cell_83	4	MCI1_GM	brown
Cell_84	2	MCI1_GM	cyan
Cell_85	4	MCI1_GM	brown
Cell_86	4	MCI1_GM	brown
Cell_87	4	MCI1_GM	brown
Cell_88	1	MCI1_GM	blue
Cell_89	4	MCI1_GM	brown
Cell_90	4	MCI1_GM	brown
Cell_91	1	MCI1_GM	blue
Cell_92	1	MCI1_GM	blue
Cell_93	4	MCI1_GM	brown
Cell_94	4	MCI1_GM	brown
Cell_95	2	MCI1_GM	cyan
Cell_96	2	MCI1_GM	cyan
Cell_97	4	MCI1_GM	brown
Cell_98	2	MCI1_GM	cyan
Cell_99	4	MCI1_GM	brown
Cell_100	2	MCI1_GM	cyan
Cell_101	4	MCI1_GM	brown
Cell_102	2	MCI1_GM	cyan
Cell_103	4	MCI1_GM	brown
Cell_104	4	MCI1_GM	brown
Cell_105	4	MCI1_GM	brown
Cell_106	2	MCI1_GM	cyan
Cell_107	2	MCI1_GM	cyan
Cell_108	4	MCI1_GM	brown
Cell_109	4	MCI1_GM	brown
Cell_110	4	MCI1_GM	brown
Cell_111	2	MCI1_GM	cyan
Cell_112	2	MCI1_GM	cyan
Cell_113	4	MCI1_GM	brown
Cell_114	2	MCI1_GM	cyan
Cell_115	4	MCI1_GM	brown
Cell_116	4	MCI1_GM	brown
Cell_117	2	MCI1_GM	cyan
Cell_118	3	MCI1_GM	purple
Cell_119	1	MCI1_GM	blue
Cell_120	4	MCI1_GM	brown
Cell_121	2	MCI1_GM	cyan
Cell_122	4	MCI1_GM	brown
Cell_123	4	MCI1_GM	brown
Cell_124	7	MCI1_GM	darkgreen
Cell_125	4	MCI1_GM	brown
Cell_126	2	MCI1_GM	cyan
Cell_127	4	MCI1_GM	brown
Cell_128	4	MCI1_GM	brown
Cell_129	3	MCI1_GM	purple
Cell_130	4	MCI1_GM	brown
Cell_131	1	MCI1_GM	blue
Cell_132	4	MCI1_GM	brown
Cell_133	4	MCI1_GM	brown
Cell_134	4	MCI1_GM	brown
Cell_135	4	MCI1_GM	brown
Cell_136	4	MCI1_GM	brown
Cell_137	2	MCI1_GM	cyan
Cell_138	4	MCI1_GM	brown
Cell_139	4	MCI1_GM	brown
Cell_140	4	MCI1_GM	brown
Cell_141	1	MCI1_GM	blue
Cell_142	1	MCI1_GM	blue
Cell_143	2	MCI1_GM	cyan
Cell_144	4	MCI1_GM	brown
Cell_145	5	MCI1_GM	yellow
Cell_146	4	MCI1_GM	brown
Cell_147	2	MCI1_GM	cyan
Cell_148	4	MCI1_GM	brown
Cell_149	4	MCI1_GM	brown
Cell_150	2	MCI1_GM	cyan
Cell_151	4	MCI1_GM	brown
Cell_152	4	MCI1_GM	brown
Cell_153	1	MCI1_GM	blue
Cell_154	4	MCI1_GM	brown
Cell_155	4	MCI1_GM	brown
Cell_156	4	MCI1_GM	brown
Cell_157	2	MCI1_GM	cyan
Cell_158	3	MCI1_GM	purple
Cell_159	4	MCI1_GM	brown
Cell_160	4	MCI1_GM	brown
Cell_161	2	MCI1_GM	cyan
Cell_162	4	MCI1_GM	brown
Cell_163	1	MCI1_GM	blue
Cell_164	4	MCI1_GM	brown
Cell_165	1	MCI1_GM	blue
Cell_166	5	MCI1_GM	yellow
Cell_167	1	MCI1_GM	blue
Cell_168	4	MCI1_GM	brown
Cell_169	4	MCI1_GM	brown
Cell_170	3	MCI1_GM	purple
Cell_171	4	MCI1_GM	brown
Cell_172	4	MCI1_GM	brown
Cell_173	4	MCI1_GM	brown
Cell_174	1	MCI1_GM	blue
Cell_175	1	MCI1_GM	blue
Cell_176	4	MCI1_GM	brown
Cell_177	1	MCI1_GM	blue
Cell_178	4	MCI1_GM	brown
Cell_179	4	MCI1_GM	brown
Cell_180	1	MCI1_GM	blue
Cell_181	4	MCI1_GM	brown
Cell_182	4	MCI1_GM	brown
Cell_183	2	MCI1_GM	cyan
Cell_184	4	MCI1_GM	brown
Cell_185	3	MCI1_GM	purple
Cell_186	3	MCI1_GM	purple
Cell_187	4	MCI1_GM	brown
Cell_188	4	MCI1_GM	brown
Cell_189	2	MCI1_GM	cyan
Cell_190	2	MCI1_GM	cyan
Cell_191	4	MCI1_GM	brown
Cell_192	4	MCI1_GM	brown
Cell_193	4	MCI1_GM	brown
Cell_194	1	MCI1_GM	blue
Cell_195	4	MCI1_GM	brown
Cell_196	4	MCI1_GM	brown
Cell_197	2	MCI1_GM	cyan
Cell_198	4	MCI1_GM	brown
Cell_199	4	MCI1_GM	brown
Cell_200	9	MCI1_GM	red
Cell_201	4	MCI1_GM	brown
Cell_202	4	MCI1_GM	brown
Cell_203	4	MCI1_GM	brown
Cell_204	2	MCI1_GM	cyan
Cell_205	1	MCI1_GM	blue
Cell_206	4	MCI1_GM	brown
Cell_207	4	MCI1_GM	brown
Cell_208	4	MCI1_GM	brown
Cell_209	1	MCI1_GM	blue
Cell_210	1	MCI1_GM	blue
Cell_211	2	MCI1_GM	cyan
Cell_212	2	MCI1_GM	cyan
Cell_213	4	MCI1_GM	brown
Cell_214	4	MCI1_GM	brown
Cell_215	1	MCI1_GM	blue
Cell_216	2	MCI1_GM	cyan
Cell_217	1	MCI1_GM	blue
Cell_218	6	MCI1_GM	orange
Cell_219	4	MCI1_GM	brown
Cell_220	4	MCI1_GM	brown
Cell_221	4	MCI1_GM	brown
Cell_222	4	MCI1_GM	brown
Cell_223	4	MCI1_GM	brown
Cell_224	4	MCI1_GM	brown
Cell_225	4	MCI1_GM	brown
Cell_226	4	MCI1_GM	brown
Cell_227	4	MCI1_GM	brown
Cell_228	4	MCI1_GM	brown
Cell_229	4	MCI1_GM	brown
Cell_230	4	MCI1_GM	brown
Cell_231	9	MCI1_GM	red
Cell_232	4	MCI1_GM	brown
Cell_233	4	MCI1_GM	brown
Cell_234	4	MCI1_GM	brown
Cell_235	2	MCI1_GM	cyan
Cell_236	4	MCI1_GM	brown
Cell_237	1	MCI1_GM	blue
Cell_238	4	MCI1_GM	brown
Cell_239	4	MCI1_GM	brown
Cell_240	4	MCI1_GM	brown
Cell_241	4	MCI1_GM	brown
Cell_242	4	MCI1_GM	brown
Cell_243	1	MCI1_GM	blue
Cell_244	2	MCI1_GM	cyan
Cell_245	4	MCI1_GM	brown
Cell_246	4	MCI1_GM	brown
Cell_247	4	MCI1_GM	brown
Cell_248	2	MCI1_GM	cyan
Cell_249	1	MCI1_GM	blue
Cell_250	2	MCI1_GM	cyan
Cell_251	4	MCI1_GM	brown
Cell_252	4	MCI1_GM	brown
Cell_253	4	MCI1_GM	brown
Cell_254	4	MCI1_GM	brown
Cell_255	4	MCI1_GM	brown
Cell_256	4	MCI1_GM	brown
Cell_257	4	MCI1_GM	brown
Cell_258	4	MCI1_GM	brown
Cell_259	4	MCI1_GM	brown
Cell_260	4	MCI1_GM	brown
Cell_261	2	MCI1_GM	cyan
Cell_262	1	MCI1_GM	blue
Cell_263	1	MCI1_GM	blue
Cell_264	2	MCI1_GM	cyan
Cell_265	2	MCI1_GM	cyan
Cell_266	2	MCI1_GM	cyan
Cell_267	4	MCI1_GM	brown
Cell_268	7	MCI1_GM	darkgreen
Cell_269	4	MCI1_GM	brown
Cell_270	4	MCI1_GM	brown
Cell_271	2	MCI1_GM	cyan
Cell_272	4	MCI1_GM	brown
Cell_273	4	MCI1_GM	brown
Cell_274	4	MCI1_GM	brown
Cell_275	4	MCI1_GM	brown
Cell_276	4	MCI1_GM	brown
Cell_277	4	MCI1_GM	brown
Cell_278	4	MCI1_GM	brown
Cell_279	2	MCI1_GM	cyan
Cell_280	4	MCI1_GM	brown
Cell_281	4	MCI1_GM	brown
Cell_282	2	MCI1_GM	cyan
Cell_283	2	MCI1_GM	cyan
Cell_284	4	MCI1_GM	brown
Cell_285	4	MCI1_GM	brown
Cell_286	4	MCI1_GM	brown
Cell_287	4	MCI1_GM	brown
Cell_288	2	MCI1_GM	cyan
Cell_289	4	MCI1_GM	brown
Cell_290	4	MCI1_GM	brown
Cell_291	3	MCI1_GM	purple
Cell_292	2	MCI1_GM	cyan
Cell_293	1	MCI1_GM	blue
Cell_294	1	MCI1_GM	blue
Cell_295	4	MCI1_GM	brown
Cell_296	4	MCI1_GM	brown
Cell_297	4	MCI1_GM	brown
Cell_298	4	MCI1_GM	brown
Cell_299	4	MCI1_GM	brown
Cell_300	4	MCI1_GM	brown
Cell_301	4	MCI1_GM	brown
Cell_302	4	MCI1_GM	brown
Cell_303	2	MCI1_GM	cyan
Cell_304	4	MCI1_GM	brown
Cell_305	4	MCI1_GM	brown
Cell_306	9	MCI1_GM	red
Cell_307	4	MCI1_GM	brown
Cell_308	4	MCI1_GM	brown
Cell_309	2	MCI1_GM	cyan
Cell_310	4	MCI1_GM	brown
Cell_311	1	MCI1_GM	blue
Cell_312	4	MCI1_GM	brown
Cell_313	2	MCI1_GM	cyan
Cell_314	3	MCI1_GM	purple
Cell_315	2	MCI1_GM	cyan
Cell_316	4	MCI1_GM	brown
Cell_317	2	MCI1_GM	cyan
Cell_318	4	MCI1_GM	brown
Cell_319	1	MCI1_GM	blue
Cell_320	4	MCI1_GM	brown
Cell_321	1	MCI1_GM	blue
Cell_322	1	MCI1_GM	blue
Cell_323	4	MCI1_GM	brown
Cell_324	4	MCI1_GM	brown
Cell_325	4	MCI1_GM	brown
Cell_326	2	MCI1_GM	cyan
Cell_327	4	MCI1_GM	brown
Cell_328	4	MCI1_GM	brown
Cell_329	4	MCI1_GM	brown
Cell_330	2	MCI1_GM	cyan
Cell_331	2	MCI1_GM	cyan
Cell_332	1	MCI1_GM	blue
Cell_333	2	MCI1_GM	cyan
Cell_334	4	MCI1_GM	brown
Cell_335	4	MCI1_GM	brown
Cell_336	4	MCI1_GM	brown
Cell_337	4	MCI1_GM	brown
Cell_338	2	MCI1_GM	cyan
Cell_339	2	MCI1_GM	cyan
Cell_340	2	MCI1_GM	cyan
Cell_341	4	MCI1_GM	brown
Cell_342	4	MCI1_GM	brown
Cell_343	4	MCI1_GM	brown
Cell_344	4	MCI1_GM	brown
Cell_345	2	MCI1_GM	cyan
Cell_346	4	MCI1_GM	brown
Cell_347	4	MCI1_GM	brown
Cell_348	1	MCI1_GM	blue
Cell_349	4	MCI1_GM	brown
Cell_350	4	MCI1_GM	brown
Cell_351	4	MCI1_GM	brown
Cell_352	3	MCI1_GM	purple
Cell_353	4	MCI1_GM	brown
Cell_354	1	MCI1_GM	blue
Cell_355	4	MCI1_GM	brown
Cell_356	4	MCI1_GM	brown
Cell_357	2	MCI1_GM	cyan
Cell_358	4	MCI1_GM	brown
Cell_359	4	MCI1_GM	brown
Cell_360	4	MCI1_GM	brown
Cell_361	4	MCI1_GM	brown
Cell_362	4	MCI1_GM	brown
Cell_363	4	MCI1_GM	brown
Cell_364	2	MCI1_GM	cyan
Cell_365	4	MCI1_GM	brown
Cell_366	1	MCI1_GM	blue
Cell_367	4	MCI1_GM	brown
Cell_368	4	MCI1_GM	brown
Cell_369	4	MCI1_GM	brown
Cell_370	4	MCI1_GM	brown
Cell_371	4	MCI1_GM	brown
Cell_372	2	MCI1_GM	cyan
Cell_373	4	MCI1_GM	brown
Cell_374	4	MCI1_GM	brown
Cell_375	4	MCI1_GM	brown
Cell_376	2	MCI1_GM	cyan
Cell_377	6	MCI1_GM	orange
Cell_378	4	MCI1_GM	brown
Cell_379	4	MCI1_GM	brown
Cell_380	4	MCI1_GM	brown
Cell_381	6	MCI1_GM	orange
Cell_382	4	MCI1_GM	brown
Cell_383	4	MCI1_GM	brown
Cell_384	4	MCI1_GM	brown
Cell_385	4	MCI1_GM	brown
Cell_386	4	MCI1_GM	brown
Cell_387	2	MCI1_GM	cyan
Cell_388	4	MCI1_GM	brown
Cell_389	3	MCI1_GM	purple
Cell_390	4	MCI1_GM	brown
Cell_391	9	MCI1_GM	red
Cell_392	4	MCI1_GM	brown
Cell_393	3	MCI1_GM	purple
Cell_394	2	MCI1_GM	cyan
Cell_395	4	MCI1_GM	brown
Cell_396	4	MCI1_GM	brown
Cell_397	4	MCI1_GM	brown
Cell_398	4	MCI1_GM	brown
Cell_399	4	MCI1_GM	brown
Cell_400	4	MCI1_GM	brown
Cell_401	2	MCI1_GM	cyan
Cell_402	4	MCI1_GM	brown
Cell_403	4	MCI1_GM	brown
Cell_404	2	MCI1_GM	cyan
Cell_405	4	MCI1_GM	brown
Cell_406	4	MCI1_GM	brown
Cell_407	3	MCI1_GM	purple
Cell_408	1	MCI1_GM	blue
Cell_409	4	MCI1_GM	brown
Cell_410	4	MCI1_GM	brown
Cell_411	3	MCI1_GM	purple
Cell_412	2	MCI1_GM	cyan
Cell_413	4	MCI1_GM	brown
Cell_414	4	MCI1_GM	brown
Cell_415	3	MCI1_GM	purple
Cell_416	4	MCI1_GM	brown
Cell_417	4	MCI1_GM	brown
Cell_418	4	MCI1_GM	brown
Cell_419	4	MCI1_GM	brown
Cell_420	4	MCI1_GM	brown
Cell_421	1	MCI1_GM	blue
Cell_422	1	MCI1_GM	blue
Cell_423	4	MCI1_GM	brown
Cell_424	4	MCI1_GM	brown
Cell_425	4	MCI1_GM	brown
Cell_426	4	MCI1_GM	brown
Cell_427	3	MCI1_GM	purple
Cell_428	2	MCI1_GM	cyan
Cell_429	4	MCI1_GM	brown
Cell_430	4	MCI1_GM	brown
Cell_431	4	MCI1_GM	brown
Cell_432	4	MCI1_GM	brown
Cell_433	4	MCI1_GM	brown
Cell_434	4	MCI1_GM	brown
Cell_435	4	MCI1_GM	brown
Cell_436	4	MCI1_GM	brown
Cell_437	2	MCI1_GM	cyan
Cell_438	4	MCI1_GM	brown
Cell_439	4	MCI1_GM	brown
Cell_440	4	MCI1_GM	brown
Cell_441	4	MCI1_GM	brown
Cell_442	9	MCI1_GM	red
Cell_443	4	MCI1_GM	brown
Cell_444	4	MCI1_GM	brown
Cell_445	4	MCI1_GM	brown
Cell_446	4	MCI1_GM	brown
Cell_447	4	MCI1_GM	brown
Cell_448	4	MCI1_GM	brown
Cell_449	4	MCI1_GM	brown
Cell_450	4	MCI1_GM	brown
Cell_451	1	MCI1_GM	blue
Cell_452	4	MCI1_GM	brown
Cell_453	4	MCI1_GM	brown
Cell_454	4	MCI1_GM	brown
Cell_455	4	MCI1_GM	brown
Cell_456	2	MCI1_GM	cyan
Cell_457	4	MCI1_GM	brown
Cell_458	4	MCI1_GM	brown
Cell_459	4	MCI1_GM	brown
Cell_460	2	MCI1_GM	cyan
Cell_461	1	MCI1_GM	blue
Cell_462	4	MCI1_GM	brown
Cell_463	4	MCI1_GM	brown
Cell_464	4	MCI1_GM	brown
Cell_465	1	MCI1_GM	blue
Cell_466	4	MCI1_GM	brown
Cell_467	4	MCI1_GM	brown
Cell_468	4	MCI1_GM	brown
Cell_469	1	MCI1_GM	blue
Cell_470	4	MCI1_GM	brown
Cell_471	2	MCI1_GM	cyan
Cell_472	4	MCI1_GM	brown
Cell_473	4	MCI1_GM	brown
Cell_474	4	MCI1_GM	brown
Cell_475	4	MCI1_GM	brown
Cell_476	2	MCI1_GM	cyan
Cell_477	2	MCI1_GM	cyan
Cell_478	4	MCI1_GM	brown
Cell_479	4	MCI1_GM	brown
Cell_480	2	MCI1_GM	cyan
Cell_481	4	MCI1_GM	brown
Cell_482	4	MCI1_GM	brown
Cell_483	4	MCI1_GM	brown
Cell_484	4	MCI1_GM	brown
Cell_485	2	MCI1_GM	cyan
Cell_486	4	MCI1_GM	brown
Cell_487	2	MCI1_GM	cyan
Cell_488	4	MCI1_GM	brown
Cell_489	4	MCI1_GM	brown
Cell_490	4	MCI1_GM	brown
Cell_491	4	MCI1_GM	brown
Cell_492	2	MCI1_GM	cyan
Cell_493	4	MCI1_GM	brown
Cell_494	4	MCI1_GM	brown
Cell_495	1	MCI1_GM	blue
Cell_496	3	MCI1_GM	purple
Cell_497	4	MCI1_GM	brown
Cell_498	2	MCI1_GM	cyan
Cell_499	4	MCI1_GM	brown
Cell_500	4	MCI1_GM	brown
Cell_501	2	MCI1_GM	cyan
Cell_502	1	MCI1_GM	blue
Cell_503	1	MCI1_GM	blue
Cell_504	4	MCI1_GM	brown
Cell_505	4	MCI1_GM	brown
Cell_506	1	MCI1_GM	blue
Cell_507	4	MCI1_GM	brown
Cell_508	4	MCI1_GM	brown
Cell_509	4	MCI1_GM	brown
Cell_510	4	MCI1_GM	brown
Cell_511	4	MCI1_GM	brown
Cell_512	3	MCI1_GM	purple
Cell_513	4	MCI1_GM	brown
Cell_514	4	MCI1_GM	brown
Cell_515	1	MCI1_GM	blue
Cell_516	4	MCI1_GM	brown
Cell_517	9	MCI1_GM	red
Cell_518	4	MCI1_GM	brown
Cell_519	6	MCI1_GM	orange
Cell_520	4	MCI1_GM	brown
Cell_521	4	MCI1_GM	brown
Cell_522	4	MCI1_GM	brown
Cell_523	4	MCI1_GM	brown
Cell_524	4	MCI1_GM	brown
Cell_525	2	MCI1_GM	cyan
Cell_526	1	MCI1_GM	blue
Cell_527	2	MCI1_GM	cyan
Cell_528	4	MCI1_GM	brown
Cell_529	1	MCI1_GM	blue
Cell_530	2	MCI1_GM	cyan
Cell_531	4	MCI1_GM	brown
Cell_532	4	MCI1_GM	brown
Cell_533	4	MCI1_GM	brown
Cell_534	4	MCI1_GM	brown
Cell_535	4	MCI1_GM	brown
Cell_536	4	MCI1_GM	brown
Cell_537	4	MCI1_GM	brown
Cell_538	4	MCI1_GM	brown
Cell_539	4	MCI1_GM	brown
Cell_540	4	MCI1_GM	brown
Cell_541	2	AD1_GM	cyan
Cell_542	2	AD1_GM	cyan
Cell_543	4	AD1_GM	brown
Cell_544	7	AD1_GM	darkgreen
Cell_545	2	AD1_GM	cyan
Cell_546	1	AD1_GM	blue
Cell_547	4	AD1_GM	brown
Cell_548	1	AD1_GM	blue
Cell_549	2	AD1_GM	cyan
Cell_550	4	AD1_GM	brown
Cell_551	1	AD1_GM	blue
Cell_552	4	AD1_GM	brown
Cell_553	1	AD1_GM	blue
Cell_554	2	AD1_GM	cyan
Cell_555	2	AD1_GM	cyan
Cell_556	1	AD1_GM	blue
Cell_557	2	AD1_GM	cyan
Cell_558	1	AD1_GM	blue
Cell_559	1	AD1_GM	blue
Cell_560	4	AD1_GM	brown
Cell_561	1	AD1_GM	blue
Cell_562	1	AD1_GM	blue
Cell_563	4	AD1_GM	brown
Cell_564	1	AD1_GM	blue
Cell_565	1	AD1_GM	blue
Cell_566	2	AD1_GM	cyan
Cell_567	2	AD1_GM	cyan
Cell_568	1	AD1_GM	blue
Cell_569	1	AD1_GM	blue
Cell_570	2	AD1_GM	cyan
Cell_571	2	AD1_GM	cyan
Cell_572	1	AD1_GM	blue
Cell_573	3	AD1_GM	purple
Cell_574	1	AD1_GM	blue
Cell_575	1	AD1_GM	blue
Cell_576	1	AD1_GM	blue
Cell_577	2	AD1_GM	cyan
Cell_578	1	AD1_GM	blue
Cell_579	2	AD1_GM	cyan
Cell_580	2	AD1_GM	cyan
Cell_581	1	AD1_GM	blue
Cell_582	1	AD1_GM	blue
Cell_583	1	AD1_GM	blue
Cell_584	2	AD1_GM	cyan
Cell_585	2	AD1_GM	cyan
Cell_586	8	AD1_GM	green
Cell_587	1	AD1_GM	blue
Cell_588	2	AD1_GM	cyan
Cell_589	3	AD1_GM	purple
Cell_590	2	AD1_GM	cyan
Cell_591	1	AD1_GM	blue
Cell_592	2	AD1_GM	cyan
Cell_593	2	AD1_GM	cyan
Cell_594	1	AD1_GM	blue
Cell_595	1	AD1_GM	blue
Cell_596	1	AD1_GM	blue
Cell_597	4	AD1_GM	brown
Cell_598	1	AD1_GM	blue
Cell_599	2	AD1_GM	cyan
Cell_600	4	AD1_GM	brown
Cell_601	1	AD1_GM	blue
Cell_602	2	AD1_GM	cyan
Cell_603	2	AD1_GM	cyan
Cell_604	4	AD1_GM	brown
Cell_605	1	AD1_GM	blue
Cell_606	1	AD1_GM	blue
Cell_607	1	AD1_GM	blue
Cell_608	1	AD1_GM	blue
Cell_609	7	AD1_GM	darkgreen
Cell_610	2	AD1_GM	cyan
Cell_611	1	AD1_GM	blue
Cell_612	1	AD1_GM	blue
Cell_613	1	AD1_GM	blue
Cell_614	4	AD1_GM	brown
Cell_615	1	AD1_GM	blue
Cell_616	2	AD1_GM	cyan
Cell_617	2	AD1_GM	cyan
Cell_618	1	AD1_GM	blue
Cell_619	2	AD1_GM	cyan
Cell_620	1	AD1_GM	blue
Cell_621	1	AD1_GM	blue
Cell_622	1	AD1_GM	blue
Cell_623	2	AD1_GM	cyan
Cell_624	1	AD1_GM	blue
Cell_625	2	AD1_GM	cyan
Cell_626	4	AD1_GM	brown
Cell_627	5	AD1_GM	yellow
Cell_628	1	AD1_GM	blue
Cell_629	4	AD1_GM	brown
Cell_630	2	AD1_GM	cyan
Cell_631	2	AD1_GM	cyan
Cell_632	2	AD1_GM	cyan
Cell_633	4	AD1_GM	brown
Cell_634	1	AD1_GM	blue
Cell_635	2	AD1_GM	cyan
Cell_636	2	AD1_GM	cyan
Cell_637	1	AD1_GM	blue
Cell_638	1	AD1_GM	blue
Cell_639	2	AD1_GM	cyan
Cell_640	2	AD1_GM	cyan
Cell_641	4	AD1_GM	brown
Cell_642	1	AD1_GM	blue
Cell_643	1	AD1_GM	blue
Cell_644	1	AD1_GM	blue
Cell_645	1	AD1_GM	blue
Cell_646	1	AD1_GM	blue
Cell_647	1	AD1_GM	blue
Cell_648	2	AD1_GM	cyan
Cell_649	2	AD1_GM	cyan
Cell_650	2	AD1_GM	cyan
Cell_651	4	AD1_GM	brown
Cell_652	2	AD1_GM	cyan
Cell_653	4	AD1_GM	brown
Cell_654	1	AD1_GM	blue
Cell_655	2	AD1_GM	cyan
Cell_656	1	AD1_GM	blue
Cell_657	1	AD1_GM	blue
Cell_658	4	AD1_GM	brown
Cell_659	1	AD1_GM	blue
Cell_660	7	AD1_GM	darkgreen
Cell_661	6	AD1_GM	orange
Cell_662	7	AD1_GM	darkgreen
Cell_663	1	AD1_GM	blue
Cell_664	2	AD1_GM	cyan
Cell_665	1	AD1_GM	blue
Cell_666	4	AD1_GM	brown
Cell_667	2	AD1_GM	cyan
Cell_668	1	AD1_GM	blue
Cell_669	2	AD1_GM	cyan
Cell_670	1	AD1_GM	blue
Cell_671	4	AD1_GM	brown
Cell_672	4	AD1_GM	brown
Cell_673	1	AD1_GM	blue
Cell_674	9	AD1_GM	red
Cell_675	1	AD1_GM	blue
Cell_676	2	AD1_GM	cyan
Cell_677	7	AD1_GM	darkgreen
Cell_678	1	AD1_GM	blue
Cell_679	2	AD1_GM	cyan
Cell_680	1	AD1_GM	blue
Cell_681	2	AD1_GM	cyan
Cell_682	1	AD1_GM	blue
Cell_683	2	AD1_GM	cyan
Cell_684	1	AD1_GM	blue
Cell_685	1	AD1_GM	blue
Cell_686	1	AD1_GM	blue
Cell_687	1	AD1_GM	blue
Cell_688	1	AD1_GM	blue
Cell_689	4	AD1_GM	brown
Cell_690	4	AD1_GM	brown
Cell_691	1	AD1_GM	blue
Cell_692	1	AD1_GM	blue
Cell_693	1	AD1_GM	blue
Cell_694	1	AD1_GM	blue
Cell_695	2	AD1_GM	cyan
Cell_696	1	AD1_GM	blue
Cell_697	4	AD1_GM	brown
Cell_698	1	AD1_GM	blue
Cell_699	4	AD1_GM	brown
Cell_700	2	AD1_GM	cyan
Cell_701	2	AD1_GM	cyan
Cell_702	4	AD1_GM	brown
Cell_703	1	AD1_GM	blue
Cell_704	2	AD1_GM	cyan
Cell_705	4	AD1_GM	brown
Cell_706	1	AD1_GM	blue
Cell_707	4	AD1_GM	brown
Cell_708	1	AD1_GM	blue
Cell_709	2	AD1_GM	cyan
Cell_710	1	AD1_GM	blue
Cell_711	1	AD1_GM	blue
Cell_712	4	AD1_GM	brown
Cell_713	4	AD1_GM	brown
Cell_714	2	AD1_GM	cyan
Cell_715	4	AD1_GM	brown
Cell_716	1	AD1_GM	blue
Cell_717	2	AD1_GM	cyan
Cell_718	4	AD1_GM	brown
Cell_719	1	AD1_GM	blue
Cell_720	1	AD1_GM	blue
Cell_721	2	AD1_GM	cyan
Cell_722	2	AD1_GM	cyan
Cell_723	2	AD1_GM	cyan
Cell_724	2	AD1_GM	cyan
Cell_725	2	AD1_GM	cyan
Cell_726	4	AD1_GM	brown
Cell_727	2	AD1_GM	cyan
Cell_728	2	AD1_GM	cyan
Cell_729	1	AD1_GM	blue
Cell_730	1	AD1_GM	blue
Cell_731	1	AD1_GM	blue
Cell_732	1	AD1_GM	blue
Cell_733	1	AD1_GM	blue
Cell_734	1	AD1_GM	blue
Cell_735	1	AD1_GM	blue
Cell_736	1	AD1_GM	blue
Cell_737	2	AD1_GM	cyan
Cell_738	1	AD1_GM	blue
Cell_739	4	AD1_GM	brown
Cell_740	4	AD1_GM	brown
Cell_741	1	AD1_GM	blue
Cell_742	1	AD1_GM	blue
Cell_743	1	AD1_GM	blue
Cell_744	1	AD1_GM	blue
Cell_745	2	AD1_GM	cyan
Cell_746	4	AD1_GM	brown
Cell_747	1	AD1_GM	blue
Cell_748	4	AD1_GM	brown
Cell_749	4	AD1_GM	brown
Cell_750	2	AD1_GM	cyan
Cell_751	1	AD1_GM	blue
Cell_752	1	AD1_GM	blue
Cell_753	1	AD1_GM	blue
Cell_754	2	AD1_GM	cyan
Cell_755	1	AD1_GM	blue
Cell_756	1	AD1_GM	blue
Cell_757	2	AD1_GM	cyan
Cell_758	1	AD1_GM	blue
Cell_759	1	AD1_GM	blue
Cell_760	1	AD1_GM	blue
Cell_761	4	AD1_GM	brown
Cell_762	2	AD1_GM	cyan
Cell_763	4	AD1_GM	brown
Cell_764	4	AD1_GM	brown
Cell_765	5	AD1_GM	yellow
Cell_766	4	AD1_GM	brown
Cell_767	2	AD1_GM	cyan
Cell_768	4	AD1_GM	brown
Cell_769	1	AD1_GM	blue
Cell_770	2	AD1_GM	cyan
Cell_771	2	AD1_GM	cyan
Cell_772	2	AD1_GM	cyan
Cell_773	4	AD1_GM	brown
Cell_774	2	AD1_GM	cyan
Cell_775	4	AD1_GM	brown
Cell_776	2	AD1_GM	cyan
Cell_777	4	AD1_GM	brown
Cell_778	1	AD1_GM	blue
Cell_779	2	AD1_GM	cyan
Cell_780	1	AD1_GM	blue
Cell_781	1	AD1_GM	blue
Cell_782	1	AD1_GM	blue
Cell_783	2	AD1_GM	cyan
Cell_784	1	AD1_GM	blue
Cell_785	1	AD1_GM	blue
Cell_786	2	AD1_GM	cyan
Cell_787	1	AD1_GM	blue
Cell_788	2	AD1_GM	cyan
Cell_789	2	AD1_GM	cyan
Cell_790	2	AD1_GM	cyan
Cell_791	1	AD1_GM	blue
Cell_792	1	AD1_GM	blue
Cell_793	1	AD1_GM	blue
Cell_794	2	AD1_GM	cyan
Cell_795	4	AD1_GM	brown
Cell_796	7	AD1_GM	darkgreen
Cell_797	4	AD1_GM	brown
Cell_798	1	AD1_GM	blue
Cell_799	2	AD1_GM	cyan
Cell_800	1	AD1_GM	blue
Cell_801	2	AD1_GM	cyan
Cell_802	4	AD1_GM	brown
Cell_803	1	AD1_GM	blue
Cell_804	4	AD1_GM	brown
Cell_805	2	AD1_GM	cyan
Cell_806	1	AD1_GM	blue
Cell_807	1	AD1_GM	blue
Cell_808	2	AD1_GM	cyan
Cell_809	1	AD1_GM	blue
Cell_810	1	AD1_GM	blue
Cell_811	1	AD1_GM	blue
Cell_812	4	AD1_GM	brown
Cell_813	1	AD1_GM	blue
Cell_814	4	AD1_GM	brown
Cell_815	1	AD1_GM	blue
Cell_816	1	AD1_GM	blue
Cell_817	4	AD1_GM	brown
Cell_818	1	AD1_GM	blue
Cell_819	1	AD1_GM	blue
Cell_820	2	AD1_GM	cyan
Cell_821	1	AD1_GM	blue
Cell_822	1	AD1_GM	blue
Cell_823	1	AD1_GM	blue
Cell_824	7	AD1_GM	darkgreen
Cell_825	1	AD1_GM	blue
Cell_826	4	AD1_GM	brown
Cell_827	1	AD1_GM	blue
Cell_828	4	AD1_GM	brown
Cell_829	4	AD1_GM	brown
Cell_830	1	AD1_GM	blue
Cell_831	4	AD1_GM	brown
Cell_832	1	AD1_GM	blue
Cell_833	1	AD1_GM	blue
Cell_834	1	AD1_GM	blue
Cell_835	1	AD1_GM	blue
Cell_836	1	AD1_GM	blue
Cell_837	2	AD1_GM	cyan
Cell_838	2	AD1_GM	cyan
Cell_839	1	AD1_GM	blue
Cell_840	1	AD1_GM	blue
Cell_841	1	AD1_GM	blue
Cell_842	1	AD1_GM	blue
Cell_843	2	AD1_GM	cyan
Cell_844	4	AD1_GM	brown
Cell_845	2	AD1_GM	cyan
Cell_846	1	AD1_GM	blue
Cell_847	1	AD1_GM	blue
Cell_848	4	AD1_GM	brown
Cell_849	4	AD1_GM	brown
Cell_850	1	AD1_GM	blue
Cell_851	1	AD1_GM	blue
Cell_852	2	AD1_GM	cyan
Cell_853	1	AD1_GM	blue
Cell_854	4	AD1_GM	brown
Cell_855	1	AD1_GM	blue
Cell_856	4	AD1_GM	brown
Cell_857	1	AD1_GM	blue
Cell_858	2	AD1_GM	cyan
Cell_859	1	AD1_GM	blue
Cell_860	1	AD1_GM	blue
Cell_861	1	AD1_GM	blue
Cell_862	1	AD1_GM	blue
Cell_863	1	AD1_GM	blue
Cell_864	4	AD1_GM	brown
Cell_865	4	AD1_GM	brown
Cell_866	1	AD1_GM	blue
Cell_867	1	AD1_GM	blue
Cell_868	1	AD1_GM	blue
Cell_869	4	AD1_GM	brown
Cell_870	4	AD1_GM	brown
Cell_871	1	AD1_GM	blue
Cell_872	2	AD1_GM	cyan
Cell_873	1	AD1_GM	blue
Cell_874	1	AD1_GM	blue
Cell_875	2	AD1_GM	cyan
Cell_876	1	AD1_GM	blue
Cell_877	2	AD1_GM	cyan
Cell_878	1	AD1_GM	blue
Cell_879	4	AD1_GM	brown
Cell_880	1	AD1_GM	blue
Cell_881	2	AD1_GM	cyan
Cell_882	2	AD1_GM	cyan
Cell_883	1	AD1_GM	blue
Cell_884	1	AD1_GM	blue
Cell_885	2	AD1_GM	cyan
Cell_886	1	AD1_GM	blue
Cell_887	1	AD1_GM	blue
Cell_888	1	AD1_GM	blue
Cell_889	1	AD1_GM	blue
Cell_890	1	AD1_GM	blue
Cell_891	3	AD1_GM	purple
Cell_892	2	AD1_GM	cyan
Cell_893	1	AD1_GM	blue
Cell_894	1	AD1_GM	blue
Cell_895	1	AD1_GM	blue
Cell_896	2	AD1_GM	cyan
Cell_897	1	AD1_GM	blue
Cell_898	1	AD1_GM	blue
Cell_899	1	AD1_GM	blue
Cell_900	8	AD1_GM	green
Cell_901	1	AD1_GM	blue
Cell_902	4	AD1_GM	brown
Cell_903	1	AD1_GM	blue
Cell_904	2	AD1_GM	cyan
Cell_905	2	AD1_GM	cyan
Cell_906	3	AD1_GM	purple
Cell_907	1	AD1_GM	blue
Cell_908	4	AD1_GM	brown
Cell_909	2	AD1_GM	cyan
Cell_910	2	AD1_GM	cyan
Cell_911	2	AD1_GM	cyan
Cell_912	2	AD1_GM	cyan
Cell_913	1	AD1_GM	blue
Cell_914	1	AD1_GM	blue
Cell_915	1	AD1_GM	blue
Cell_916	1	AD1_GM	blue
Cell_917	4	AD1_GM	brown
Cell_918	4	AD1_GM	brown
Cell_919	2	AD1_GM	cyan
Cell_920	1	AD1_GM	blue
Cell_921	1	AD1_GM	blue
Cell_922	1	AD1_GM	blue
Cell_923	2	AD1_GM	cyan
Cell_924	4	AD1_GM	brown
Cell_925	1	AD1_GM	blue
Cell_926	2	AD1_GM	cyan
Cell_927	1	AD1_GM	blue
Cell_928	1	AD1_GM	blue
Cell_929	1	AD1_GM	blue
Cell_930	1	AD1_GM	blue
Cell_931	3	AD1_GM	purple
Cell_932	2	AD1_GM	cyan
Cell_933	1	AD1_GM	blue
Cell_934	1	AD1_GM	blue
Cell_935	2	AD1_GM	cyan
Cell_936	1	AD1_GM	blue
Cell_937	4	AD1_GM	brown
Cell_938	1	AD1_GM	blue
Cell_939	1	AD1_GM	blue
Cell_940	1	AD1_GM	blue
Cell_941	1	AD1_GM	blue
Cell_942	1	AD1_GM	blue
Cell_943	1	AD1_GM	blue
Cell_944	2	AD1_GM	cyan
Cell_945	2	AD1_GM	cyan
Cell_946	4	AD1_GM	brown
Cell_947	1	AD1_GM	blue
Cell_948	2	AD1_GM	cyan
Cell_949	3	AD1_GM	purple
Cell_950	1	AD1_GM	blue
Cell_951	1	AD1_GM	blue
Cell_952	1	AD1_GM	blue
Cell_953	1	AD1_GM	blue
Cell_954	3	AD1_GM	purple
Cell_955	2	AD1_GM	cyan
Cell_956	1	AD1_GM	blue
Cell_957	5	AD1_GM	yellow
Cell_958	3	AD1_GM	purple
Cell_959	1	AD1_GM	blue
Cell_960	1	AD1_GM	blue
Cell_961	2	AD1_GM	cyan
Cell_962	1	AD1_GM	blue
Cell_963	1	AD1_GM	blue
Cell_964	1	AD1_GM	blue
Cell_965	4	AD1_GM	brown
Cell_966	7	AD1_GM	darkgreen
Cell_967	4	AD1_GM	brown
Cell_968	4	AD1_GM	brown
Cell_969	3	AD1_GM	purple
Cell_970	1	AD1_GM	blue
Cell_971	1	AD1_GM	blue
Cell_972	1	AD1_GM	blue
Cell_973	1	AD1_GM	blue
Cell_974	1	AD1_GM	blue
Cell_975	2	AD1_GM	cyan
Cell_976	4	AD1_GM	brown
Cell_977	2	AD1_GM	cyan
Cell_978	7	AD1_GM	darkgreen
Cell_979	2	AD1_GM	cyan
Cell_980	1	AD1_GM	blue
Cell_981	2	AD1_GM	cyan
Cell_982	4	AD1_GM	brown
Cell_983	1	AD1_GM	blue
Cell_984	1	AD1_GM	blue
Cell_985	4	AD1_GM	brown
Cell_986	2	AD1_GM	cyan
Cell_987	1	AD1_GM	blue
Cell_988	2	AD1_GM	cyan
Cell_989	1	AD1_GM	blue
Cell_990	1	AD1_GM	blue
Cell_991	7	AD1_GM	darkgreen
Cell_992	1	AD1_GM	blue
Cell_993	2	AD1_GM	cyan
Cell_994	1	AD1_GM	blue
Cell_995	1	AD1_GM	blue
Cell_996	4	AD1_GM	brown
Cell_997	4	AD1_GM	brown
Cell_998	2	AD1_GM	cyan
Cell_999	4	AD1_GM	brown
Cell_1000	4	AD1_GM	brown
Cell_1001	4	AD1_GM	brown
Cell_1002	1	AD1_GM	blue
Cell_1003	1	AD1_GM	blue
Cell_1004	4	AD1_GM	brown
Cell_1005	2	AD1_GM	cyan
Cell_1006	1	AD1_GM	blue
Cell_1007	2	AD1_GM	cyan
Cell_1008	2	AD1_GM	cyan
Cell_1009	4	AD1_GM	brown
Cell_1010	1	AD1_GM	blue
Cell_1011	2	AD1_GM	cyan
Cell_1012	1	AD1_GM	blue
Cell_1013	4	AD1_GM	brown
Cell_1014	2	AD1_GM	cyan
Cell_1015	1	AD1_GM	blue
Cell_1016	4	AD1_GM	brown
Cell_1017	4	AD1_GM	brown
Cell_1018	1	AD1_GM	blue
Cell_1019	1	AD1_GM	blue
Cell_1020	1	AD1_GM	blue
Cell_1021	3	AD1_GM	purple
Cell_1022	1	AD1_GM	blue
Cell_1023	2	AD1_GM	cyan
Cell_1024	1	AD1_GM	blue
Cell_1025	1	AD1_GM	blue
Cell_1026	2	AD1_GM	cyan
Cell_1027	2	AD1_GM	cyan
Cell_1028	2	AD1_GM	cyan
Cell_1029	2	AD1_GM	cyan
Cell_1030	1	AD1_GM	blue
Cell_1031	2	AD1_GM	cyan
Cell_1032	1	AD1_GM	blue
Cell_1033	2	AD1_GM	cyan
Cell_1034	4	AD1_GM	brown
Cell_1035	2	AD1_GM	cyan
Cell_1036	1	AD1_GM	blue
Cell_1037	4	AD1_GM	brown
Cell_1038	4	AD1_GM	brown
Cell_1039	1	AD1_GM	blue
Cell_1040	1	AD1_GM	blue
Cell_1041	3	AD2_GM	purple
Cell_1042	2	AD2_GM	cyan
Cell_1043	1	AD2_GM	blue
Cell_1044	1	AD2_GM	blue
Cell_1045	8	AD2_GM	green
Cell_1046	1	AD2_GM	blue
Cell_1047	9	AD2_GM	red
Cell_1048	1	AD2_GM	blue
Cell_1049	3	AD2_GM	purple
Cell_1050	1	AD2_GM	blue
Cell_1051	1	AD2_GM	blue
Cell_1052	1	AD2_GM	blue
Cell_1053	1	AD2_GM	blue
Cell_1054	2	AD2_GM	cyan
Cell_1055	1	AD2_GM	blue
Cell_1056	1	AD2_GM	blue
Cell_1057	1	AD2_GM	blue
Cell_1058	1	AD2_GM	blue
Cell_1059	1	AD2_GM	blue
Cell_1060	1	AD2_GM	blue
Cell_1061	1	AD2_GM	blue
Cell_1062	1	AD2_GM	blue
Cell_1063	1	AD2_GM	blue
Cell_1064	3	AD2_GM	purple
Cell_1065	2	AD2_GM	cyan
Cell_1066	1	AD2_GM	blue
Cell_1067	4	AD2_GM	brown
Cell_1068	7	AD2_GM	darkgreen
Cell_1069	2	AD2_GM	cyan
Cell_1070	2	AD2_GM	cyan
Cell_1071	1	AD2_GM	blue
Cell_1072	1	AD2_GM	blue
Cell_1073	7	AD2_GM	darkgreen
Cell_1074	1	AD2_GM	blue
Cell_1075	1	AD2_GM	blue
Cell_1076	2	AD2_GM	cyan
Cell_1077	2	AD2_GM	cyan
Cell_1078	1	AD2_GM	blue
Cell_1079	7	AD2_GM	darkgreen
Cell_1080	3	AD2_GM	purple
Cell_1081	2	AD2_GM	cyan
Cell_1082	1	AD2_GM	blue
Cell_1083	2	AD2_GM	cyan
Cell_1084	1	AD2_GM	blue
Cell_1085	1	AD2_GM	blue
Cell_1086	4	AD2_GM	brown
Cell_1087	1	AD2_GM	blue
Cell_1088	1	AD2_GM	blue
Cell_1089	1	AD2_GM	blue
Cell_1090	9	AD2_GM	red
Cell_1091	2	AD2_GM	cyan
Cell_1092	4	AD2_GM	brown
Cell_1093	1	AD2_GM	blue
Cell_1094	2	AD2_GM	cyan
Cell_1095	1	AD2_GM	blue
Cell_1096	4	AD2_GM	brown
Cell_1097	2	AD2_GM	cyan
Cell_1098	2	AD2_GM	cyan
Cell_1099	8	AD2_GM	green
Cell_1100	1	AD2_GM	blue
Cell_1101	1	AD2_GM	blue
Cell_1102	1	AD2_GM	blue
Cell_1103	1	AD2_GM	blue
Cell_1104	2	AD2_GM	cyan
Cell_1105	2	AD2_GM	cyan
Cell_1106	4	AD2_GM	brown
Cell_1107	7	AD2_GM	darkgreen
Cell_1108	1	AD2_GM	blue
Cell_1109	1	AD2_GM	blue
Cell_1110	2	AD2_GM	cyan
Cell_1111	1	AD2_GM	blue
Cell_1112	1	AD2_GM	blue
Cell_1113	1	AD2_GM	blue
Cell_1114	1	AD2_GM	blue
Cell_1115	2	AD2_GM	cyan
Cell_1116	2	AD2_GM	cyan
Cell_1117	1	AD2_GM	blue
Cell_1118	3	AD2_GM	purple
Cell_1119	2	AD2_GM	cyan
Cell_1120	7	AD2_GM	darkgreen
Cell_1121	2	AD2_GM	cyan
Cell_1122	1	AD2_GM	blue
Cell_1123	1	AD2_GM	blue
Cell_1124	1	AD2_GM	blue
Cell_1125	2	AD2_GM	cyan
Cell_1126	1	AD2_GM	blue
Cell_1127	1	AD2_GM	blue
Cell_1128	8	AD2_GM	green
Cell_1129	1	AD2_GM	blue
Cell_1130	1	AD2_GM	blue
Cell_1131	1	AD2_GM	blue
Cell_1132	2	AD2_GM	cyan
Cell_1133	1	AD2_GM	blue
Cell_1134	4	AD2_GM	brown
Cell_1135	2	AD2_GM	cyan
Cell_1136	2	AD2_GM	cyan
Cell_1137	1	AD2_GM	blue
Cell_1138	6	AD2_GM	orange
Cell_1139	1	AD2_GM	blue
Cell_1140	1	AD2_GM	blue
Cell_1141	1	AD2_GM	blue
Cell_1142	1	AD2_GM	blue
Cell_1143	1	AD2_GM	blue
Cell_1144	2	AD2_GM	cyan
Cell_1145	1	AD2_GM	blue
Cell_1146	1	AD2_GM	blue
Cell_1147	2	AD2_GM	cyan
Cell_1148	1	AD2_GM	blue
Cell_1149	13	AD2_GM	grey
Cell_1150	2	AD2_GM	cyan
Cell_1151	1	AD2_GM	blue
Cell_1152	1	AD2_GM	blue
Cell_1153	4	AD2_GM	brown
Cell_1154	8	AD2_GM	green
Cell_1155	4	AD2_GM	brown
Cell_1156	7	AD2_GM	darkgreen
Cell_1157	1	AD2_GM	blue
Cell_1158	1	AD2_GM	blue
Cell_1159	1	AD2_GM	blue
Cell_1160	1	AD2_GM	blue
Cell_1161	3	AD2_GM	purple
Cell_1162	1	AD2_GM	blue
Cell_1163	7	AD2_GM	darkgreen
Cell_1164	1	AD2_GM	blue
Cell_1165	1	AD2_GM	blue
Cell_1166	1	AD2_GM	blue
Cell_1167	1	AD2_GM	blue
Cell_1168	1	AD2_GM	blue
Cell_1169	1	AD2_GM	blue
Cell_1170	2	AD2_GM	cyan
Cell_1171	1	AD2_GM	blue
Cell_1172	2	AD2_GM	cyan
Cell_1173	3	AD2_GM	purple
Cell_1174	1	AD2_GM	blue
Cell_1175	8	AD2_GM	green
Cell_1176	8	AD2_GM	green
Cell_1177	1	AD2_GM	blue
Cell_1178	2	AD2_GM	cyan
Cell_1179	2	AD2_GM	cyan
Cell_1180	7	AD2_GM	darkgreen
Cell_1181	2	AD2_GM	cyan
Cell_1182	1	AD2_GM	blue
Cell_1183	2	AD2_GM	cyan
Cell_1184	3	AD2_GM	purple
Cell_1185	2	AD2_GM	cyan
Cell_1186	1	AD2_GM	blue
Cell_1187	1	AD2_GM	blue
Cell_1188	1	AD2_GM	blue
Cell_1189	1	AD2_GM	blue
Cell_1190	3	AD2_GM	purple
Cell_1191	1	AD2_GM	blue
Cell_1192	3	AD2_GM	purple
Cell_1193	8	AD2_GM	green
Cell_1194	1	AD2_GM	blue
Cell_1195	9	AD2_GM	red
Cell_1196	1	AD2_GM	blue
Cell_1197	1	AD2_GM	blue
Cell_1198	2	AD2_GM	cyan
Cell_1199	3	AD2_GM	purple
Cell_1200	7	AD2_GM	darkgreen
Cell_1201	1	AD2_GM	blue
Cell_1202	1	AD2_GM	blue
Cell_1203	1	AD2_GM	blue
Cell_1204	1	AD2_GM	blue
Cell_1205	7	AD2_GM	darkgreen
Cell_1206	1	AD2_GM	blue
Cell_1207	7	MCI2_GM	darkgreen
Cell_1208	1	MCI2_GM	blue
Cell_1209	8	MCI2_GM	green
Cell_1210	2	MCI2_GM	cyan
Cell_1211	1	MCI2_GM	blue
Cell_1212	1	MCI2_GM	blue
Cell_1213	7	MCI2_GM	darkgreen
Cell_1214	1	MCI2_GM	blue
Cell_1215	1	MCI2_GM	blue
Cell_1216	1	MCI2_GM	blue
Cell_1217	7	MCI2_GM	darkgreen
Cell_1218	1	MCI2_GM	blue
Cell_1219	2	MCI2_GM	cyan
Cell_1220	1	MCI2_GM	blue
Cell_1221	2	MCI2_GM	cyan
Cell_1222	2	MCI2_GM	cyan
Cell_1223	1	MCI2_GM	blue
Cell_1224	2	MCI2_GM	cyan
Cell_1225	1	MCI2_GM	blue
Cell_1226	1	MCI2_GM	blue
Cell_1227	2	MCI2_GM	cyan
Cell_1228	1	MCI2_GM	blue
Cell_1229	1	MCI2_GM	blue
Cell_1230	7	MCI2_GM	darkgreen
Cell_1231	1	MCI2_GM	blue
Cell_1232	1	MCI2_GM	blue
Cell_1233	2	MCI2_GM	cyan
Cell_1234	1	MCI2_GM	blue
Cell_1235	1	MCI2_GM	blue
Cell_1236	1	MCI2_GM	blue
Cell_1237	1	MCI2_GM	blue
Cell_1238	1	MCI2_GM	blue
Cell_1239	2	MCI2_GM	cyan
Cell_1240	2	MCI2_GM	cyan
Cell_1241	2	MCI2_GM	cyan
Cell_1242	1	MCI2_GM	blue
Cell_1243	1	MCI2_GM	blue
Cell_1244	2	MCI2_GM	cyan
Cell_1245	1	MCI2_GM	blue
Cell_1246	1	MCI2_GM	blue
Cell_1247	1	MCI2_GM	blue
Cell_1248	1	MCI2_GM	blue
Cell_1249	2	MCI2_GM	cyan
Cell_1250	1	MCI2_GM	blue
Cell_1251	2	MCI2_GM	cyan
Cell_1252	1	MCI2_GM	blue
Cell_1253	2	MCI2_GM	cyan
Cell_1254	1	MCI2_GM	blue
Cell_1255	9	MCI2_GM	red
Cell_1256	1	MCI2_GM	blue
Cell_1257	1	MCI2_GM	blue
Cell_1258	1	MCI2_GM	blue
Cell_1259	1	MCI2_GM	blue
Cell_1260	2	MCI2_GM	cyan
Cell_1261	1	MCI2_GM	blue
Cell_1262	9	MCI2_GM	red
Cell_1263	1	MCI2_GM	blue
Cell_1264	2	MCI2_GM	cyan
Cell_1265	1	MCI2_GM	blue
Cell_1266	1	MCI2_GM	blue
Cell_1267	1	MCI2_GM	blue
Cell_1268	4	MCI2_GM	brown
Cell_1269	1	MCI2_GM	blue
Cell_1270	7	MCI2_GM	darkgreen
Cell_1271	2	MCI2_GM	cyan
Cell_1272	2	MCI2_GM	cyan
Cell_1273	1	MCI2_GM	blue
Cell_1274	1	MCI2_GM	blue
Cell_1275	2	MCI2_GM	cyan
Cell_1276	1	MCI2_GM	blue
Cell_1277	1	MCI2_GM	blue
Cell_1278	1	MCI2_GM	blue
Cell_1279	1	MCI2_GM	blue
Cell_1280	7	MCI2_GM	darkgreen
Cell_1281	8	MCI2_GM	green
Cell_1282	1	MCI2_GM	blue
Cell_1283	2	MCI2_GM	cyan
Cell_1284	1	MCI2_GM	blue
Cell_1285	1	MCI2_GM	blue
Cell_1286	1	MCI2_GM	blue
Cell_1287	1	MCI2_GM	blue
Cell_1288	1	MCI2_GM	blue
Cell_1289	2	MCI2_GM	cyan
Cell_1290	1	MCI2_GM	blue
Cell_1291	1	MCI2_GM	blue
Cell_1292	1	MCI2_GM	blue
Cell_1293	1	MCI2_GM	blue
Cell_1294	2	MCI2_GM	cyan
Cell_1295	14	MCI2_GM	black
Cell_1296	2	MCI2_GM	cyan
Cell_1297	1	MCI2_GM	blue
Cell_1298	1	MCI2_GM	blue
Cell_1299	1	MCI2_GM	blue
Cell_1300	1	MCI2_GM	blue
Cell_1301	1	MCI2_GM	blue
Cell_1302	1	MCI2_GM	blue
Cell_1303	1	MCI2_GM	blue
Cell_1304	1	MCI2_GM	blue
Cell_1305	1	MCI2_GM	blue
Cell_1306	1	MCI2_GM	blue
Cell_1307	2	MCI2_GM	cyan
Cell_1308	1	MCI2_GM	blue
Cell_1309	7	MCI2_GM	darkgreen
Cell_1310	1	MCI2_GM	blue
Cell_1311	2	MCI2_GM	cyan
Cell_1312	1	MCI2_GM	blue
Cell_1313	2	MCI2_GM	cyan
Cell_1314	1	MCI2_GM	blue
Cell_1315	1	MCI2_GM	blue
Cell_1316	2	MCI2_GM	cyan
Cell_1317	1	MCI2_GM	blue
Cell_1318	2	MCI2_GM	cyan
Cell_1319	1	MCI2_GM	blue
Cell_1320	1	MCI2_GM	blue
Cell_1321	2	MCI2_GM	cyan
Cell_1322	2	MCI2_GM	cyan
Cell_1323	1	MCI2_GM	blue
Cell_1324	7	MCI2_GM	darkgreen
Cell_1325	1	MCI2_GM	blue
Cell_1326	7	MCI2_GM	darkgreen
Cell_1327	1	MCI2_GM	blue
Cell_1328	2	MCI2_GM	cyan
Cell_1329	2	MCI2_GM	cyan
Cell_1330	1	MCI2_GM	blue
Cell_1331	1	MCI2_GM	blue
Cell_1332	1	MCI2_GM	blue
Cell_1333	1	MCI2_GM	blue
Cell_1334	2	MCI2_GM	cyan
Cell_1335	1	MCI2_GM	blue
Cell_1336	7	MCI2_GM	darkgreen
Cell_1337	2	MCI2_GM	cyan
Cell_1338	1	MCI2_GM	blue
Cell_1339	1	MCI2_GM	blue
Cell_1340	1	MCI2_GM	blue
Cell_1341	2	MCI2_GM	cyan
Cell_1342	1	MCI2_GM	blue
Cell_1343	1	MCI2_GM	blue
Cell_1344	1	MCI2_GM	blue
Cell_1345	1	MCI2_GM	blue
Cell_1346	2	MCI2_GM	cyan
Cell_1347	1	MCI2_GM	blue
Cell_1348	6	MCI2_GM	orange
Cell_1349	1	MCI2_GM	blue
Cell_1350	1	MCI2_GM	blue
Cell_1351	1	MCI2_GM	blue
Cell_1352	1	MCI2_GM	blue
Cell_1353	2	MCI2_GM	cyan
Cell_1354	1	MCI2_GM	blue
Cell_1355	1	MCI2_GM	blue
Cell_1356	1	MCI2_GM	blue
Cell_1357	1	MCI2_GM	blue
Cell_1358	1	MCI2_GM	blue
Cell_1359	2	MCI2_GM	cyan
Cell_1360	1	MCI2_GM	blue
Cell_1361	2	MCI2_GM	cyan
Cell_1362	1	MCI2_GM	blue
Cell_1363	1	MCI2_GM	blue
Cell_1364	1	MCI2_GM	blue
Cell_1365	1	MCI2_GM	blue
Cell_1366	1	MCI2_GM	blue
Cell_1367	2	MCI2_GM	cyan
Cell_1368	1	MCI2_GM	blue
Cell_1369	3	MCI2_GM	purple
Cell_1370	1	MCI2_GM	blue
Cell_1371	1	MCI2_GM	blue
Cell_1372	3	MCI2_GM	purple
Cell_1373	2	MCI2_GM	cyan
Cell_1374	2	MCI2_GM	cyan
Cell_1375	2	MCI2_GM	cyan
Cell_1376	1	MCI2_GM	blue
Cell_1377	1	MCI2_GM	blue
Cell_1378	1	MCI2_GM	blue
Cell_1379	1	MCI2_GM	blue
Cell_1380	1	MCI2_GM	blue
Cell_1381	2	MCI2_GM	cyan
Cell_1382	7	MCI2_GM	darkgreen
Cell_1383	1	MCI2_GM	blue
Cell_1384	2	MCI2_GM	cyan
Cell_1385	1	MCI2_GM	blue
Cell_1386	7	MCI2_GM	darkgreen
Cell_1387	1	MCI2_GM	blue
Cell_1388	1	MCI2_GM	blue
Cell_1389	2	MCI2_GM	cyan
Cell_1390	1	MCI2_GM	blue
Cell_1391	7	MCI2_GM	darkgreen
Cell_1392	1	MCI2_GM	blue
Cell_1393	1	MCI2_GM	blue
Cell_1394	1	MCI2_GM	blue
Cell_1395	1	MCI2_GM	blue
Cell_1396	1	MCI2_GM	blue
Cell_1397	1	MCI2_GM	blue
Cell_1398	2	MCI2_GM	cyan
Cell_1399	2	MCI2_GM	cyan
Cell_1400	1	MCI2_GM	blue
Cell_1401	1	MCI2_GM	blue
Cell_1402	1	MCI2_GM	blue
Cell_1403	2	MCI2_GM	cyan
Cell_1404	2	MCI2_GM	cyan
Cell_1405	1	MCI2_GM	blue
Cell_1406	1	MCI2_GM	blue
Cell_1407	7	MCI2_GM	darkgreen
Cell_1408	7	MCI2_GM	darkgreen
Cell_1409	2	MCI2_GM	cyan
Cell_1410	1	MCI2_GM	blue
Cell_1411	1	MCI2_GM	blue
Cell_1412	1	MCI2_GM	blue
Cell_1413	1	MCI2_GM	blue
Cell_1414	1	MCI2_GM	blue
Cell_1415	1	MCI2_GM	blue
Cell_1416	1	MCI2_GM	blue
Cell_1417	1	MCI2_GM	blue
Cell_1418	6	MCI2_GM	orange
Cell_1419	1	MCI2_GM	blue
Cell_1420	1	MCI2_GM	blue
Cell_1421	8	MCI2_GM	green
Cell_1422	7	MCI2_GM	darkgreen
Cell_1423	1	MCI2_GM	blue
Cell_1424	1	MCI2_GM	blue
Cell_1425	1	MCI2_GM	blue
Cell_1426	2	MCI2_GM	cyan
Cell_1427	2	MCI2_GM	cyan
Cell_1428	1	MCI2_GM	blue
Cell_1429	1	MCI2_GM	blue
Cell_1430	1	MCI2_GM	blue
Cell_1431	7	MCI2_GM	darkgreen
Cell_1432	9	MCI2_GM	red
Cell_1433	1	MCI2_GM	blue
Cell_1434	1	MCI2_GM	blue
Cell_1435	1	MCI2_GM	blue
Cell_1436	7	MCI2_GM	darkgreen
Cell_1437	1	MCI2_GM	blue
Cell_1438	1	MCI2_GM	blue
Cell_1439	3	MCI2_GM	purple
Cell_1440	1	MCI2_GM	blue
Cell_1441	1	MCI2_GM	blue
Cell_1442	3	MCI2_GM	purple
Cell_1443	9	MCI2_GM	red
Cell_1444	1	MCI2_GM	blue
Cell_1445	8	MCI2_GM	green
Cell_1446	1	MCI2_GM	blue
Cell_1447	2	MCI2_GM	cyan
Cell_1448	2	MCI2_GM	cyan
Cell_1449	1	MCI2_GM	blue
Cell_1450	1	MCI2_GM	blue
Cell_1451	1	MCI2_GM	blue
Cell_1452	1	MCI2_GM	blue
Cell_1453	3	MCI2_GM	purple
Cell_1454	2	MCI2_GM	cyan
Cell_1455	1	MCI2_GM	blue
Cell_1456	9	MCI2_GM	red
Cell_1457	1	MCI2_GM	blue
Cell_1458	1	MCI2_GM	blue
Cell_1459	2	MCI2_GM	cyan
Cell_1460	2	MCI2_GM	cyan
Cell_1461	2	MCI2_GM	cyan
Cell_1462	2	MCI2_GM	cyan
Cell_1463	1	MCI2_GM	blue
Cell_1464	1	MCI2_GM	blue
Cell_1465	1	MCI2_GM	blue
Cell_1466	4	MCI2_GM	brown
Cell_1467	1	MCI2_GM	blue
Cell_1468	1	MCI2_GM	blue
Cell_1469	1	MCI2_GM	blue
Cell_1470	1	MCI2_GM	blue
Cell_1471	3	MCI2_GM	purple
Cell_1472	2	MCI2_GM	cyan
Cell_1473	2	MCI2_GM	cyan
Cell_1474	1	MCI2_GM	blue
Cell_1475	1	MCI2_GM	blue
Cell_1476	1	MCI2_GM	blue
Cell_1477	1	MCI2_GM	blue
Cell_1478	1	MCI2_GM	blue
Cell_1479	2	MCI2_GM	cyan
Cell_1480	1	MCI2_GM	blue
Cell_1481	1	MCI2_GM	blue
Cell_1482	1	MCI2_GM	blue
Cell_1483	2	MCI2_GM	cyan
Cell_1484	1	MCI2_GM	blue
Cell_1485	1	MCI2_GM	blue
Cell_1486	2	MCI2_GM	cyan
Cell_1487	2	MCI2_GM	cyan
Cell_1488	1	MCI2_GM	blue
Cell_1489	3	MCI2_GM	purple
Cell_1490	2	MCI2_GM	cyan
Cell_1491	1	MCI2_GM	blue
Cell_1492	1	MCI2_GM	blue
Cell_1493	2	MCI2_GM	cyan
Cell_1494	1	MCI2_GM	blue
Cell_1495	1	MCI2_GM	blue
Cell_1496	1	MCI2_GM	blue
Cell_1497	1	MCI2_GM	blue
Cell_1498	1	MCI2_GM	blue
Cell_1499	1	MCI2_GM	blue
Cell_1500	2	MCI2_GM	cyan
Cell_1501	1	MCI2_GM	blue
Cell_1502	1	MCI2_GM	blue
Cell_1503	1	MCI2_GM	blue
Cell_1504	1	MCI2_GM	blue
Cell_1505	1	MCI2_GM	blue
Cell_1506	1	MCI2_GM	blue
Cell_1507	2	MCI2_GM	cyan
Cell_1508	1	MCI2_GM	blue
Cell_1509	2	MCI2_GM	cyan
Cell_1510	2	MCI2_GM	cyan
Cell_1511	8	MCI2_GM	green
Cell_1512	1	MCI2_GM	blue
Cell_1513	2	MCI2_GM	cyan
Cell_1514	2	MCI2_GM	cyan
Cell_1515	2	MCI2_GM	cyan
Cell_1516	6	MCI2_GM	orange
Cell_1517	1	MCI2_GM	blue
Cell_1518	1	MCI2_GM	blue
Cell_1519	7	MCI2_GM	darkgreen
Cell_1520	1	MCI2_GM	blue
Cell_1521	7	MCI2_GM	darkgreen
Cell_1522	7	MCI2_GM	darkgreen
Cell_1523	1	MCI2_GM	blue
Cell_1524	1	MCI2_GM	blue
Cell_1525	2	MCI2_GM	cyan
Cell_1526	7	MCI2_GM	darkgreen
Cell_1527	1	MCI2_GM	blue
Cell_1528	3	MCI2_GM	purple
Cell_1529	1	MCI2_GM	blue
Cell_1530	7	MCI2_GM	darkgreen
Cell_1531	1	MCI2_GM	blue
Cell_1532	1	MCI2_GM	blue
Cell_1533	2	MCI2_GM	cyan
Cell_1534	2	MCI2_GM	cyan
Cell_1535	1	MCI2_GM	blue
Cell_1536	1	MCI2_GM	blue
Cell_1537	1	MCI2_GM	blue
Cell_1538	2	MCI2_GM	cyan
Cell_1539	1	MCI2_GM	blue
Cell_1540	1	MCI2_GM	blue
Cell_1541	7	MCI2_GM	darkgreen
Cell_1542	1	MCI2_GM	blue
Cell_1543	7	MCI2_GM	darkgreen
Cell_1544	1	MCI2_GM	blue
Cell_1545	1	MCI2_GM	blue
Cell_1546	2	MCI2_GM	cyan
Cell_1547	1	MCI2_GM	blue
Cell_1548	1	MCI2_GM	blue
Cell_1549	1	MCI2_GM	blue
Cell_1550	1	MCI2_GM	blue
Cell_1551	9	MCI2_GM	red
Cell_1552	1	MCI2_GM	blue
Cell_1553	1	MCI2_GM	blue
Cell_1554	7	MCI2_GM	darkgreen
Cell_1555	1	MCI2_GM	blue
Cell_1556	8	MCI2_GM	green
Cell_1557	3	MCI2_GM	purple
Cell_1558	8	MCI2_GM	green
Cell_1559	1	MCI2_GM	blue
Cell_1560	1	MCI2_GM	blue
Cell_1561	7	MCI2_GM	darkgreen
Cell_1562	1	MCI2_GM	blue
Cell_1563	1	MCI2_GM	blue
Cell_1564	1	MCI2_GM	blue
Cell_1565	1	MCI2_GM	blue
Cell_1566	1	MCI2_GM	blue
Cell_1567	1	MCI2_GM	blue
Cell_1568	1	MCI2_GM	blue
Cell_1569	7	MCI2_GM	darkgreen
Cell_1570	1	MCI2_GM	blue
Cell_1571	1	MCI2_GM	blue
Cell_1572	1	MCI2_GM	blue
Cell_1573	1	MCI2_GM	blue
Cell_1574	9	MCI2_GM	red
Cell_1575	8	MCI2_GM	green
Cell_1576	1	MCI2_GM	blue
Cell_1577	1	MCI2_GM	blue
Cell_1578	4	MCI2_GM	brown
Cell_1579	7	MCI2_GM	darkgreen
Cell_1580	1	MCI2_GM	blue
Cell_1581	1	MCI2_GM	blue
Cell_1582	7	MCI2_GM	darkgreen
Cell_1583	1	MCI2_GM	blue
Cell_1584	1	MCI2_GM	blue
Cell_1585	8	MCI2_GM	green
Cell_1586	2	MCI2_GM	cyan
Cell_1587	9	MCI2_GM	red
Cell_1588	3	MCI2_GM	purple
Cell_1589	1	MCI2_GM	blue
Cell_1590	2	MCI2_GM	cyan
Cell_1591	1	MCI2_GM	blue
Cell_1592	1	MCI2_GM	blue
Cell_1593	1	MCI2_GM	blue
Cell_1594	1	MCI2_GM	blue
Cell_1595	1	MCI2_GM	blue
Cell_1596	7	MCI2_GM	darkgreen
Cell_1597	1	MCI2_GM	blue
Cell_1598	2	MCI2_GM	cyan
Cell_1599	7	MCI2_GM	darkgreen
Cell_1600	1	MCI2_GM	blue
Cell_1601	1	MCI2_GM	blue
Cell_1602	1	MCI2_GM	blue
Cell_1603	1	MCI2_GM	blue
Cell_1604	7	MCI2_GM	darkgreen
Cell_1605	1	MCI2_GM	blue
Cell_1606	1	MCI2_GM	blue
Cell_1607	1	MCI2_GM	blue
Cell_1608	7	MCI2_GM	darkgreen
Cell_1609	7	MCI2_GM	darkgreen
Cell_1610	1	MCI2_GM	blue
Cell_1611	3	MCI2_GM	purple
Cell_1612	4	MCI2_GM	brown
Cell_1613	2	MCI2_GM	cyan
Cell_1614	2	MCI2_GM	cyan
Cell_1615	2	MCI2_GM	cyan
Cell_1616	1	MCI2_GM	blue
Cell_1617	8	MCI2_GM	green
Cell_1618	2	MCI2_GM	cyan
Cell_1619	1	MCI2_GM	blue
Cell_1620	1	MCI2_GM	blue
Cell_1621	1	MCI2_GM	blue
Cell_1622	2	MCI2_GM	cyan
Cell_1623	1	MCI2_GM	blue
Cell_1624	1	MCI2_GM	blue
Cell_1625	1	MCI2_GM	blue
Cell_1626	2	MCI2_GM	cyan
Cell_1627	1	MCI2_GM	blue
Cell_1628	1	MCI2_GM	blue
Cell_1629	1	MCI2_GM	blue
Cell_1630	2	MCI2_GM	cyan
Cell_1631	1	MCI2_GM	blue
Cell_1632	2	MCI2_GM	cyan
Cell_1633	1	MCI2_GM	blue
Cell_1634	1	MCI2_GM	blue
Cell_1635	1	MCI2_GM	blue
Cell_1636	1	MCI2_GM	blue
Cell_1637	1	MCI2_GM	blue
Cell_1638	1	MCI2_GM	blue
Cell_1639	1	MCI2_GM	blue
Cell_1640	1	MCI2_GM	blue
Cell_1641	7	MCI2_GM	darkgreen
Cell_1642	1	MCI2_GM	blue
Cell_1643	1	MCI2_GM	blue
Cell_1644	7	MCI2_GM	darkgreen
Cell_1645	1	MCI2_GM	blue
Cell_1646	1	MCI2_GM	blue
Cell_1647	1	MCI2_GM	blue
Cell_1648	1	MCI2_GM	blue
Cell_1649	1	MCI2_GM	blue
Cell_1650	3	MCI2_GM	purple
Cell_1651	4	MCI2_GM	brown
Cell_1652	1	MCI2_GM	blue
Cell_1653	2	MCI2_GM	cyan
Cell_1654	1	MCI2_GM	blue
Cell_1655	3	MCI2_GM	purple
Cell_1656	2	MCI2_GM	cyan
Cell_1657	1	MCI2_GM	blue
Cell_1658	1	MCI2_GM	blue
Cell_1659	1	MCI2_GM	blue
Cell_1660	1	MCI2_GM	blue
Cell_1661	2	MCI2_GM	cyan
Cell_1662	1	MCI2_GM	blue
Cell_1663	1	MCI2_GM	blue
Cell_1664	7	MCI2_GM	darkgreen
Cell_1665	2	MCI2_GM	cyan
Cell_1666	2	MCI2_GM	cyan
Cell_1667	1	MCI2_GM	blue
Cell_1668	1	MCI2_GM	blue
Cell_1669	1	MCI2_GM	blue
Cell_1670	1	MCI2_GM	blue
Cell_1671	3	MCI2_GM	purple
Cell_1672	9	MCI2_GM	red
Cell_1673	1	MCI2_GM	blue
Cell_1674	5	MCI2_GM	yellow
Cell_1675	1	MCI2_GM	blue
Cell_1676	1	MCI2_GM	blue
Cell_1677	1	MCI2_GM	blue
Cell_1678	1	MCI2_GM	blue
Cell_1679	2	MCI2_GM	cyan
Cell_1680	1	MCI2_GM	blue
Cell_1681	7	MCI2_GM	darkgreen
Cell_1682	14	MCI2_GM	black
Cell_1683	1	MCI2_GM	blue
Cell_1684	2	MCI2_GM	cyan
Cell_1685	7	MCI2_GM	darkgreen
Cell_1686	1	MCI2_GM	blue
Cell_1687	7	MCI2_GM	darkgreen
Cell_1688	1	MCI2_GM	blue
Cell_1689	2	MCI2_GM	cyan
Cell_1690	2	MCI2_GM	cyan
Cell_1691	1	MCI2_GM	blue
Cell_1692	1	MCI2_GM	blue
Cell_1693	1	MCI2_GM	blue
Cell_1694	1	MCI2_GM	blue
Cell_1695	1	MCI2_GM	blue
Cell_1696	2	MCI2_GM	cyan
Cell_1697	1	MCI2_GM	blue
Cell_1698	1	MCI2_GM	blue
Cell_1699	7	MCI2_GM	darkgreen
Cell_1700	1	MCI2_GM	blue
Cell_1701	2	MCI2_GM	cyan
Cell_1702	1	MCI2_GM	blue
Cell_1703	5	MCI2_GM	yellow
Cell_1704	1	MCI2_GM	blue
Cell_1705	4	MCI2_GM	brown
Cell_1706	1	MCI2_GM	blue
Cell_1707	1	MCI2_GM	blue
Cell_1708	1	MCI2_GM	blue
Cell_1709	8	MCI2_GM	green
Cell_1710	2	MCI2_GM	cyan
Cell_1711	1	MCI2_GM	blue
Cell_1712	2	MCI2_GM	cyan
Cell_1713	7	MCI2_GM	darkgreen
Cell_1714	5	MCI2_GM	yellow
Cell_1715	1	MCI2_GM	blue
Cell_1716	2	MCI2_GM	cyan
Cell_1717	1	MCI2_GM	blue
Cell_1718	1	MCI2_GM	blue
Cell_1719	1	MCI2_GM	blue
Cell_1720	1	MCI2_GM	blue
Cell_1721	1	MCI2_GM	blue
Cell_1722	1	MCI2_GM	blue
Cell_1723	1	MCI2_GM	blue
Cell_1724	1	MCI2_GM	blue
Cell_1725	1	MCI2_GM	blue
Cell_1726	3	MCI2_GM	purple
Cell_1727	1	MCI2_GM	blue
Cell_1728	6	MCI2_GM	orange
Cell_1729	1	MCI2_GM	blue
Cell_1730	1	MCI2_GM	blue
Cell_1731	1	MCI2_GM	blue
Cell_1732	1	MCI2_GM	blue
Cell_1733	1	MCI2_GM	blue
Cell_1734	1	MCI2_GM	blue
Cell_1735	4	MCI2_GM	brown
Cell_1736	1	MCI2_GM	blue
Cell_1737	7	MCI2_GM	darkgreen
Cell_1738	2	MCI2_GM	cyan
Cell_1739	1	MCI2_GM	blue
Cell_1740	1	MCI2_GM	blue
Cell_1741	1	MCI2_GM	blue
Cell_1742	2	MCI2_GM	cyan
Cell_1743	1	MCI2_GM	blue
Cell_1744	1	MCI2_GM	blue
Cell_1745	1	MCI2_GM	blue
Cell_1746	1	MCI2_GM	blue
Cell_1747	2	MCI2_GM	cyan
Cell_1748	1	MCI2_GM	blue
Cell_1749	7	MCI2_GM	darkgreen
Cell_1750	1	MCI2_GM	blue
Cell_1751	1	MCI2_GM	blue
Cell_1752	7	MCI2_GM	darkgreen
Cell_1753	1	MCI2_GM	blue
Cell_1754	2	MCI2_GM	cyan
Cell_1755	2	MCI2_GM	cyan
Cell_1756	2	MCI2_GM	cyan
Cell_1757	1	MCI2_GM	blue
Cell_1758	1	MCI2_GM	blue
Cell_1759	1	MCI2_GM	blue
Cell_1760	3	MCI2_GM	purple
Cell_1761	1	MCI2_GM	blue
Cell_1762	7	MCI2_GM	darkgreen
Cell_1763	2	MCI2_GM	cyan
Cell_1764	1	MCI2_GM	blue
Cell_1765	1	MCI2_GM	blue
Cell_1766	3	MCI2_GM	purple
Cell_1767	1	MCI2_GM	blue
Cell_1768	2	MCI2_GM	cyan
Cell_1769	1	MCI2_GM	blue
Cell_1770	7	MCI2_GM	darkgreen
Cell_1771	1	MCI2_GM	blue
Cell_1772	1	MCI2_GM	blue
Cell_1773	1	MCI2_GM	blue
Cell_1774	4	MCI2_GM	brown
Cell_1775	1	MCI2_GM	blue
Cell_1776	1	MCI2_GM	blue
Cell_1777	1	MCI2_GM	blue
Cell_1778	1	MCI2_GM	blue
Cell_1779	1	MCI2_GM	blue
Cell_1780	2	MCI2_GM	cyan
Cell_1781	1	MCI2_GM	blue
Cell_1782	7	MCI2_GM	darkgreen
Cell_1783	7	MCI2_GM	darkgreen
Cell_1784	2	MCI2_GM	cyan
Cell_1785	7	MCI2_GM	darkgreen
Cell_1786	4	MCI2_GM	brown
Cell_1787	1	MCI2_GM	blue
Cell_1788	7	MCI2_GM	darkgreen
Cell_1789	1	MCI2_GM	blue
Cell_1790	1	MCI2_GM	blue
Cell_1791	7	MCI2_GM	darkgreen
Cell_1792	5	MCI2_GM	yellow
Cell_1793	1	MCI2_GM	blue
Cell_1794	1	MCI2_GM	blue
Cell_1795	2	MCI2_GM	cyan
Cell_1796	1	MCI2_GM	blue
Cell_1797	4	MCI2_GM	brown
Cell_1798	4	MCI2_GM	brown
Cell_1799	1	MCI2_GM	blue
Cell_1800	1	MCI2_GM	blue
Cell_1801	1	MCI2_GM	blue
Cell_1802	1	MCI2_GM	blue
Cell_1803	3	MCI2_GM	purple
Cell_1804	2	MCI2_GM	cyan
Cell_1805	1	MCI2_GM	blue
Cell_1806	1	MCI2_GM	blue
Cell_1807	1	MCI2_GM	blue
Cell_1808	1	MCI2_GM	blue
Cell_1809	1	MCI2_GM	blue
Cell_1810	1	MCI2_GM	blue
Cell_1811	1	MCI2_GM	blue
Cell_1812	1	MCI2_GM	blue
Cell_1813	1	MCI2_GM	blue
Cell_1814	1	MCI2_GM	blue
Cell_1815	2	MCI2_GM	cyan
Cell_1816	1	MCI2_GM	blue
Cell_1817	7	MCI2_GM	darkgreen
Cell_1818	2	MCI2_GM	cyan
Cell_1819	2	MCI2_GM	cyan
Cell_1820	5	MCI2_GM	yellow
Cell_1821	1	MCI2_GM	blue
Cell_1822	2	MCI2_GM	cyan
Cell_1823	1	MCI2_GM	blue
Cell_1824	1	MCI2_GM	blue
Cell_1825	1	MCI2_GM	blue
Cell_1826	7	MCI2_GM	darkgreen
Cell_1827	1	MCI2_GM	blue
Cell_1828	1	MCI2_GM	blue
Cell_1829	1	MCI2_GM	blue
Cell_1830	1	MCI2_GM	blue
Cell_1831	1	MCI2_GM	blue
Cell_1832	7	MCI2_GM	darkgreen
Cell_1833	3	MCI2_GM	purple
Cell_1834	1	MCI2_GM	blue
Cell_1835	1	MCI2_GM	blue
Cell_1836	1	MCI2_GM	blue
Cell_1837	1	MCI2_GM	blue
Cell_1838	1	MCI2_GM	blue
Cell_1839	2	MCI2_GM	cyan
Cell_1840	1	MCI2_GM	blue
Cell_1841	1	MCI2_GM	blue
Cell_1842	2	MCI2_GM	cyan
Cell_1843	2	MCI2_GM	cyan
Cell_1844	1	MCI2_GM	blue
Cell_1845	1	MCI2_GM	blue
Cell_1846	1	MCI2_GM	blue
Cell_1847	1	MCI2_GM	blue
Cell_1848	1	MCI2_GM	blue
Cell_1849	1	MCI2_GM	blue
Cell_1850	9	MCI2_GM	red
Cell_1851	1	MCI2_GM	blue
Cell_1852	1	MCI2_GM	blue
Cell_1853	7	MCI2_GM	darkgreen
Cell_1854	2	MCI2_GM	cyan
Cell_1855	1	MCI2_GM	blue
Cell_1856	2	MCI2_GM	cyan
Cell_1857	1	MCI2_GM	blue
Cell_1858	9	MCI2_GM	red
Cell_1859	2	MCI2_GM	cyan
Cell_1860	1	MCI2_GM	blue
Cell_1861	1	MCI2_GM	blue
Cell_1862	2	MCI2_GM	cyan
Cell_1863	2	MCI2_GM	cyan
Cell_1864	1	MCI2_GM	blue
Cell_1865	1	MCI2_GM	blue
Cell_1866	1	MCI2_GM	blue
Cell_1867	2	MCI2_GM	cyan
Cell_1868	2	MCI2_GM	cyan
Cell_1869	1	MCI2_GM	blue
Cell_1870	1	MCI2_GM	blue
Cell_1871	6	MCI2_GM	orange
Cell_1872	1	MCI2_GM	blue
Cell_1873	1	MCI2_GM	blue
Cell_1874	1	MCI2_GM	blue
Cell_1875	1	MCI2_GM	blue
Cell_1876	2	MCI2_GM	cyan
Cell_1877	1	MCI2_GM	blue
Cell_1878	1	MCI2_GM	blue
Cell_1879	2	MCI2_GM	cyan
Cell_1880	2	MCI2_GM	cyan
Cell_1881	1	MCI2_GM	blue
Cell_1882	3	MCI2_GM	purple
Cell_1883	2	MCI2_GM	cyan
Cell_1884	1	MCI2_GM	blue
Cell_1885	1	MCI2_GM	blue
Cell_1886	1	MCI2_GM	blue
Cell_1887	1	MCI2_GM	blue
Cell_1888	1	MCI2_GM	blue
Cell_1889	1	MCI2_GM	blue
Cell_1890	8	MCI2_GM	green
Cell_1891	7	MCI2_GM	darkgreen
Cell_1892	1	MCI2_GM	blue
Cell_1893	1	MCI2_GM	blue
Cell_1894	7	MCI2_GM	darkgreen
Cell_1895	1	MCI2_GM	blue
Cell_1896	1	MCI2_GM	blue
Cell_1897	1	MCI2_GM	blue
Cell_1898	1	MCI2_GM	blue
Cell_1899	1	MCI2_GM	blue
Cell_1900	1	MCI2_GM	blue
Cell_1901	2	MCI2_GM	cyan
Cell_1902	1	MCI2_GM	blue
Cell_1903	1	MCI2_GM	blue
Cell_1904	2	MCI2_GM	cyan
Cell_1905	1	MCI2_GM	blue
Cell_1906	1	MCI2_GM	blue
Cell_1907	1	MCI2_GM	blue
Cell_1908	1	MCI2_GM	blue
Cell_1909	2	MCI2_GM	cyan
Cell_1910	2	MCI2_GM	cyan
Cell_1911	1	MCI2_GM	blue
Cell_1912	2	MCI2_GM	cyan
Cell_1913	5	MCI2_GM	yellow
Cell_1914	2	MCI2_GM	cyan
Cell_1915	1	MCI2_GM	blue
Cell_1916	2	MCI2_GM	cyan
Cell_1917	1	MCI2_GM	blue
Cell_1918	1	MCI2_GM	blue
Cell_1919	7	MCI2_GM	darkgreen
Cell_1920	2	MCI2_GM	cyan
Cell_1921	9	MCI2_GM	red
Cell_1922	2	MCI2_GM	cyan
Cell_1923	2	MCI2_GM	cyan
Cell_1924	2	MCI2_GM	cyan
Cell_1925	1	MCI2_GM	blue
Cell_1926	1	MCI2_GM	blue
Cell_1927	7	MCI2_GM	darkgreen
Cell_1928	2	MCI2_GM	cyan
Cell_1929	2	MCI2_GM	cyan
Cell_1930	8	MCI2_GM	green
Cell_1931	1	MCI2_GM	blue
Cell_1932	1	MCI2_GM	blue
Cell_1933	2	MCI2_GM	cyan
Cell_1934	2	MCI2_GM	cyan
Cell_1935	1	MCI2_GM	blue
Cell_1936	2	MCI2_GM	cyan
Cell_1937	1	MCI2_GM	blue
Cell_1938	7	MCI2_GM	darkgreen
Cell_1939	1	MCI2_GM	blue
Cell_1940	3	MCI2_GM	purple
Cell_1941	2	MCI2_GM	cyan
Cell_1942	7	MCI2_GM	darkgreen
Cell_1943	1	MCI2_GM	blue
Cell_1944	1	MCI2_GM	blue
Cell_1945	4	MCI2_GM	brown
Cell_1946	1	MCI2_GM	blue
Cell_1947	2	MCI2_GM	cyan
Cell_1948	7	MCI2_GM	darkgreen
Cell_1949	2	MCI2_GM	cyan
Cell_1950	2	MCI2_GM	cyan
Cell_1951	1	MCI2_GM	blue
Cell_1952	1	MCI2_GM	blue
Cell_1953	1	MCI2_GM	blue
Cell_1954	1	MCI2_GM	blue
Cell_1955	2	MCI2_GM	cyan
Cell_1956	8	MCI2_GM	green
Cell_1957	2	MCI2_GM	cyan
Cell_1958	1	MCI2_GM	blue
Cell_1959	1	MCI2_GM	blue
Cell_1960	1	MCI2_GM	blue
Cell_1961	1	MCI2_GM	blue
Cell_1962	1	MCI2_GM	blue
Cell_1963	2	MCI2_GM	cyan
Cell_1964	1	MCI2_GM	blue
Cell_1965	1	MCI2_GM	blue
Cell_1966	1	MCI2_GM	blue
Cell_1967	2	MCI2_GM	cyan
Cell_1968	1	MCI2_GM	blue
Cell_1969	1	MCI2_GM	blue
Cell_1970	1	MCI2_GM	blue
Cell_1971	2	MCI2_GM	cyan
Cell_1972	4	MCI2_GM	brown
Cell_1973	1	MCI2_GM	blue
Cell_1974	1	MCI2_GM	blue
Cell_1975	1	MCI2_GM	blue
Cell_1976	1	MCI2_GM	blue
Cell_1977	1	MCI2_GM	blue
Cell_1978	1	MCI2_GM	blue
Cell_1979	1	MCI2_GM	blue
Cell_1980	1	MCI2_GM	blue
Cell_1981	1	MCI2_GM	blue
Cell_1982	1	MCI2_GM	blue
Cell_1983	1	MCI2_GM	blue
Cell_1984	2	MCI2_GM	cyan
Cell_1985	2	MCI2_GM	cyan
Cell_1986	2	MCI2_GM	cyan
Cell_1987	2	MCI2_GM	cyan
Cell_1988	2	MCI2_GM	cyan
Cell_1989	1	MCI2_GM	blue
Cell_1990	2	MCI2_GM	cyan
Cell_1991	1	MCI2_GM	blue
Cell_1992	1	MCI2_GM	blue
Cell_1993	1	MCI2_GM	blue
Cell_1994	1	MCI2_GM	blue
Cell_1995	2	MCI2_GM	cyan
Cell_1996	1	MCI2_GM	blue
Cell_1997	9	MCI2_GM	red
Cell_1998	1	MCI2_GM	blue
Cell_1999	1	MCI2_GM	blue
[truncated: 14,246 more rows]
