# Supplementary material for: Single cell RNA sequencing of human microglia uncovers a subset associated with Alzheimer’s disease
Source: Nat Commun. 2020 Nov 30;11:6129. doi: 10.1038/s41467-020-19737-2 (PMC7704703; doi:10.1038/s41467-020-19737-2)
Supplement: Supplementary file 20 — Source Data [file 41467_2020_19737_MOESM20_ESM.xlsx]

## Sheet: Figure 3
Figure 3. Microglia subset abundances in the different donors.
Donors/Cluster	1	2	3	4	5	6	7	8	9	10	11	12	13	14
TLE1 CTX	34.6476	3.22581	0.358423	0	40.9797	6.69056	8.48268	0.597372	0	0.716846	2.50896	0.358423	0.358423	1.07527
TLE2 CTX	46.7327	13.8614	1.18812	2.9703	11.2871	2.17822	16.8317	0.594059	0.0990099	1.08911	2.07921	0.49505	0.49505	0.0990099
TLE3 CTX	69.9219	1.17188	0	0	3.90625	11.7188	10.5469	0.78125	0	0	1.95312	0	0	0
MCI1 GM	10.9259	18.5185	3.51852	64.0741	0.37037	0.925926	0.37037	0	1.2963	0	0	0	0	0
MCI2 GM	61.5846	21.6086	2.64106	1.56062	0.720288	0.60024	7.80312	1.68067	1.56062	0	0	0	0	0.240096
MCI3 GM	61.1453	21.1515	7.0197	1.20074	0.67734	0.33867	3.35591	4.71059	0.123153	0	0.0307882	0	0.184729	0.0615764
MCI4 GM	59.2784	35.2577	0.309278	1.03093	0.824742	0.412371	0.412371	2.37113	0	0	0.103093	0	0	0
AD1 GM	48.8	27.4	2	18.4	0.6	0.2	2	0.4	0.2	0	0	0	0	0
AD2 GM	54.2169	21.0843	6.62651	4.81928	0	0.60241	6.0241	4.21687	1.80723	0	0	0	0.60241	0
AD3 GM	68.3284	23.4604	0.58651	2.93255	2.93255	1.17302	0	0.58651	0	0	0	0	0	0
AD4 GM	65.0076	20.6196	5.38344	1.47283	0.711021	0.253936	1.21889	3.80904	1.21889	0.0507872	0.0507872	0	0.152362	0.0507872
AD5 GM	54.1899	37.4302	0.837989	1.39665	3.63128	0	0	1.11732	0	0	1.11732	0	0.27933	0
AD6 GM	63.9125	26.4885	0.486027	0.607533	0.243013	0.850547	0.243013	5.83232	0	0	1.09356	0	0.243013	0
AD7 GM	59.2971	26.0064	8.17891	0.702875	0.702875	0.766773	0.638978	3.06709	0	0.191693	0.255591	0	0.191693	0
AD8 GM	64.5029	23.5004	6.1627	0.575185	0.493016	0.164339	3.2046	0.575185	0.328677	0.164339	0.328677	0	0	0
AD9 GM	54.4688	20.0675	1.18044	0.505902	1.34907	0.337268	20.5734	0.674536	0.168634	0.337268	0.168634	0	0.168634	0
AD10 GM	67.0265	22.9637	6.77134	1.27576	0.588813	0.196271	0	1.07949	0	0	0	0	0.0981354	0

## Sheet: Figure 7b
Figure 7b. CD74 expression in Cluster 7 compared to the other microglial clusters
Cluster	FC	FDR
1	1.89195	1.44e-279
2	2.0501	7.9e-225
3	2.19353	2.56e-118
4	2.28735	9.49e-117
5	2.8712	1.46e-151
6	2.55011	9.91e-52
8	1.98311	1.72e-62
9	3.1133	2.86e-27
Mean	2.36758
SD	0.439906

## Sheet: Figure 7c raw
Figure 7c. Per cell CD74 expression measurement (using IHC) in a representative donor (Brain 26 in Supplementary data 9)
Iba1+ cell	CD74 expression
1	200.561
2	185.651
3	178.616
4	170.149
5	157.141
6	143.11
7	133.922
8	130.82
9	121.988
10	116.012
11	113.827
12	113.094
13	112.612
14	112.376
15	111.596
16	111.322
17	110.953
18	110.906
19	109.325
20	108.471
21	107.945
22	107.886
23	107.686
24	106.918
25	105.678
26	105.412
27	105.173
28	103.867
29	103.247
30	102.831
31	99.7922
32	98.5216
33	98.251
34	98.2078
35	97.8235
36	95.149
37	94.4196
38	94.1216
39	93.502
40	93.3569
41	92.5726
42	92.4157
43	90.1726
44	89.5726
45	89.1255
46	88.9333
47	88.7922
48	88.2078
49	87.7412
50	87.3804
51	86.0784
52	86.0275
53	85.5726
54	85.4431
55	85.2941
56	84.749
57	84.5569
58	84.3412
59	84.2863
60	84.2627
61	84.2118
62	84.1843
63	83.9333
64	83.6196
65	83.5726
66	83.4784
67	82.7098
68	82.4627
69	82.2902
70	81.1608
71	80.8549
72	80.8275
73	80.5216
74	79.349
75	79.0902
76	78.8549
77	78.851
78	78.7137
79	78.5137
80	78.3333
81	77.9412
82	77.8824
83	77.8353
84	77.7529
85	77.3098
86	76.8392
87	76.0941
88	75.9882
89	75.9686
90	75.7098
91	75.0941
92	75.0706
93	75.0118
94	74.7529
95	74.749
96	74.4627
97	74.4157
98	74.4157
99	74.2627
100	73.5529
101	73.4706
102	73.4118
103	73.2549
104	73.2157
105	72.8549
106	72.7686
107	72.7529
108	72.651
109	72.6275
110	72.4902
111	72.4745
112	72.4706
113	72.4588
114	72.3176
115	71.8745
116	71.8314
117	71.5765
118	71.5608
119	71.4471
120	71.4314
121	71.4118
122	71.0745
123	70.9255
124	70.8275
125	70.702
126	70.6902
127	70.6588
128	70.4471
129	70.4353
130	70.4314
131	70.4275
132	70.3529
133	70.2549
134	70.2431
135	70.2157
136	69.8588
137	69.8078
138	69.6353
139	69.5255
140	69.4863
141	69.2902
142	69.2275
143	69.098
144	69.0706
145	68.9804
146	68.7294
147	68.5608
148	68.3922
149	68.2902
150	68.2588
151	68.251
152	68.102
153	67.9608
154	67.9176
155	67.7529
156	67.6902
157	67.6706
158	67.6549
159	67.6314
160	67.5294
161	67.4863
162	67.4353
163	67.3451
164	67.1726
165	67.1059
166	66.9765
167	66.9569
168	66.902
169	66.8706
170	66.8275
171	66.8
172	66.8
173	66.698
174	66.5059
175	66.3529
176	66.1647
177	66.1451
178	66.0196
179	65.9843
180	65.8588
181	65.8196
182	65.7529
183	65.7451
184	65.6706
185	65.5098
186	65.4118
187	65.2078
188	65.2
189	65.1373
190	65.102
191	65.0275
192	65.0078
193	64.9451
194	64.9333
195	64.8039
196	64.8
197	64.6392
198	64.6235
199	64.5333
200	64.2667
201	64.2118
202	64.0353
203	64
204	63.851
205	63.8235
206	63.7647
207	63.6353
208	63.5765
209	63.5451
210	63.4392
211	63.2941
212	63.0549
213	62.8824
214	62.8824
215	62.7176
216	62.6941
217	62.6863
218	62.6588
219	62.5529
220	62.5333
221	62.4
222	62.3451
223	62.1804
224	62.1608
225	62.1373
226	61.9608
227	61.6863
228	61.5961
229	61.5765
230	61.549
231	61.5137
232	61.4902
233	61.4078
234	61.3726
235	61.349
236	61.298
237	61.2549
238	61.2392
239	61.2275
240	61.2157
241	61.1765
242	61.1373
243	61.1373
244	61.0157
245	60.7647
246	60.5843
247	60.5647
248	60.5255
249	60.4431
250	60.3647
251	60.3176
252	60.2
253	60.0235
254	59.9765
255	59.9294
256	59.8196
257	59.8118
258	59.7882
259	59.6824
260	59.6784
261	59.6078
262	59.5529
263	59.5255
264	59.4196
265	59.4118
266	59.3608
267	59.2824
268	59.2667
269	59.1726
270	59.0902
271	58.8627
272	58.6314
273	58.6196
274	58.5922
275	58.502
276	58.3216
277	58.3176
278	58.2157
279	58.1804
280	58.0078
281	57.9176
282	57.8039
283	57.7333
284	57.6667
285	57.4275
286	57.3137
287	57.2784
288	57.2706
289	57.2627
290	57.0235
291	56.9726
292	56.9176
293	56.8667
294	56.8471
295	56.6627
296	56.5569
297	56.5137
298	56.3804
299	56.349
300	56.251
301	56.2196
302	56.0941
303	55.9804
304	55.8863
305	55.7647
306	55.6078
307	55.5059
308	55.4941
309	55.4706
310	55.4196
311	55.3726
312	55.1608
313	55.1412
314	55.1176
315	55.1098
316	55.0314
317	54.8824
318	54.8667
319	54.8667
320	54.7255
321	54.549
322	54.4471
323	54.4275
324	54.4157
325	54.1373
326	53.7765
327	53.5726
328	53.498
329	53.4078
330	53.4
331	53.1529
332	52.9294
333	52.8431
334	52.8431
335	52.8353
336	52.7686
337	52.7686
338	52.7451
339	52.7255
340	52.7059
341	52.6863
342	52.6745
343	52.6314
344	52.5608
345	52.3059
346	52.0275
347	52.0078
348	51.9059
349	51.898
350	51.8902
351	51.8706
352	51.7804
353	51.7569
354	51.6902
355	51.6275
356	51.5882
357	51.5647
358	51.5647
359	51.498
360	51.3412
361	51.302
362	51.2902
363	51.2392
364	50.9451
365	50.9373
366	50.8078
367	50.8
368	50.7216
369	50.7176
370	50.6471
371	50.6078
372	50.4941
373	50.4902
374	50.4431
375	50.4118
376	50.3726
377	50.3451
378	50.2078
379	50.1922
380	50.0745
381	50.0549
382	49.9882
383	49.9765
384	49.8196
385	49.8118
386	49.8
387	49.6039
388	49.4039
389	49.3059
390	49.2745
391	49.2706
392	49.2196
393	49.1804
394	49.1529
395	49.1176
396	48.9059
397	48.8902
398	48.8627
399	48.851
400	48.8078
401	48.7255
402	48.5882
403	48.5412
404	48.4706
405	48.4549
406	48.4471
407	48.3804
408	48.298
409	48.2941
410	48.1686
411	48.149
412	47.9961
413	47.9451
414	47.9098
415	47.9059
416	47.7882
417	47.2824
418	47.2745
419	47.1373
420	47.0706
421	47.0392
422	47.0196
423	47.0039
424	46.7412
425	46.7373
426	46.7373
427	46.7216
428	46.6196
429	46.5569
430	46.4275
431	46.3137
432	46.2824
433	46.2745
434	46.2627
435	46.251
436	46.1765
437	46.1647
438	46.0941
439	46
440	45.8627
441	45.8392
442	45.7882
443	45.702
444	45.6471
445	45.4392
446	45.3961
447	45.1098
448	45.0235
449	44.9137
450	44.902
451	44.7961
452	44.6667
453	44.6471
454	44.502
455	44.4863
456	44.451
457	44.3804
458	44.3098
459	44.2549
460	44.2118
461	44.0353
462	44.0314
463	44.0118
464	43.949
465	43.9294
466	43.898
467	43.702
468	43.702
469	43.6863
470	43.6392
471	43.5412
472	43.4392
473	43.2745
474	43.1765
475	43.1647
476	43.1608
477	43.1098
478	42.9961
479	42.8627
480	42.7216
481	42.5882
482	42.4902
483	42.2314
484	42.1294
485	42.0235
486	42.0157
487	41.9059
488	41.6392
489	41.5529
490	41.4941
491	41.4549
492	41.4392
493	41.4235
494	41.4039
495	41.3294
496	41.1922
497	41.1098
498	40.9843
499	40.9608
500	40.8824
501	40.8667
502	40.8471
503	40.7451
504	40.7255
505	40.6902
506	40.6314
507	40.4941
508	40.3686
509	40.251
510	40.2
511	40.0431
512	40.0039
513	39.9373
514	39.7647
515	39.6863
516	39.6588
517	39.5373
518	39.4941
519	39.3294
520	39.0627
521	38.8039
522	38.6078
523	38.251
524	38.2157
525	38.2
526	37.9059
527	37.6824
528	37.6392
529	37.5137
530	37.4196
531	37.0471
532	36.9333
533	36.9176
534	36.898
535	36.8941
536	36.5255
537	36.4392
538	36.1608
539	36.0471
540	35.9843
541	35.9412
542	35.651
543	35.2784
544	35.2667
545	35.2471
546	35.1176
547	35.0431
548	35.0314
549	34.6392
550	34.5569
551	34.4431
552	34.3529
553	34.2824
554	34.2039
555	34.1961
556	34.1922
557	34.1647
558	33.9569
559	33.9373
560	33.651
561	33.5216
562	33.4588
563	33.4118
564	33.3294
565	33.1765
566	33.1216
567	32.9255
568	32.6392
569	32.6392
570	32.5451
571	32.3804
572	32.1137
573	32.0431
574	31.9569
575	31.9176
576	31.8314
577	31.8039
578	31.6941
579	31.6118
580	31.4353
581	31.3804
582	31.251
583	31.0353
584	30.8392
585	30.7961
586	30.6
587	30.4314
588	30.1608
589	30.0039
590	29.9294
591	29.8627
592	29.3608
593	29.2588
594	29.1765
595	29.1608
596	29.0039
597	28.9373
598	28.898
599	28.8
600	28.4118
601	28.3412
602	28.2902
603	28.2784
604	28.1804
605	28.1137
606	28.1137
607	27.949
608	27.9059
609	27.8706
610	27.8549
611	27.8275
612	27.8196
613	27.7843
614	27.6745
615	27.6078
616	27.5216
617	27.2941
618	27.1765
619	27.0667
620	26.902
621	26.8431
622	26.8235
623	26.7373
624	26.2667
625	25.9451
626	25.898
627	25.6824
628	25.6235
629	25.6
630	25.4157
631	25.3882
632	25.2941
633	24.9922
634	24.8902
635	24.8118
636	24.7961
637	24.7098
638	24.651
639	24.3333
640	24.2196
641	24.2039
642	24.2
643	24.1882
644	24.0353
645	24.0314
646	23.9333
647	23.8118
648	23.7098
649	23.5137
650	23.4941
651	23.3294
652	23.3216
653	23.0314
654	22.9176
655	22.2157
656	22.0314
657	21.7216
658	21.2039
659	20.7647
660	20.7608
661	20.5569
662	20.0549
663	19.9569
664	19.8706
665	19.8549
666	19.349
667	19.0353
668	18.4784
669	18.3529
670	18.298
671	18.2941
672	18.1922
673	17.6667
674	16.9686
675	16.8353
676	16.5686
677	16.051
678	15.4863
679	15.4157
680	15.1725
681	14.2392
682	13.9412
683	13.8941
684	13.8353
685	13.3686
686	12.6941
687	12.0549
688	11.3725
689	10.9569
690	10.2
691	7.60392

## Sheet: Figure 7c histogram
Figure 7c. Histogram (frequency distribution) of CD74 expression of microglia in the dorsolateral prefrontal cortex of one representative donor (Brain 26 in Supplementary Data 9)
Bin Center	# values
10	5
15	13
20	19
25	38
30	46
35	41
40	48
45	65
50	72
55	60
60	64
65	60
70	51
75	25
80	17
85	18
90	8
95	6
100	5
105	7
110	10
115	4
120	1
125	0
130	1
135	1
140	0

## Sheet: Figure 7d
Figure 7d. Relative distribution of the different microglia susbets in situ (assessed by IHC) in seven donors (see Supplementary data 9).
Donor ID	ISG15	CD83	CD74	PCNA
Brain 8	5.39	0	1.21655	5.82278
Brain 15	1.6	2.73684	2.7248	3.59281
Brain 18	6.96	5.88235	3.53846	13.4503
Brain 26	5.23	1.63399	1.42349	2.66667
Brain 27	3.9	0	0.8726	1.04822
Brain 31	5.02	0	2.78884	3.79147
Brain 32	2.56	0	1.18483	5.1458

## Sheet: Figure 8d
Figure 8d. Relative abundance of CD74hi cells within microglia in the dorsolateral prefrontal cortex (assessed by IHC in situ) of age matched controls (n=11) and AD donors (n=8)
cAD=0pAD=0	cAD=1pAD=1
3.53846	0.759494
2.53165	0
4.55696	3.16265
2.18069	1.21655
2.35849	0.729927
2.81124	2.7248
5.48523	1.42349
2.78884	0.8726
1.18483
1.9305
3.78549

## Sheet: Figure 8e
Figure 8e. Association between each microglia subset and AD pathology/dementia diagnosis.
Mapped_cluster	No_dementia_no_pathology	Yes_dementia_yes_pathology	No_dementia_no_pathology	Yes_dementia_yes_pathology	Yes_dementia_yes_pathology	No_dementia_no_pathology	No_dementia_no_pathology	No_dementia_no_pathology	No_dementia_yes_pathology	No_dementia_no_pathology	No_dementia_no_pathology	No_dementia_no_pathology	Yes_dementia_yes_pathology	No_dementia_yes_pathology	Yes_dementia_yes_pathology	No_dementia_yes_pathology	Yes_dementia_yes_pathology	No_dementia_no_pathology	Yes_dementia_yes_pathology	No_dementia_no_pathology	Yes_dementia_no_pathology	No_dementia_no_pathology	No_dementia_yes_pathology	Yes_dementia_yes_pathology	Yes_dementia_no_pathology	Yes_dementia_yes_pathology	No_dementia_no_pathology	Yes_dementia_yes_pathology	Yes_dementia_yes_pathology	Yes_dementia_no_pathology	No_dementia_no_pathology	No_dementia_no_pathology	No_dementia_no_pathology	Yes_dementia_yes_pathology	Yes_dementia_no_pathology	No_dementia_yes_pathology	No_dementia_no_pathology	Yes_dementia_yes_pathology	No_dementia_no_pathology	Yes_dementia_yes_pathology	No_dementia_no_pathology	Yes_dementia_yes_pathology	No_dementia_no_pathology	Yes_dementia_yes_pathology	No_dementia_yes_pathology	Yes_dementia_yes_pathology	No_dementia_no_pathology	Yes_dementia_yes_pathology
1	0	0.0416667	0	0.107143	0.0212766	0.0689655	0.111111	0.100917	0	0.101449	0.1875	0.150943	0.36	0.0925926	0	0.176471	0.580645	0.25	0.166667	0	0.173913	0.1	0.16	0.25	0.317073	0.0923077	0.166667	0.208333	0.0277778	0.230769	0.0412371	0.2	0	0.214286	0.0588235	0.166667	0.0298507	0.0641026	0.465116	0.133333	0	0.0967742	0.268293	0.202532	0.1	0.278689	0.181818	0.147059
2	1	0.75	1	0.678571	0.93617	0.724138	0.666667	0.733945	0.75	0.73913	0.5625	0.792453	0.48	0.648148	0.2	0.705882	0.193548	0.55	0.708333	0.645833	0.521739	0.5	0.52	0.6875	0.317073	0.784615	0.416667	0.513889	0.916667	0.461538	0.721649	0.6	0.75	0.25	0.823529	0.555556	0.850746	0.858974	0.186047	0.8	0.923077	0.741935	0.487805	0.202532	0.4	0.47541	0.454545	0.558824
3	0	0.0833333	0	0.107143	0	0.0689655	0.0277778	0.0917431	0	0.0289855	0.03125	0	0	0.0555556	0.8	0.117647	0.0322581	0	0	0.0625	0	0.15	0.16	0	0.0243902	0.0153846	0.0833333	0.0138889	0	0.230769	0.113402	0	0.25	0	0	0.138889	0.0298507	0.0128205	0.139535	0	0	0	0.0731707	0.0126582	0	0.0163934	0	0.0588235
4	0	0	0	0	0	0.0689655	0	0.0458716	0	0	0.03125	0	0.04	0	0	0	0.0322581	0	0.0416667	0	0.0434783	0	0	0	0.0487805	0	0	0.0277778	0	0	0.0103093	0	0	0.0714286	0	0.0277778	0	0	0	0	0	0	0	0.0126582	0.1	0	0	0
5	0	0	0	0	0	0	0.0277778	0	0.25	0	0	0	0	0	0	0	0	0	0	0.0833333	0.0434783	0.05	0	0	0	0	0	0	0	0	0.0103093	0	0	0	0	0.0277778	0	0	0.0232558	0	0	0	0.0243902	0	0	0	0	0
6	0	0	0	0	0	0	0	0	0	0	0	0	0	0	0	0	0	0	0	0.0208333	0	0	0	0	0	0	0	0	0	0	0	0	0	0	0	0	0	0	0	0	0	0	0	0	0	0	0	0
7	0	0.0833333	0	0.0714286	0	0.045977	0.111111	0.00917431	0	0.0724638	0.15625	0.0188679	0	0.111111	0	0	0.0967742	0.075	0.0416667	0.1875	0.217391	0.1	0.12	0	0	0.0615385	0.25	0.0138889	0	0.0769231	0.0824742	0	0	0	0	0.0277778	0.0746269	0.0641026	0.0697674	0	0	0.0322581	0.0243902	0	0	0.0163934	0.0909091	0
8	0	0.0416667	0	0.0357143	0.0425532	0.0229885	0.0555556	0.0183486	0	0.057971	0.03125	0.0377358	0.12	0.0925926	0	0	0.0645161	0.125	0.0416667	0	0	0.1	0.04	0.0625	0.292683	0.0461538	0.0833333	0.222222	0.0555556	0	0.0206186	0.2	0	0.464286	0.117647	0.0555556	0.0149254	0	0.116279	0.0666667	0.0769231	0.129032	0.121951	0.56962	0.4	0.213115	0.272727	0.235294

## Sheet: Supplementary figure 7g
Supplementary figure 7g. Cluster 3 abundance in autopsy samples (MC1-MC4, AD1-AD10) compared to surgery samples (TLE1-TLE3).
Autopsy	Surgery
3.80762	0.272727
1.88679	0.894188
5.0143	0
0.249377
1.64745
4.97738
0.404858
3.72846
0.717703
0.353669
6.13615
4.37063
0.878294
4.70027

## Sheet: Supplementary figure 14a
Supplementary figure 14a. Relative abundance of microglia in the dorsolateral prefrontal cortex (assessed by IHC in situ) of age matched controls (n=11) and AD donors (n=8)
cAD=0pAD=0	cAD=1pAD=1
18.598	6.6342
11.2817	9.58231
10.7366	13.1096
10.0094	8.68738
9.89267	9.9564
8.75681	8.69462
8.88306	7.29113
7.34778	12.9638
13.5997
8.79755
10.9765

## Sheet: Supplementary figure 15c
Supplementary figure 15c. Mean CD74 expression in microglia that are not associated with amyloid plaques ("non-plaque") and those that are associated with a plaque ("plaque") in 10 donors with pathological diagnosis of AD.
Donor	Non-plaque	Plaque
1	32.7775	39.7039
2	35.908	40.5951
3	29.8725	31.5231
4	22.188	21.6907
5	25.9672	35.7827
6	22.2498	24.1715
7	22.4246	22.4246
8	29.3551	29.6107
9	23.683	25.7855
10	20.9262	21.07

[truncated: 1 more sheets: Supplementary figure 15d]
